# Supplementary material for: Selective repression of retinoic acid target genes by RIP140 during induced tumor cell differentiation of pluripotent human embryonal carcinoma cells
Source: Mol Cancer. 2007 Sep 19;6:57. doi: 10.1186/1476-4598-6-57 (PMC2034384; doi:10.1186/1476-4598-6-57)
Supplement: Additional file 1 — Supplemental Tables 1 through 5. Complete list of genes and expression values for each pairwise comparison in Figure 3. [file 1476-4598-6-57-S1.xls]

## Sheet: TableS1
Group1	Group1 control siRNA vehicle			Supplemental Table 1
Group2	Group2 control siRNA RA
Statistics:	t-test
Data Transformation:	Log Transformed
Tests	1721
Grp1 Mean	Grp1 SEM	Grp2 Mean	Grp2 SEM	Ratio	Direction	p-value	Gene Identifier	Other ID	Gene Name	UG Cluster	LocusLink	Gene ID
4.04868	0.063431	12.8951	0.018923	460.31	Up	1.88006e-08	S79910	214639_s_at	Homeobox A1	Hs.67397	3198	HOXA1
4.05934	0.107958	11.8753	0.103654	225.34	Up	8.04665e-07	BF593636	228642_at	Homeobox A2	Hs.445239	3199	HOXA2
4.24799	0.151853	11.7687	0.082878	183.64	Up	1.67396e-06	CA448125	1557051_s_at	Homeobox A2	Hs.445239	3199	HOXA2
4.22651	0.073223	10.756	0.052377	92.38	Up	2.16562e-07	N21390	225639_at	Src kinase associated phosphoprotein 2	Hs.200770	8935	SKAP2
5.22361	0.029665	11.6453	0.037001	85.73	Up	1.78402e-08	AB014486	204362_at	Src kinase associated phosphoprotein 2	Hs.200770	8935	SKAP2
4.38523	0.092118	10.654	0.091543	77.1	Up	1.10205e-06	AC003999	216899_s_at	-	-	-	-
3.29138	0.02945	9.3479	0.043061	66.56	Up	3.30115e-08	BF223214	244867_at	Transcribed locus	Hs.265194	-	-
4.14735	0.084625	9.88685	0.261961	53.43	Up	3.12745e-05	AK026415	213385_at	Chimerin (chimaerin) 2	Hs.151880	1124	CHN2
4.52934	0.123196	10.2345	0.074472	52.17	Up	2.42194e-06	NM_005328	206432_at	Hyaluronan synthase 2	Hs.571528	3037	HAS2
3.7035	0.167021	9.36421	0.032511	50.59	Up	4.86899e-06	CA448125	1557050_at	Homeobox A2	Hs.445239	3199	HOXA2
4.61681	0.107545	10.1438	0.041723	46.11	Up	1.13517e-06	AI374739	230372_at	Transcribed locus	Hs.159226	-	-
4.21013	0.065904	9.66652	0.100909	43.91	Up	1.42368e-06	AB014486	204361_s_at	Src kinase associated phosphoprotein 2	Hs.200770	8935	SKAP2
7.56733	0.064744	12.9815	0.258692	42.64	Up	3.47482e-05	NM_000783	206424_at	Cytochrome P450, family 26, subfamily A, polypeptide 1	Hs.150595	1592	CYP26A1
5.68666	0.04632	10.7163	0.233855	32.66	Up	2.98365e-05	NM_003240	206012_at	Pyrroline-5-carboxylate reductase family, member 2	Hs.520187	29920	PYCR2
6.76293	0.089558	10.9873	0.032953	18.69	Up	1.55713e-06	NM_016651	219179_at	Dapper, antagonist of beta-catenin, homolog 1 (Xenopus laevis)	Hs.48950	51339	DACT1
3.8764	0.11511	7.96768	0.297177	17.05	Up	0.000212243	BG261252	226420_at	Ecotropic viral integration site 1	Hs.554762	2122	EVI1
5.65846	0.118012	9.64922	0.06826	15.9	Up	8.10861e-06	BF673779	230137_at	Transmembrane protein 155	Hs.27524	132332	TMEM155
6.41063	0.183795	10.3015	0.111687	14.83	Up	5.48904e-05	AA912476	229073_at	Hypothetical protein LOC145786	Hs.599998	145786	LOC145786
3.72485	0.095817	7.29072	0.182368	11.84	Up	6.53761e-05	U73304	213436_at	cannabinoid receptor 1 (brain)	-	1268	-
4.02523	0.125311	7.58237	0.013793	11.77	Up	9.38718e-06	AI796169	209602_s_at	GATA binding protein 3	Hs.524134	2625	GATA3
7.87638	0.046898	11.3541	0.068435	11.14	Up	1.93579e-06	AI796169	209604_s_at	GATA binding protein 3	Hs.524134	2625	GATA3
5.72213	0.074812	9.00756	0.065724	9.75	Up	5.03319e-06	NM_007197	219764_at	Frizzled homolog 10 (Drosophila)	Hs.31664	11211	FZD10
4.52639	0.169268	7.78644	0.430816	9.58	Up	0.00214234	NM_000965	205080_at	Retinoic acid receptor, beta	Hs.536687	5915	RARB
4.01043	0.066682	7.17685	0.180165	8.98	Up	7.93389e-05	BE675324	242598_at	Src kinase associated phosphoprotein 2	Hs.200770	8935	SKAP2
5.66988	0.095388	8.71117	0.212201	8.23	Up	0.0001977	NM_021822	204205_at	Apolipoprotein B mRNA editing enzyme, catalytic polypeptide-like 3F	Hs.441124	200316	APOBEC3F
4.77395	0.082587	7.77228	0.351079	7.99	Up	0.00114357	NM_016152	208530_s_at	Retinoic acid receptor, beta	Hs.536687	5915	RARB
4.89184	0.047822	7.88931	0.192287	7.99	Up	0.000111304	L29126	211419_s_at	chimerin (chimaerin) 2	-	1124	-
7.5123	0.121847	10.4844	0.007935	7.85	Up	1.69027e-05	NM_002178	203851_at	Insulin-like growth factor binding protein 6	Hs.274313	3489	IGFBP6
5.05895	0.060591	7.95019	0.229705	7.42	Up	0.000261591	NM_001395	205777_at	Dual specificity phosphatase 9	Hs.144879	1852	DUSP9
8.00681	0.153106	5.15384	0.15616	7.22	Down	0.000199291	BF056092	242629_at	RAB3B, member RAS oncogene family	Hs.123072	5865	RAB3B
4.0486	0.138387	6.8885	0.384767	7.16	Up	0.00225755	AI539118	238763_at	RNA binding motif protein 20	Hs.116630	282996	RBM20
5.39185	0.084553	8.19049	0.083869	6.96	Up	1.94396e-05	AI760132	226096_at	Fibronectin type III domain containing 5	Hs.524234	252995	FNDC5
4.15993	0.091628	6.93365	0.138193	6.84	Up	7.48294e-05	AW015083	238850_at	Hypothetical LOC645323	Hs.12827	645323	LOC645323
8.06692	0.052029	10.7444	0.057375	6.4	Up	4.17796e-06	NM_006984	205328_at	Claudin 10	Hs.534377	9071	CLDN10
6.27946	0.134845	8.93661	0.167749	6.31	Up	0.000247354	T68858	238032_at	Dehydrogenase/reductase (SDR family) member 3	Hs.289347	9249	DHRS3
4.27943	0.140955	6.93373	0.504899	6.3	Up	0.00716308	NM_002398	204069_at	Meis1, myeloid ecotropic viral integration site 1 homolog (mouse)	Hs.526754	4211	MEIS1
10.8906	0.075924	13.5119	0.01183	6.15	Up	4.40563e-06	NM_001878	202575_at	Cellular retinoic acid binding protein 2	Hs.405662	1382	CRABP2
6.68025	0.107732	9.29784	0.080271	6.14	Up	4.09158e-05	BF512846	236168_at	Acyl-CoA synthetase long-chain family member 3	Hs.471461	2181	ACSL3
4.96577	0.152432	7.52957	0.483833	5.91	Up	0.00721057	AW903934	232668_at	Chromosome 8 open reading frame 72	Hs.154652	90362	C8orf72
11.1837	0.086887	8.65848	0.017934	5.76	Down	9.06719e-06	AF000381	211074_at	folate receptor 1 (adult)	-	2348	-
8.33499	0.06145	5.84967	0.241988	5.6	Down	0.00057201	NM_004744	220317_at	Lecithin retinol acyltransferase (phosphatidylcholine--retinol O-acyltransferase)	Hs.148830	9227	LRAT
3.85132	0.128315	6.31702	0.370858	5.52	Up	0.00327671	AA464844	230272_at	Hypothetical LOC645323	Hs.12827	645323	LOC645323
8.30571	0.140583	10.7642	0.140305	5.5	Up	0.000244829	NM_006681	206023_at	Neuromedin U	Hs.418367	10874	NMU
4.60948	0.112054	7.05476	0.158854	5.45	Up	0.000229893	AW004714	242450_at	Transcribed locus	Hs.607986	-	-
4.68916	0.079002	7.12814	0.176243	5.42	Up	0.000226393	NM_020632	220197_at	ATPase, H+ transporting, lysosomal V0 subunit a4	Hs.98967	50617	ATP6V0A4
6.67994	0.169136	9.11406	0.117031	5.4	Up	0.000291834	NM_022003	217897_at	FXYD domain containing ion transport regulator 6	Hs.635508	53826	FXYD6
4.62645	0.0282	7.03823	0.168456	5.32	Up	0.000146005	AA211909	228737_at	Chromosome 20 open reading frame 100	Hs.26608	84969	C20orf100
5.08481	0.189301	7.49077	0.0949	5.3	Up	0.000342175	BF343007	204653_at	Transcription factor AP-2 alpha (activating enhancer binding protein 2 alpha)	Hs.519880	7020	TFAP2A
5.99684	0.129758	8.39671	0.152199	5.28	Up	0.000276512	AW246673	221766_s_at	Family with sequence similarity 46, member A	Hs.10784	55603	FAM46A
6.81994	0.033708	9.18913	0.080145	5.17	Up	1.07854e-05	NM_004753	202481_at	Dehydrogenase/reductase (SDR family) member 3	Hs.289347	9249	DHRS3
5.93872	0.117542	8.29417	0.08892	5.12	Up	8.96262e-05	AI986192	242814_at	Serpin peptidase inhibitor, clade B (ovalbumin), member 9	Hs.104879	5272	SERPINB9
4.38214	0.061973	6.72697	0.117905	5.08	Up	6.11555e-05	AI242583	231947_at	Myc target 1	Hs.18160	80177	MYCT1
5.54591	0.131223	7.89023	0.105681	5.08	Up	0.000154718	AI806984	203749_s_at	Retinoic acid receptor, alpha	Hs.137731	5914	RARA
5.76186	0.07967	8.10125	0.129152	5.06	Up	0.000103311	AI288759	226137_at	AT-binding transcription factor 1	Hs.461285	463	ATBF1
4.63183	0.153143	6.96176	0.266534	5.03	Up	0.00162475	NM_004349	205529_s_at	Runt-related transcription factor 1; translocated to, 1 (cyclin D-related)	Hs.368431	862	RUNX1T1
4.36379	0.127445	6.69233	0.314982	5.02	Up	0.00237346	AW085505	227198_at	AF4/FMR2 family, member 3	Hs.444414	3899	AFF3
4.43263	0.049207	6.74199	0.196776	4.96	Up	0.00033942	NM_005221	213707_s_at	Distal-less homeobox 5	Hs.99348	1749	DLX5
5.93123	0.100607	8.23668	0.074824	4.94	Up	5.14686e-05	BF221850	242726_at	Acyl-CoA synthetase long-chain family member 3	Hs.471461	2181	ACSL3
4.8919	0.048566	7.1946	0.099748	4.93	Up	3.18347e-05	AI796169	209603_at	GATA binding protein 3	Hs.524134	2625	GATA3
8.49769	0.132815	10.7953	0.135768	4.92	Up	0.000267835	H97931	212458_at	Sprouty-related, EVH1 domain containing 2	Hs.59332	200734	SPRED2
5.84893	0.043907	8.11474	0.071839	4.81	Up	1.13346e-05	AI491983	228549_at	Transmembrane protein 63A	Hs.119387	9725	TMEM63A
4.85085	0.126735	7.07923	0.329243	4.69	Up	0.0032135	NM_032817	1553243_at	Inter-alpha (globulin) inhibitor H5	Hs.498586	80760	ITIH5
4.3558	0.131832	6.55705	0.274952	4.6	Up	0.00195268	AA243175	243811_at	Transcribed locus	Hs.86937	-	-
9.41079	0.15603	7.2172	0.252702	4.57	Down	0.00179148	NM_000216	205206_at	Kallmann syndrome 1 sequence	Hs.521869	3730	KAL1
9.56893	0.082733	11.7464	0.112646	4.52	Up	9.91086e-05	D89053	201662_s_at	Acyl-CoA synthetase long-chain family member 3	Hs.471461	2181	ACSL3
6.49725	0.062654	8.66967	0.09602	4.51	Up	4.56984e-05	NM_001976	204483_at	Enolase 3 (beta, muscle)	Hs.224171	2027	ENO3
7.68964	0.116126	9.86107	0.076771	4.5	Up	9.86334e-05	BE855765	226989_at	RGM domain family, member B	Hs.526902	285704	RGMB
4.53709	0.010255	6.68954	0.091551	4.45	Up	1.98896e-05	NM_016569	219682_s_at	T-box 3 (ulnar mammary syndrome)	Hs.129895	6926	TBX3
6.28028	0.144909	8.43126	0.207511	4.44	Up	0.00105127	AB007958	214833_at	Transmembrane protein 63A	Hs.119387	9725	TMEM63A
8.72177	0.170086	10.8583	0.181342	4.4	Up	0.00100756	AL525798	201660_at	Acyl-CoA synthetase long-chain family member 3	Hs.471461	2181	ACSL3
9.24249	0.143319	11.3755	0.197845	4.39	Up	0.000947968	D89053	201661_s_at	Acyl-CoA synthetase long-chain family member 3	Hs.471461	2181	ACSL3
3.8363	0.054591	5.95389	0.102469	4.34	Up	5.31524e-05	AL833445	1560318_at	Rho GTPase activating protein 29	-	9411	-
6.58851	0.115957	4.47251	0.031258	4.33	Down	6.09455e-05	AI066520	231385_at	Developmental pluripotency associated 3	Hs.131358	359787	DPPA3
8.88897	0.159704	6.78859	0.140617	4.29	Down	0.000591015	AI566130	230630_at	Transcribed locus	Hs.596190	-	-
9.3995	0.022184	7.30754	0.112823	4.26	Down	5.36754e-05	NM_031283	221016_s_at	Transcription factor 7-like 1 (T-cell specific, HMG-box)	Hs.516297	83439	TCF7L1
6.52599	0.115639	8.60573	0.057535	4.23	Up	8.70094e-05	BE965311	232269_x_at	Meteorin, glial cell differentiation regulator	Hs.533772	79006	METRN
5.37267	0.135124	7.44894	0.065912	4.22	Up	0.000159335	NM_001706	203140_at	B-cell CLL/lymphoma 6 (zinc finger protein 51)	Hs.478588	604	BCL6
4.84115	0.073058	6.91211	0.106888	4.2	Up	8.93135e-05	AF177340	223509_at	Claudin 2	Hs.522746	9075	CLDN2
5.81943	0.041176	7.88716	0.227024	4.19	Up	0.000857747	NM_004067	207486_x_at	Chimerin (chimaerin) 2	Hs.151880	1124	CHN2
10.7523	0.154123	8.74399	0.119027	4.02	Down	0.000498748	AK026966	225342_at	Adenylate kinase 3-like 1	Hs.592601	205	AK3L1
7.2384	0.069104	9.23794	0.081117	4	Up	4.74958e-05	AB037734	227282_at	Protocadherin 19	Hs.4993	57526	PCDH19
4.8968	0.121056	6.89244	0.144536	3.99	Up	0.000450791	AK092668	1558280_s_at	Rho GTPase activating protein 29	Hs.483238	9411	ARHGAP29
6.89418	0.028068	8.88812	0.030658	3.98	Up	1.12979e-06	AF285167	203504_s_at	ATP-binding cassette, sub-family A (ABC1), member 1	Hs.429294	19	ABCA1
6.63343	0.151029	8.62008	0.209107	3.96	Up	0.00152922	NM_004750	206315_at	Cytokine receptor-like factor 1	Hs.114948	9244	CRLF1
4.9683	0.041321	6.95012	0.167061	3.95	Up	0.000324678	BF508948	214995_s_at	Apolipoprotein B mRNA editing enzyme, catalytic polypeptide-like 3F	Hs.441124	200316	APOBEC3F
7.20226	0.141318	9.17288	0.02363	3.92	Up	0.00016193	AU144140	233090_at	Glypican 6	Hs.444329	10082	GPC6
8.67483	0.097995	6.71512	0.137849	3.89	Down	0.000316971	NM_003385	203798_s_at	Visinin-like 1	Hs.444212	7447	VSNL1
7.66947	0.080378	5.72141	0.08651	3.86	Down	7.90667e-05	NM_004321	203849_s_at	Kinesin family member 1A	Hs.516802	547	KIF1A
5.16122	0.120044	7.0974	0.040913	3.83	Up	0.000107366	NM_002656	207002_s_at	Pleiomorphic adenoma gene-like 1	Hs.444975	5325	PLAGL1
7.13328	0.103411	9.05422	0.023458	3.79	Up	5.45964e-05	AF339813	232453_at	Glypican 6	Hs.444329	10082	GPC6
4.22701	0.078658	6.14623	0.134826	3.78	Up	0.000251353	NM_000231	207302_at	Sarcoglycan, gamma (35kDa dystrophin-associated glycoprotein)	Hs.37167	6445	SGCG
3.78216	0.051508	5.69609	0.110744	3.77	Up	9.68575e-05	NM_022469	220794_at	Gremlin 2, cysteine knot superfamily, homolog (Xenopus laevis)	Hs.98206	64388	GREM2
6.54975	0.090919	8.45849	0.027525	3.75	Up	3.62091e-05	NM_024042	219051_x_at	Meteorin, glial cell differentiation regulator	Hs.533772	79006	METRN
9.26576	0.083075	11.1744	0.127446	3.75	Up	0.000232232	AI867198	213164_at	Mitochondrial ribosomal protein S6	Hs.302742	64968	MRPS6
8.51618	0.095486	6.61366	0.168156	3.74	Down	0.000598559	M10098	affx-humrge/m10098_m_at	-	-	-	-
4.01272	0.057567	5.909	0.210242	3.72	Up	0.000961379	NM_004981	208359_s_at	Potassium inwardly-rectifying channel, subfamily J, member 4	Hs.32505	3761	KCNJ4
9.49956	0.034628	7.60582	0.136364	3.72	Down	0.000176251	AI554075	230423_at	Forkhead box D3	Hs.585161	27022	FOXD3
10.9429	0.127431	9.05638	0.077952	3.7	Down	0.000226342	NM_013410	204348_s_at	Adenylate kinase 3-like 1	Hs.10862	205	AK3L1
5.53174	0.049715	7.4011	0.175024	3.65	Up	0.00050608	BE044588	243191_at	-	-	-	-
6.17755	0.133808	8.04309	0.02186	3.64	Up	0.000161661	Z83838	37117_at	-	-	-	-
8.95057	0.046569	10.8095	0.056105	3.63	Up	1.4056e-05	AL565381	227307_at	Transcribed locus	Hs.592575	-	-
9.46491	0.122262	7.6075	0.096727	3.62	Down	0.000284284	AI653169	204347_at	Transcribed locus	Hs.594853	-	-
8.55231	0.050397	10.4059	0.078486	3.61	Up	3.7832e-05	AK024896	212944_at	Mitochondrial ribosomal protein S6	Hs.302742	64968	MRPS6
4.86005	0.165464	6.71324	0.472771	3.61	Up	0.0208391	AI479175	212353_at	Sulfatase 1	Hs.409602	23213	SULF1
3.89395	0.103223	5.74434	0.649204	3.61	Up	0.048077	AA772920	242344_at	CDNA clone IMAGE:4814184	Hs.303527	-	-
5.79589	0.030515	7.63909	0.175114	3.59	Up	0.000488278	AL049245	1563357_at	MRNA; cDNA DKFZp564C203 (from clone DKFZp564C203)	Hs.638732	-	-
7.48029	0.032618	5.63938	0.089593	3.58	Down	4.24129e-05	BC043407	1557369_a_at	Hypothetical protein LOC285401	Hs.211125	285401	LOC285401
5.4764	0.117611	7.31186	0.160658	3.57	Up	0.000769465	AI740914	230008_at	-	-	-	-
9.239	0.006652	7.4303	0.097087	3.5	Down	4.93249e-05	NM_002160	201645_at	Tenascin C (hexabrachion)	Hs.143250	3371	TNC
9.46671	0.025352	7.66691	0.040353	3.48	Down	2.93555e-06	AA531023	229518_at	Family with sequence similarity 46, member B	Hs.632378	115572	FAM46B
4.10514	0.072513	5.90285	0.05938	3.48	Up	4.35351e-05	AK021882	215506_s_at	DIRAS family, GTP-binding RAS-like 3	Hs.194695	9077	DIRAS3
7.24726	0.141705	5.4547	0.157716	3.46	Down	0.00107239	AA521018	236962_at	Polypyrimidine tract binding protein 2	Hs.591430	58155	PTBP2
9.60804	0.102792	11.4003	0.038357	3.46	Up	8.21899e-05	NM_004815	203910_at	Rho GTPase activating protein 29	Hs.483238	9411	ARHGAP29
5.01165	0.084992	6.79489	0.186034	3.44	Up	0.000953192	AK000019	234269_at	Hypothetical protein LOC729045	Hs.211764	729045	LOC729045
7.90421	0.127349	9.68604	0.092633	3.44	Up	0.000347737	AF208043	208966_x_at	interferon, gamma-inducible protein 16	-	3428	-
6.78115	0.123399	8.55095	0.03915	3.41	Up	0.00016583	BG547855	209318_x_at	Pleiomorphic adenoma gene-like 1	Hs.444975	5325	PLAGL1
8.1207	0.125766	9.88683	0.102282	3.4	Up	0.000402955	AI161133	228819_at	Tetraspanin 18	Hs.385634	90139	TSPAN18
4.15542	0.038168	5.91305	0.059049	3.38	Up	1.52024e-05	AU147152	233180_at	Ring finger protein 152	Hs.465316	220441	RNF152
4.66595	0.060051	6.4169	0.126969	3.37	Up	0.000238117	NM_006885	208033_s_at	AT-binding transcription factor 1	Hs.461285	463	ATBF1
6.533	0.090747	4.82551	0.213422	3.27	Down	0.00181307	AI191118	217602_at	Peptidylprolyl isomerase A (cyclophilin A)	Hs.356331	5478	PPIA
5.39977	0.08776	7.1066	0.121022	3.26	Up	0.000335728	AA404273	228037_at	Retinoic acid receptor, alpha	Hs.137731	5914	RARA
10.4455	0.116136	8.73928	0.056347	3.26	Down	0.000189277	AW005982	224568_x_at	Metastasis associated lung adenocarcinoma transcript 1 (non-coding RNA)	Hs.642877	378938	MALAT1
5.45262	0.075065	7.15127	0.312353	3.25	Up	0.0061382	X79990	205528_s_at	Runt-related transcription factor 1; translocated to, 1 (cyclin D-related)	Hs.368431	862	RUNX1T1
4.64759	0.099488	6.34599	0.093976	3.25	Up	0.000242362	NM_000499	205749_at	Cytochrome P450, family 1, subfamily A, polypeptide 1	Hs.72912	1543	CYP1A1
6.83783	0.094025	5.14113	0.199842	3.24	Down	0.00154394	AY063451	1559470_at	D21S2088E	Hs.145622	266917	D21S2088E
7.73015	0.022357	9.42362	0.010322	3.23	Up	2.67888e-07	AU153138	212622_at	Transmembrane protein 41B	Hs.594563	440026	TMEM41B
6.04175	0.091381	7.72872	0.147873	3.22	Up	0.000631081	NM_015366	205980_s_at	Proline rich 5 (renal)	Hs.102336	55615	PRR5
9.08796	0.04609	7.4052	0.144214	3.21	Down	0.000372808	AA521056	230180_at	-	-	-	-
9.42412	0.060601	7.74477	0.122117	3.2	Down	0.000249499	AK022686	216319_at	CDNA FLJ12624 fis, clone NT2RM4001754	Hs.636868	-	-
7.42864	0.065444	5.75105	0.07479	3.2	Down	7.21953e-05	BC032716	1554887_at	-	-	-	-
6.595	0.077411	8.26638	0.263497	3.19	Up	0.00368525	NM_030775	221029_s_at	Wingless-type MMTV integration site family, member 5B	Hs.306051	81029	WNT5B
4.24033	0.110779	5.90982	0.020866	3.18	Up	0.000121013	BF439063	229242_at	Transcribed locus	Hs.23349	-	-
5.87657	0.129325	7.53033	0.080565	3.15	Up	0.000408928	BF801735	238712_at	Forkhead box P1	Hs.431498	27086	FOXP1
7.85002	0.114967	9.50345	0.097254	3.15	Up	0.000390914	NM_005531	206332_s_at	Interferon, gamma-inducible protein 16	Hs.380250	3428	IFI16
8.2256	0.052611	9.87143	0.070378	3.13	Up	4.78358e-05	AF285167	203505_at	ATP-binding cassette, sub-family A (ABC1), member 1	Hs.429294	19	ABCA1
9.28604	0.094734	7.64193	0.196923	3.13	Down	0.00167085	AW182459	235476_at	Beta-1,3-glucuronyltransferase 3 (glucuronosyltransferase I)	Hs.212957	26229	B3GAT3
6.71746	0.052031	5.07528	0.106842	3.12	Down	0.000158955	AI961231	204529_s_at	Thymus high mobility group box protein TOX	Hs.491805	9760	TOX
5.59839	0.04921	7.23883	0.013356	3.12	Up	5.56509e-06	AI056483	229901_at	Zinc finger protein 488	Hs.27788	118738	ZNF488
7.02554	0.088261	5.39304	0.118491	3.1	Down	0.0003815	BE551073	242870_at	Family with sequence similarity 80, member B	Hs.504670	57494	FAM80B
8.52574	0.108212	6.89469	0.038282	3.1	Down	0.000142429	BC000740	210381_s_at	Cholecystokinin B receptor	Hs.203	887	CCKBR
4.38351	0.061918	6.01298	0.319742	3.09	Up	0.00747313	AL832770	1559477_s_at	Meis1, myeloid ecotropic viral integration site 1 homolog (mouse)	-	4211	-
8.93042	0.098731	7.30533	0.170051	3.08	Down	0.0011696	NM_024504	220714_at	PR domain containing 14	Hs.287532	63978	PRDM14
5.06129	0.095734	6.67825	0.084095	3.07	Up	0.000222129	AW966474	227182_at	Sushi domain containing 3	Hs.88417	203328	SUSD3
4.96633	0.094445	6.57832	0.252799	3.06	Up	0.00394645	AI740629	232628_at	Family with sequence similarity 13, member A1	Hs.97270	10144	FAM13A1
4.36045	0.017579	5.97121	0.173639	3.05	Up	0.000765997	AA463626	229103_at	Wingless-type MMTV integration site family, member 3	Hs.445884	7473	WNT3
6.53392	0.098524	8.14407	0.058498	3.05	Up	0.000148805	NM_005132	218599_at	REC8-like 1 (yeast)	Hs.419259	9985	REC8L1
6.30617	0.087441	7.91355	0.202043	3.05	Up	0.00187123	BC002538	209722_s_at	Serpin peptidase inhibitor, clade B (ovalbumin), member 9	Hs.104879	5272	SERPINB9
7.3605	0.080508	8.96509	0.036444	3.04	Up	5.41049e-05	AA675892	202704_at	Transducer of ERBB2, 1	Hs.531550	10140	TOB1
8.70887	0.097303	7.10982	0.204804	3.03	Down	0.00213187	BC002637	202479_s_at	Tribbles homolog 2 (Drosophila)	Hs.652175	28951	TRIB2
9.07615	0.076005	10.6733	0.084965	3.03	Up	0.000150581	D30751	211518_s_at	bone morphogenetic protein 4	-	652	-
7.65453	0.080086	6.06212	0.083279	3.02	Down	0.000160599	BC031871	1570169_at	CUB and Sushi multiple domains 2	Hs.127736	114784	CSMD2
11.0097	0.100834	9.42395	0.08517	3	Down	0.000275132	AF132202	223940_x_at	metastasis associated lung adenocarcinoma transcript 1 (non-coding RNA)	-	378938	-
7.73646	0.068725	9.31733	0.073955	2.99	Up	9.71446e-05	BF508839	239907_at	Kazrin	Hs.368823	23254	KIAA1026
5.97286	0.046103	7.54233	0.033239	2.97	Up	1.02288e-05	BF112171	213273_at	Odz, odd Oz/ten-m homolog 4 (Drosophila)	Hs.213087	26011	ODZ4
7.3306	0.046498	5.76323	0.027145	2.96	Down	8.28928e-06	NM_015962	219927_at	Chromosome 14 open reading frame 111	Hs.579828	51077	C14orf111
9.91787	0.018539	8.35054	0.046888	2.96	Down	6.38157e-06	AC005378	215145_s_at	contactin associated protein-like 2	-	26047	-
7.12909	0.11854	5.56394	0.138074	2.96	Down	0.00100427	AI735586	229485_x_at	Hypothetical protein BC012029	Hs.370904	152573	LOC152573
5.40398	0.113692	6.96563	0.039536	2.95	Up	0.000203647	BF447246	213894_at	Thrombospondin, type I, domain containing 7A	Hs.120855	221981	THSD7A
5.80692	0.097539	7.36791	0.137139	2.95	Up	0.000751359	NM_021070	219922_s_at	Latent transforming growth factor beta binding protein 3	Hs.289019	4054	LTBP3
4.95939	0.145729	6.51052	0.023634	2.93	Up	0.000463994	BG402859	242738_s_at	-	-	-	-
6.0813	0.074778	4.53603	0.140405	2.92	Down	0.000628764	AF112857	211814_s_at	Cyclin E2	Hs.567387	9134	CCNE2
5.87118	0.168066	4.32904	0.041344	2.91	Down	0.000876997	BF002121	225937_at	Cut-like 1, CCAAT displacement protein (Drosophila)	Hs.191482	1523	CUTL1
5.43991	0.093209	6.98034	0.26639	2.91	Up	0.00547697	AI244908	227697_at	Suppressor of cytokine signaling 3	Hs.527973	9021	SOCS3
8.07744	0.036831	6.54408	0.153813	2.89	Down	0.000633546	AI768674	243610_at	Chromosome 9 open reading frame 135	Hs.444459	138255	C9orf135
6.91682	0.052298	8.44771	0.029806	2.89	Up	1.41959e-05	NM_005585	207069_s_at	SMAD family member 6	Hs.153863	4091	SMAD6
5.38455	0.080609	6.91087	0.125522	2.88	Up	0.000514281	AB014605	209737_at	Membrane associated guanylate kinase, WW and PDZ domain containing 2	Hs.583235	9863	MAGI2
5.12312	0.034685	6.64262	0.088157	2.87	Up	8.83526e-05	AL049377	1562684_at	SH3 domain binding glutamic acid-rich protein like 2	Hs.302772	83699	SH3BGRL2
5.45901	0.086318	6.97705	0.329157	2.86	Up	0.0111512	AA934610	227719_at	CDNA FLJ37828 fis, clone BRSSN2006575	Hs.595130	-	-
6.78662	0.071591	5.26911	0.129869	2.86	Down	0.000514002	BC004490	209189_at	V-fos FBJ murine osteosarcoma viral oncogene homolog	Hs.25647	2353	FOS
8.72421	0.111425	7.20806	0.293077	2.86	Down	0.00842738	AW292746	228098_s_at	Myosin regulatory light chain interacting protein	Hs.484738	29116	MYLIP
5.07488	0.182983	6.58147	0.195037	2.84	Up	0.00488555	AA406052	242042_s_at	Hypothetical LOC401022	Hs.98661	401022	LOC401022
7.42492	0.104002	8.9311	0.1969	2.84	Up	0.00249219	AA584310	225681_at	Collagen triple helix repeat containing 1	Hs.405614	115908	CTHRC1
6.72622	0.083254	5.2285	0.094054	2.82	Down	0.000283408	D26121	210172_at	Splicing factor 1	Hs.502829	7536	SF1
5.96276	0.089778	7.45715	0.045132	2.82	Up	0.000119045	AF026219	210762_s_at	Deleted in liver cancer 1	Hs.134296	10395	DLC1
8.63327	0.089558	7.1397	0.087494	2.82	Down	0.0002829	AF010601	205188_s_at	SMAD family member 5	Hs.167700	4090	SMAD5
7.66238	0.10111	9.1537	0.094316	2.81	Up	0.000419092	BF001714	203633_at	Carnitine palmitoyltransferase 1A (liver)	Hs.503043	1374	CPT1A
6.70807	0.062419	8.19794	0.082092	2.81	Up	0.000133443	AK027138	217047_s_at	Family with sequence similarity 13, member A1	Hs.97270	10144	FAM13A1
8.01601	0.128977	9.49857	0.085993	2.79	Up	0.000667739	BE500990	237710_at	-	-	-	-
5.46694	0.042522	6.94354	0.40683	2.78	Up	0.0225593	NM_002521	206801_at	Natriuretic peptide precursor B	Hs.219140	4879	NPPB
6.97649	0.022336	8.44821	0.251027	2.77	Up	0.00428662	AF144103	218002_s_at	Chemokine (C-X-C motif) ligand 14	Hs.483444	9547	CXCL14
4.50919	0.064193	5.97125	0.148801	2.76	Up	0.000835994	NM_022783	218858_at	DEP domain containing 6	Hs.112981	64798	DEPDC6
6.53269	0.141905	7.98718	0.102498	2.74	Up	0.00114592	AI683911	242452_at	WD repeat domain 86	Hs.647083	349136	WDR86
9.96759	0.155655	8.51482	0.088852	2.74	Down	0.00125941	AF039555	203797_at	Visinin-like 1	Hs.444212	7447	VSNL1
4.93944	0.154191	6.38792	0.24769	2.73	Up	0.00768093	AI693178	228101_at	MRNA; cDNA DKFZp761L1121 (from clone DKFZp761L1121)	Hs.171939	-	-
3.99293	0.165018	5.43378	0.345788	2.71	Up	0.0197648	N69091	228863_at	Protocadherin 17	Hs.106511	27253	PCDH17
6.34604	0.061467	4.90567	0.094171	2.71	Down	0.000214163	AY099353	1554726_at	Zinc finger protein 655	Hs.521064	79027	ZNF655
8.48929	0.039186	9.92382	0.088612	2.7	Up	0.000121151	NM_014911	205434_s_at	AP2 associated kinase 1	Hs.468878	22848	AAK1
4.69894	0.015022	6.13226	0.104373	2.7	Up	0.000169595	N66614	235465_at	-	-	-	-
6.75668	0.123628	8.18908	0.028327	2.7	Up	0.000350309	BG256677	208965_s_at	Interferon, gamma-inducible protein 16	Hs.380250	3428	IFI16
6.847	0.135579	5.41478	0.081826	2.7	Down	0.000828089	AB019490	215342_s_at	RAB GTPase activating protein 1-like	-	9910	-
7.0679	0.067354	8.4998	0.138322	2.7	Up	0.000741587	NM_004759	201461_s_at	Mitogen-activated protein kinase-activated protein kinase 2	Hs.643566	9261	MAPKAPK2
7.23335	0.125441	8.65983	0.046938	2.69	Up	0.000440104	NM_004572	207717_s_at	Plakophilin 2	Hs.164384	5318	PKP2
5.814	0.141193	7.23913	0.1256	2.69	Up	0.00165605	L08961	211913_s_at	-	-	-	-
3.72868	0.084327	5.14836	0.186901	2.68	Up	0.00228386	NM_013314	207655_s_at	B-cell linker	Hs.444049	29760	BLNK
7.85347	0.1362	6.43517	0.05497	2.67	Down	0.00064335	AI927479	212113_at	Hypothetical LOC552889	Hs.213541	552889	LOC552889
8.11731	0.050359	6.70286	0.162136	2.67	Down	0.00113423	AF098951	209735_at	ATP-binding cassette, sub-family G (WHITE), member 2	Hs.480218	9429	ABCG2
5.60351	0.067025	7.00762	0.194856	2.65	Up	0.00242447	NM_014459	205656_at	protocadherin 17	-	27253	-
5.26928	0.085622	6.67049	0.06095	2.64	Up	0.000182989	AI056877	227654_at	Chromosome 20 open reading frame 175	Hs.372578	140876	C20orf175
6.09268	0.171999	4.69516	0.173171	2.63	Down	0.00460542	AF147427	1559883_s_at	SAM domain and HD domain 1	Hs.580681	25939	SAMHD1
6.98281	0.171994	8.37951	0.01938	2.63	Up	0.00128102	BC015390	1558404_at	3-beta-hydroxysteroid dehydrogenase, tissue-type heart	Hs.515383	128102	LOC128102
6.56775	0.066816	5.17853	0.131346	2.62	Down	0.000705874	AW263086	228250_at	Folliculin interacting protein 1	Hs.591273	96459	FNIP1
8.04289	0.122212	6.65384	0.069696	2.62	Down	0.000590448	BF514079	221841_s_at	Kruppel-like factor 4 (gut)	Hs.376206	9314	KLF4
7.07124	0.111932	8.46023	0.02654	2.62	Up	0.000269823	BG290193	222760_at	Zinc finger protein 703	Hs.288042	80139	ZNF703
4.86003	0.122334	6.24739	0.227858	2.62	Up	0.00582886	X15217	215889_at	SKI-like oncogene	Hs.581632	6498	SKIL
8.68903	0.170297	10.0749	0.174026	2.61	Up	0.00470608	NM_021076	204412_s_at	Neurofilament, heavy polypeptide 200kDa	Hs.198760	4744	NEFH
6.49407	0.05837	7.87825	0.025888	2.61	Up	2.67903e-05	AI651255	227059_at	Glypican 6	Hs.444329	10082	GPC6
5.68097	0.134894	7.06378	0.265703	2.61	Up	0.00972985	NM_005634	1553802_a_at	SRY (sex determining region Y)-box 3	Hs.157429	6658	SOX3
5.06974	0.038957	3.6886	0.061692	2.6	Down	4.58727e-05	BF114679	238831_at	Transcribed locus	Hs.596771	-	-
7.66739	0.069128	6.29065	0.099673	2.6	Down	0.000343577	AI458297	236244_at	Heterogeneous nuclear ribonucleoprotein U (scaffold attachment factor A)	Hs.166463	3192	HNRPU
6.37117	0.0093	4.9982	0.109422	2.59	Down	0.000235432	AL110203	232179_at	Hypothetical protein LOC158863	Hs.138411	158863	LOC158863
7.65725	0.070629	6.29578	0.053426	2.57	Down	0.000104452	BC001745	209569_x_at	DNA segment on chromosome 4 (unique) 234 expressed sequence	-	27065	-
8.72608	0.046485	10.0838	0.021699	2.56	Up	1.21125e-05	AL561868	224855_at	Pyrroline-5-carboxylate reductase family, member 2	Hs.520187	29920	PYCR2
7.80265	0.025137	6.4473	0.0208	2.56	Down	2.0072e-06	BE677131	204671_s_at	Ankyrin repeat domain 6	Hs.651107	22881	ANKRD6
8.06063	0.101228	6.70614	0.098014	2.56	Down	0.000654682	NM_152335	1552400_a_at	Chromosome 15 open reading frame 27	Hs.631721	123591	C15orf27
10.4878	0.101605	11.8415	0.091319	2.56	Up	0.000582225	AU153138	212623_at	Transmembrane protein 41B	Hs.594563	440026	TMEM41B
8.53581	0.037991	9.88832	0.071939	2.55	Up	7.66825e-05	AB018009	201195_s_at	Solute carrier family 7 (cationic amino acid transporter, y+ system), member 5	Hs.513797	8140	SLC7A5
6.03832	0.132472	4.68614	0.223227	2.55	Down	0.00647515	AA889040	1557436_at	XK, Kell blood group complex subunit-related family, member 6	Hs.125914	286046	XKR6
4.04811	0.003604	5.39993	0.147569	2.55	Up	0.000789258	AI870583	222780_s_at	Brain and acute leukemia, cytoplasmic	Hs.533446	79870	BAALC
7.16606	0.136852	8.51635	0.03144	2.55	Up	0.000653796	D31771	205555_s_at	Msh homeobox 2	Hs.89404	4488	MSX2
4.49877	0.111194	5.84806	0.298996	2.55	Up	0.0133732	M36532	209301_at	Carbonic anhydrase II	Hs.155097	760	CA2
9.49283	0.027533	10.8403	0.032194	2.54	Up	5.82333e-06	NM_013328	231715_s_at	Pyrroline-5-carboxylate reductase family, member 2	Hs.520187	29920	PYCR2
9.6411	0.0631	10.9879	0.091369	2.54	Up	0.000265113	BC002538	209723_at	Serpin peptidase inhibitor, clade B (ovalbumin), member 9	Hs.104879	5272	SERPINB9
6.23994	0.066039	4.89657	0.045098	2.54	Down	7.35988e-05	N63821	227386_s_at	EPB41	-	-	-
4.49536	0.151276	5.83765	0.081619	2.54	Up	0.00145113	NM_006718	207943_x_at	Pleiomorphic adenoma gene-like 1	Hs.444975	5325	PLAGL1
9.49253	0.170931	8.15031	0.161036	2.54	Down	0.00463582	BF062139	206653_at	Polymerase (RNA) III (DNA directed) polypeptide G (32kD)	Hs.282387	10622	POLR3G
5.42666	0.159149	6.7618	0.071777	2.52	Up	0.00157084	W80619	240789_at	WD repeat domain 44	Hs.98510	54521	WDR44
4.32018	0.071268	5.64942	0.353008	2.51	Up	0.0210007	BG413606	241672_at	Hypothetical LOC400120	Hs.422375	400120	LOC400120
8.41873	0.106485	9.74754	0.03136	2.51	Up	0.000279102	AW628987	225522_at	AP2 associated kinase 1	Hs.468878	22848	AAK1
7.14432	0.097886	5.81558	0.188639	2.51	Down	0.00333704	AF010601	205187_at	SMAD family member 5	Hs.167700	4090	SMAD5
4.55911	0.158568	5.88758	0.149104	2.51	Up	0.00364645	AA651631	243561_at	YY1 associated factor 2	Hs.505289	10138	YAF2
7.62293	0.076746	8.94697	0.058752	2.5	Up	0.00016449	BF511231	213258_at	Tissue factor pathway inhibitor (lipoprotein-associated coagulation inhibitor)	Hs.516578	7035	TFPI
6.56325	0.034606	5.23995	0.081847	2.5	Down	0.000118423	BC017314	1555355_a_at	V-ets erythroblastosis virus E26 oncogene homolog 1 (avian)	Hs.369438	2113	ETS1
8.46297	0.108675	7.14261	0.239875	2.5	Down	0.00741772	AY063451	1559471_s_at	D21S2088E	Hs.145622	266917	D21S2088E
5.00866	0.063265	6.32467	0.254075	2.49	Up	0.0073533	BE932011	239297_at	Transcribed locus	Hs.121518	-	-
8.93787	0.101703	10.2514	0.189893	2.49	Up	0.00365902	AI824012	202600_s_at	Nuclear receptor interacting protein 1	Hs.155017	8204	NRIP1
9.36346	0.073182	10.6728	0.076052	2.48	Up	0.000242713	AF052167	218536_at	MRS2-like, magnesium homeostasis factor (S. cerevisiae)	Hs.533291	57380	MRS2L
6.4399	0.064088	5.13548	0.126519	2.47	Down	0.000776261	BU955063	1562056_at	CDNA FLJ35091 fis, clone PLACE6005786	Hs.652958	-	-
9.67263	0.062585	8.36858	0.113605	2.47	Down	0.000550395	AB020675	219300_s_at	Contactin associated protein-like 2	Hs.190621	26047	CNTNAP2
8.27726	0.106847	9.58117	0.103885	2.47	Up	0.000940377	NM_002899	203423_at	Retinol binding protein 1, cellular	Hs.529571	5947	RBP1
7.17963	0.067619	8.48122	0.073215	2.46	Up	0.000198438	AW151924	228762_at	LFNG O-fucosylpeptide 3-beta-N-acetylglucosaminyltransferase	Hs.159142	3955	LFNG
8.35805	0.10407	7.05711	0.296404	2.46	Down	0.014362	K03199	211300_s_at	Tumor protein p53 (Li-Fraumeni syndrome)	Hs.408312	7157	TP53
9.8148	0.06572	11.1141	0.044288	2.46	Up	8.1024e-05	AF070622	212124_at	Zinc finger, MIZ-type containing 1	Hs.193118	57178	ZMIZ1
4.43324	0.061457	5.72631	0.266903	2.45	Up	0.00916367	AU119437	227289_at	Protocadherin 17	Hs.106511	27253	PCDH17
5.22457	0.145162	6.51571	0.231541	2.45	Up	0.00914082	BF110608	226552_at	Transcribed locus, strongly similar to XP_531199.1 hypothetical protein XP_531199 [Pan troglodytes]	Hs.529857	-	-
6.18626	0.136127	4.89986	0.071914	2.44	Down	0.00112163	AW274468	242299_at	-	-	-	-
6.24911	0.071931	7.5267	0.106253	2.42	Up	0.000571457	AK021554	232307_at	Thyroid hormone receptor associated protein 2	Hs.159799	23389	THRAP2
5.97383	0.151811	7.25057	0.236938	2.42	Up	0.0105201	AW138902	212466_at	Sprouty-related, EVH1 domain containing 2	Hs.59332	200734	SPRED2
4.22092	0.067817	5.49645	0.381794	2.42	Up	0.0302329	BF060978	237189_at	Transcribed locus, strongly similar to XP_001081342.1 similar to Homeobox protein Hox-B3 (Hox-2.7) (MH-23) [Rattus norvegicu	Hs.171806	-	-
8.24659	0.133022	9.51773	0.021888	2.41	Up	0.000705331	AF133207	221667_s_at	Heat shock 22kDa protein 8	Hs.400095	26353	HSPB8
7.49998	0.11782	8.76946	0.20095	2.41	Up	0.0055074	NM_014883	202973_x_at	Family with sequence similarity 13, member A1	Hs.97270	10144	FAM13A1
6.30552	0.075413	7.57105	0.094882	2.4	Up	0.000475321	AI760298	244054_at	SKI-like oncogene	Hs.581632	6498	SKIL
4.82452	0.156132	6.08984	0.15309	2.4	Up	0.00443184	BF508344	229623_at	Hypothetical LOC441027	Hs.507676	441027	FLJ12993
7.37444	0.13167	6.11319	0.082755	2.4	Down	0.00125679	BE467612	230921_s_at	Poly(rC) binding protein 2	Hs.546271	5094	PCBP2
6.21576	0.173727	7.4766	0.200863	2.4	Up	0.0089862	NM_014883	202972_s_at	Family with sequence similarity 13, member A1	Hs.97270	10144	FAM13A1
6.066	0.109925	7.32579	0.286636	2.39	Up	0.0148087	N21458	218087_s_at	Sorbin and SH3 domain containing 1	Hs.38621	10580	SORBS1
7.3944	0.159882	8.6522	0.061537	2.39	Up	0.00183235	AW451711	217617_at	Pre-B-cell leukemia transcription factor 1	Hs.493096	5087	PBX1
6.58102	0.080294	5.32419	0.22328	2.39	Down	0.00610008	BF223679	205316_at	Solute carrier family 15 (H+/peptide transporter), member 2	Hs.518089	6565	SLC15A2
7.65313	0.056042	8.90602	0.034804	2.38	Up	4.52789e-05	AU151635	232111_at	Hypothetical protein LOC730125	Hs.455955	730125	LOC730125
5.15909	0.103597	6.40966	0.243663	2.38	Up	0.0091498	NM_006933	1553313_s_at	Mitochondrial ribosomal protein S6	Hs.302742	64968	MRPS6
7.93308	0.071544	6.68386	0.040569	2.38	Down	0.000109546	AI924134	242787_at	Inner centromere protein antigens 135/155kDa	Hs.142179	3619	INCENP
8.21007	0.133768	6.96273	0.133448	2.37	Down	0.00272849	AL540045	228422_at	Lipoma HMGIC fusion partner-like 4	Hs.56782	375323	LHFPL4
7.48656	0.051335	6.23952	0.111645	2.37	Down	0.000530855	BE243270	241955_at	HECT domain containing 1	Hs.210850	25831	HECTD1
7.13421	0.122414	5.88843	0.217758	2.37	Down	0.00755983	AW014133	236519_at	Chromosome 9 open reading frame 135	Hs.444459	138255	C9orf135
10.0136	0.056875	8.76996	0.157681	2.37	Down	0.0017615	NM_032805	1553874_a_at	Zinc finger protein 206	Hs.334515	84891	ZNF206
6.94242	0.042609	5.69904	0.122073	2.37	Down	0.000653739	NM_021614	220116_at	Potassium intermediate/small conductance calcium-activated channel, subfamily N, member 2	Hs.98280	3781	KCNN2
5.68358	0.079675	4.44123	0.041031	2.37	Down	0.000156984	AI697584	239770_at	Family with sequence similarity 62 (C2 domain containing), member C	Hs.477711	83850	FAM62C
3.81216	0.063607	5.0516	0.077184	2.36	Up	0.00024373	AW117383	243907_at	Transcribed locus	Hs.171965	-	-
11.5736	0.050293	10.3352	0.047901	2.36	Down	5.81425e-05	AI554106	225958_at	Polyhomeotic homolog 1 (Drosophila)	Hs.305985	1911	PHC1
8.15308	0.05369	6.91811	0.133534	2.35	Down	0.00101326	N92501	200671_s_at	Spectrin, beta, non-erythrocytic 1	Hs.503178	6711	SPTBN1
10.2796	0.071327	9.0469	0.122292	2.35	Down	0.000958139	NM_021195	208474_at	Claudin 6	Hs.533779	9074	CLDN6
9.76578	0.01404	10.9951	0.02848	2.34	Up	2.65858e-06	AF052167	218538_s_at	MRS2-like, magnesium homeostasis factor (S. cerevisiae)	Hs.533291	57380	MRS2L
7.55112	0.021886	8.77755	0.105454	2.34	Up	0.000339206	BG325734	215050_x_at	Mitogen-activated protein kinase-activated protein kinase 2	Hs.643566	9261	MAPKAPK2
10.1769	0.154535	8.9505	0.158975	2.34	Down	0.00521955	NM_006305	201043_s_at	Acidic (leucine-rich) nuclear phosphoprotein 32 family, member A	Hs.458747	8125	ANP32A
4.11238	0.076376	5.33871	0.358879	2.34	Up	0.0287754	NM_024812	218899_s_at	Brain and acute leukemia, cytoplasmic	Hs.533446	79870	BAALC
6.91578	0.123684	8.14198	0.159313	2.34	Up	0.00369906	AV710542	232144_at	-	-	-	-
5.19122	0.124686	6.41138	0.228814	2.33	Up	0.00943063	BF224366	240296_at	OTU domain containing 7B	Hs.98322	56957	OTUD7B
7.58489	0.117993	8.80411	0.15874	2.33	Up	0.00351586	AI809234	228228_at	Dapper, antagonist of beta-catenin, homolog 3 (Xenopus laevis)	Hs.515490	147906	DACT3
6.45221	0.155652	5.23453	0.048347	2.33	Down	0.0017158	AA989220	242844_at	Protein geranylgeranyltransferase type I, beta subunit	Hs.254006	5229	PGGT1B
6.35376	0.035338	7.56978	0.024831	2.32	Up	9.46867e-06	AI861874	230935_at	Transcribed locus	Hs.652578	-	-
6.14132	0.058851	7.35727	0.094191	2.32	Up	0.000395391	U32645	31845_at	E74-like factor 4 (ets domain transcription factor)	Hs.271940	2000	ELF4
8.62812	0.06405	7.4136	0.106296	2.32	Down	0.000610938	AI828035	223079_s_at	Glutaminase	Hs.116448	2744	GLS
4.73509	0.079776	5.94525	0.21798	2.31	Up	0.00645619	AK024867	216167_at	leucine rich repeat neuronal 5	-	10446	-
6.49777	0.078865	7.7079	0.129085	2.31	Up	0.00132403	BE348318	236167_at	Tensin 3	Hs.520814	64759	TNS3
6.39391	0.047449	5.18626	0.210586	2.31	Down	0.00501014	AU147402	215199_at	Caldesmon 1	Hs.490203	800	CALD1
10.1521	0.031945	11.3591	0.039951	2.31	Up	1.91278e-05	AI634866	224596_at	Solute carrier family 44, member 1	Hs.573495	23446	SLC44A1
9.07429	0.028083	10.2812	0.15299	2.31	Up	0.00148698	NM_003489	202599_s_at	Nuclear receptor interacting protein 1	Hs.155017	8204	NRIP1
5.21531	0.121809	6.41926	0.136484	2.3	Up	0.0027596	BF434995	228890_at	Atonal homolog 8 (Drosophila)	Hs.135569	84913	ATOH8
7.76441	0.141202	6.56468	0.040724	2.3	Down	0.00122554	H79306	215305_at	Platelet-derived growth factor receptor, alpha polypeptide	Hs.74615	5156	PDGFRA
9.84097	0.023588	11.0405	0.003315	2.3	Up	9.30455e-07	NM_022748	217853_at	Tensin 3	Hs.520814	64759	TNS3
7.07265	0.023323	8.27056	0.105513	2.29	Up	0.000376628	AW340588	214180_at	Mannosidase, alpha, class 1C, member 1	Hs.197043	57134	MAN1C1
7.03423	0.023605	5.83657	0.097426	2.29	Down	0.00028122	BI869014	1560019_at	Discs, large (Drosophila) homolog-associated protein 1	Hs.627200	9229	DLGAP1
10.5257	0.103373	11.7231	0.154385	2.29	Up	0.00298247	AL555227	224919_at	Mitochondrial ribosomal protein S6	Hs.302742	64968	MRPS6
7.87037	0.018775	6.67299	0.120881	2.29	Down	0.00061058	U16996	209457_at	Dual specificity phosphatase 5	Hs.2128	1847	DUSP5
4.44846	0.10132	5.64217	0.039246	2.29	Up	0.000390075	NM_024756	219091_s_at	Multimerin 2	Hs.524479	79812	MMRN2
5.223	0.141683	6.41638	0.091766	2.29	Up	0.00211228	AI886656	229526_at	Aquaporin 11	Hs.503345	282679	AQP11
9.01173	0.078134	10.2037	0.077661	2.28	Up	0.000413874	AI141802	201460_at	Mitogen-activated protein kinase-activated protein kinase 2	Hs.643566	9261	MAPKAPK2
7.5496	0.032701	8.74049	0.127914	2.28	Up	0.00083669	NM_014751	203037_s_at	Metastasis suppressor 1	Hs.336994	9788	MTSS1
10.7301	0.048822	9.54226	0.101724	2.28	Down	0.000460448	AW003929	237810_at	Claudin 6	Hs.533779	9074	CLDN6
6.97417	0.058395	8.15963	0.042219	2.27	Up	7.99306e-05	NM_016372	218855_at	G protein-coupled receptor 175	Hs.6418	131601	GPR175
8.75707	0.076066	9.94253	0.01971	2.27	Up	0.000112511	NM_014840	204589_at	NUAK family, SNF1-like kinase, 1	Hs.524692	9891	NUAK1
6.5141	0.107274	7.69396	0.066242	2.27	Up	0.000726149	NM_014970	203333_at	Kinesin-associated protein 3	Hs.433442	22920	KIFAP3
9.44853	0.078132	10.628	0.05003	2.26	Up	0.000220501	NM_005167	200885_at	Ras homolog gene family, member C	Hs.502659	389	RHOC
7.94976	0.090372	6.77103	0.101699	2.26	Down	0.000976492	NM_015474	204502_at	SAM domain and HD domain 1	Hs.580681	25939	SAMHD1
6.90236	0.129176	5.72538	0.128551	2.26	Down	0.00295976	AI459274	33148_at	Zinc finger RNA binding protein	Hs.652197	51663	ZFR
5.95933	0.069914	4.78299	0.176407	2.26	Down	0.00344339	NM_002253	203934_at	Kinase insert domain receptor (a type III receptor tyrosine kinase)	Hs.479756	3791	KDR
4.68421	0.087308	5.85798	0.106866	2.26	Up	0.00104785	BE930512	217542_at	Carboxypeptidase M	Hs.484551	1368	CPM
8.41221	0.085725	7.2391	0.075358	2.25	Down	0.000505359	NM_024709	218546_at	Chromosome 1 open reading frame 115	Hs.519839	79762	C1orf115
8.17608	0.068721	7.00373	0.114013	2.25	Down	0.000917241	NM_014141	219302_s_at	Contactin associated protein-like 2	Hs.190621	26047	CNTNAP2
6.70001	0.063284	7.87223	0.118574	2.25	Up	0.000951996	D13665	210809_s_at	Periostin, osteoblast specific factor	Hs.136348	10631	POSTN
8.99185	0.14791	7.82073	0.104877	2.25	Down	0.0029588	AW241742	222496_s_at	RNA-binding protein	Hs.518727	54502	FLJ20273
6.01505	0.078909	7.18372	0.184117	2.25	Up	0.00430156	NM_053284	1552811_at	WAP, follistatin/kazal, immunoglobulin, kunitz and netrin domain containing 1	Hs.345818	117166	WFIKKN1
7.61104	0.054447	6.44297	0.027369	2.25	Down	4.36519e-05	AF196976	223552_at	Leucine rich repeat containing 4	Hs.567566	64101	LRRC4
10.4576	0.142186	9.2907	0.179927	2.25	Down	0.00703939	NM_003877	203373_at	Suppressor of cytokine signaling 2	Hs.485572	8835	SOCS2
6.70071	0.068564	7.86716	0.138667	2.24	Up	0.00165681	U69563	210056_at	Rho family GTPase 1	Hs.124940	27289	RND1
6.79772	0.094607	5.63129	0.054972	2.24	Down	0.000438542	BC039079	1554481_a_at	Erythrocyte membrane protein band 4.1 (elliptocytosis 1, RH-linked)	Hs.175437	2035	EPB41
5.5722	0.084204	4.40613	0.061289	2.24	Down	0.000362323	BU729850	1561101_at	Janus kinase and microtubule interacting protein 2	Hs.184323	9832	JAKMIP2
5.94215	0.070726	7.10789	0.133802	2.24	Up	0.00152871	X75208	1438_at	EPH receptor B3	Hs.2913	2049	EPHB3
8.97031	0.026551	10.1334	0.010835	2.24	Up	2.20809e-06	N30069	227494_at	Hypothetical protein LOC253842	Hs.20131	253842	LOC253842
10.9116	0.039162	9.74915	0.055021	2.24	Down	6.68351e-05	NM_017489	203449_s_at	Telomeric repeat binding factor (NIMA-interacting) 1	Hs.442707	7013	TERF1
6.47751	0.071354	7.63964	0.02783	2.24	Up	0.000109985	AL049443	215306_at	TFIIA-alpha/beta-like factor	Hs.44385	11036	ALF
7.64754	0.124274	6.49085	0.16888	2.23	Down	0.00527061	AW452971	231152_at	Transcribed locus	Hs.610328	-	-
8.85856	0.109977	7.70242	0.098409	2.23	Down	0.00143363	AL023775	216493_s_at	-	-	-	-
5.89794	0.038876	7.05083	0.127046	2.22	Up	0.000970684	NM_024652	219441_s_at	Leucine-rich repeat kinase 1	Hs.407918	79705	LRRK1
5.87785	0.099405	7.03016	0.060122	2.22	Up	0.000579998	AU145807	233196_at	Paternally expressed 10	Hs.147492	23089	PEG10
6.11283	0.113569	4.96057	0.197539	2.22	Down	0.00719601	M24915	204490_s_at	CD44 molecule (Indian blood group)	Hs.502328	960	CD44
6.31312	0.102677	7.4639	0.072475	2.22	Up	0.000789705	AU148184	215583_at	Transmembrane protein 63A	Hs.119387	9725	TMEM63A
9.27208	0.072617	8.12368	0.020664	2.22	Down	0.000108932	AB045118	209864_at	Frequently rearranged in advanced T-cell lymphomas 2	Hs.140720	23401	FRAT2
7.05748	0.083308	5.91011	0.034827	2.22	Down	0.000220938	NM_003577	208275_x_at	Undifferentiated embryonic cell transcription factor 1	Hs.458406	8433	UTF1
8.22314	0.175731	9.36971	0.153466	2.21	Up	0.00796138	AV681807	226213_at	V-erb-b2 erythroblastic leukemia viral oncogene homolog 3 (avian)	Hs.118681	2065	ERBB3
3.75185	0.026857	4.89729	0.046442	2.21	Up	2.8456e-05	NM_000185	205576_at	Serpin peptidase inhibitor, clade D (heparin cofactor), member 1	Hs.474270	3053	SERPIND1
6.73396	0.161562	7.87831	0.114654	2.21	Up	0.00446074	BG339064	201235_s_at	BTG family, member 2	Hs.519162	7832	BTG2
10.2671	0.053094	9.12299	0.101791	2.21	Down	0.000569613	NM_032805	1553875_s_at	Zinc finger protein 206	Hs.334515	84891	ZNF206
6.26911	0.011002	7.41178	0.103844	2.21	Up	0.000396176	AF111178	223730_at	Glypican 6	Hs.444329	10082	GPC6
8.88403	0.048419	10.0246	0.090948	2.2	Up	0.000378743	BF725121	217591_at	SKI-like oncogene	Hs.581632	6498	SKIL
8.39186	0.105904	7.25195	0.053736	2.2	Down	0.000658445	BF445199	213286_at	Zinc finger RNA binding protein	Hs.652197	51663	ZFR
4.71006	0.127102	3.5744	0.045018	2.2	Down	0.0010881	BF434846	216005_at	Transcribed locus	Hs.613775	-	-
4.66868	0.107851	5.80289	0.055912	2.19	Up	0.000732687	BG177920	214783_s_at	Annexin A11	Hs.530291	311	ANXA11
5.35546	0.091227	6.48882	0.101821	2.19	Up	0.00115584	AA126505	212843_at	Neural cell adhesion molecule 1	Hs.503878	4684	NCAM1
5.45171	0.134765	6.58499	0.08581	2.19	Up	0.00208581	AU156821	227329_at	ZBTB46	-	-	-
6.53244	0.028096	5.40161	0.047197	2.19	Down	3.2877e-05	NM_000817	205278_at	Glutamate decarboxylase 1 (brain, 67kDa)	Hs.420036	2571	GAD1
7.6706	0.103972	6.54031	0.145128	2.19	Down	0.00318585	BC001745	209570_s_at	DNA segment on chromosome 4 (unique) 234 expressed sequence	-	27065	-
7.26148	0.114968	6.1345	0.172491	2.18	Down	0.00555545	AB018195	209726_at	Carbonic anhydrase XI	Hs.428446	770	CA11
7.89108	0.060611	6.76475	0.154971	2.18	Down	0.00248561	AA758013	224631_at	Zinc finger protein 91 homolog (mouse)	Hs.524920	80829	ZFP91
6.60835	0.101829	5.48317	0.038141	2.18	Down	0.000492288	BG532121	235216_at	Establishment of cohesion 1 homolog 1 (S. cerevisiae)	Hs.464733	114799	ESCO1
6.56132	0.065369	5.43859	0.172708	2.18	Down	0.00369876	NM_021163	1553122_s_at	RB-associated KRAB zinc finger	Hs.592827	57786	RBAK
10.4285	0.064971	9.30588	0.061579	2.18	Down	0.000232622	AF193855	223642_at	Zic family member 2 (odd-paired homolog, Drosophila)	Hs.652140	7546	ZIC2
6.16058	0.064896	7.28295	0.140335	2.18	Up	0.00191228	BE466926	217671_at	Regulatory factor X, 3 (influences HLA class II expression)	Hs.136829	5991	RFX3
5.42616	0.105249	6.54822	0.01101	2.18	Up	0.000447806	AI732568	240666_at	Forkhead box P1	Hs.431498	27086	FOXP1
6.57248	0.155964	5.45164	0.138415	2.17	Down	0.00578774	NM_006572	206917_at	Guanine nucleotide binding protein (G protein), alpha 13	Hs.515018	10672	GNA13
7.37705	0.123274	6.25709	0.26804	2.17	Down	0.0191679	AI378044	221765_at	UDP-glucose ceramide glucosyltransferase	Hs.304249	7357	UGCG
8.91454	0.084477	10.0345	0.02302	2.17	Up	0.000215311	AA176289	227496_at	Hypothetical protein LOC253842	Hs.20131	253842	LOC253842
9.193	0.109076	8.07583	0.135026	2.17	Down	0.00299787	NM_006467	206654_s_at	Polymerase (RNA) III (DNA directed) polypeptide G (32kD)	Hs.282387	10622	POLR3G
7.15754	0.041806	8.27393	0.063962	2.17	Up	0.000127674	BF111819	228933_at	Nance-Horan syndrome (congenital cataracts and dental anomalies)	Hs.201623	4810	NHS
6.29109	0.076307	5.17574	0.038973	2.17	Down	0.000201006	AL552534	1557905_s_at	CD44 molecule (Indian blood group)	Hs.502328	960	CD44
7.28728	0.125243	8.4017	0.076155	2.17	Up	0.00160596	BC004872	223059_s_at	Family with sequence similarity 107, member B	Hs.446315	83641	FAM107B
5.5447	0.072361	6.65907	0.079335	2.17	Up	0.000486734	AI686488	226097_at	Fibronectin type III domain containing 5	Hs.524234	252995	FNDC5
9.42138	0.138422	8.3085	0.026732	2.16	Down	0.00139282	BF110903	230618_s_at	BAT2 domain containing 1	Hs.494614	23215	BAT2D1
7.5551	0.034074	6.44393	0.148679	2.16	Down	0.00188717	BC002646	201465_s_at	Jun oncogene	Hs.525704	3725	JUN
7.68005	0.137008	6.5691	0.03871	2.16	Down	0.00145527	AF085937	1558695_at	Pleckstrin homology domain containing, family A member 5	Hs.188614	54477	PLEKHA5
9.61074	0.163589	8.50002	0.276666	2.16	Down	0.0259181	BC003143	208893_s_at	Dual specificity phosphatase 6	Hs.298654	1848	DUSP6
5.40999	0.072635	6.52066	0.12474	2.16	Up	0.00153477	Z83850	232771_at	-	-	-	-
6.58968	0.091615	5.47988	0.196547	2.16	Down	0.00689655	AL390127	225390_s_at	Kruppel-like factor 13	Hs.525752	51621	KLF13
8.17911	0.10564	9.28849	0.206197	2.16	Up	0.00872223	AI355441	225239_at	CDNA FLJ26120 fis, clone SYN00419	Hs.593027	-	-
6.28276	0.135664	7.39206	0.098156	2.16	Up	0.00269299	AV721564	227620_at	Solute carrier family 44, member 1	Hs.573495	23446	SLC44A1
6.51415	0.121666	5.40508	0.109544	2.16	Down	0.00247781	AA931266	209996_x_at	Pericentriolar material 1	Hs.491148	5108	PCM1
9.84286	0.085933	8.73515	0.193625	2.16	Down	0.00638773	NM_021643	202478_at	Tribbles homolog 2 (Drosophila)	Hs.652175	28951	TRIB2
6.22266	0.071211	7.33014	0.131288	2.15	Up	0.00176529	AI800790	240071_at	Full length insert cDNA clone ZB81F12	Hs.209641	-	-
9.1299	0.017735	8.02252	0.036064	2.15	Down	1.03179e-05	AL137063	205771_s_at	-	-	-	-
6.46153	0.073192	7.56865	0.21197	2.15	Up	0.00783369	AF144103	222484_s_at	Chemokine (C-X-C motif) ligand 14	Hs.483444	9547	CXCL14
3.86163	0.059977	4.96868	0.33778	2.15	Up	0.0320681	W60810	223282_at	Teashirt family zinc finger 1	Hs.284217	10194	TSHZ1
8.95908	0.032929	7.8522	0.140963	2.15	Down	0.00157163	NM_057162	1553027_a_at	Kelch-like 4 (Drosophila)	Hs.49075	56062	KLHL4
7.14055	0.140263	8.24743	0.193934	2.15	Up	0.0098464	AB020717	212990_at	Synaptojanin 1	Hs.473632	8867	SYNJ1
9.44994	0.05641	10.5555	0.068463	2.15	Up	0.000238387	NM_021615	221059_s_at	Carbohydrate (N-acetylglucosamine 6-O) sulfotransferase 6	Hs.487510	4166	CHST6
5.24503	0.168218	4.14069	0.150864	2.15	Down	0.00811748	AW664964	230493_at	Transmembrane protein 46	Hs.433791	387914	TMEM46
6.15753	0.125686	5.05443	0.141833	2.15	Down	0.00433762	AA296351	242445_at	FYVE, RhoGEF and PH domain containing 4	Hs.117835	121512	FGD4
8.817	0.011728	9.9196	0.045406	2.15	Up	1.9401e-05	NM_025080	218857_s_at	Asparaginase like 1	Hs.535326	80150	ASRGL1
5.97146	0.051267	4.87104	0.108854	2.14	Down	0.000793342	AK024050	218521_s_at	Ubiquitin-conjugating enzyme E2W (putative)	Hs.128841	55284	UBE2W
10.054	0.038749	8.95588	0.010123	2.14	Down	1.05211e-05	AI347136	203448_s_at	Telomeric repeat binding factor (NIMA-interacting) 1	Hs.442707	7013	TERF1
8.94816	0.161748	7.8531	0.316721	2.14	Down	0.0369605	BF447038	237449_at	Sp8 transcription factor	Hs.195922	221833	SP8
8.18277	0.100354	9.27624	0.090034	2.13	Up	0.00125657	NM_000022	204639_at	Adenosine deaminase	Hs.255479	100	ADA
7.11854	0.118635	8.21137	0.016076	2.13	Up	0.000799155	BF240286	228834_at	Transducer of ERBB2, 1	Hs.531550	10140	TOB1
8.70002	0.080634	9.79209	0.062493	2.13	Up	0.000431468	AW118997	240681_at	-	-	-	-
5.15202	0.14349	6.24406	0.075112	2.13	Up	0.00252172	AI732637	244455_at	Potassium channel, subfamily T, member 2	Hs.420016	343450	KCNT2
6.85498	0.130406	5.7631	0.086547	2.13	Down	0.00222015	NM_014474	205309_at	Sphingomyelin phosphodiesterase, acid-like 3B	Hs.123659	27293	SMPDL3B
9.64326	0.168966	8.55142	0.119778	2.13	Down	0.00620508	BU175810	1558015_s_at	ARP2 actin-related protein 2 homolog (yeast)	Hs.393201	10097	ACTR2
4.83319	0.028032	5.92431	0.24385	2.13	Up	0.0112878	AW452918	227845_s_at	Src homology 2 domain containing transforming protein D	Hs.7423	56961	SHD
9.01247	0.08543	10.0997	0.049864	2.12	Up	0.000389379	NM_001157	206200_s_at	Annexin A11	Hs.530291	311	ANXA11
6.8834	0.121729	5.79836	0.023094	2.12	Down	0.000937171	AK094189	1561361_at	Zinc finger protein 660	Hs.192342	285349	ZNF660
7.1707	0.027194	6.08775	0.167839	2.12	Down	0.00311606	AA524029	213900_at	Chromosome 9 open reading frame 61	Hs.118003	9413	C9orf61
4.24556	0.060706	5.32836	0.023022	2.12	Up	7.57296e-05	BF982927	213167_s_at	MRPS6	-	-	-
3.66075	0.092392	4.7421	0.19364	2.12	Up	0.00728184	AL078599	224973_at	-	-	-	-
5.72477	0.016601	6.80517	0.118219	2.11	Up	0.000826005	BC035817	1555491_a_at	Peter pan homolog (Drosophila)	Hs.14468	56342	PPAN
11.3722	0.072765	12.4522	0.08115	2.11	Up	0.00058232	NM_012342	203304_at	BMP and activin membrane-bound inhibitor homolog (Xenopus laevis)	Hs.533336	25805	BAMBI
6.58409	0.112383	5.50583	0.010435	2.11	Down	0.000670543	AI990739	228556_at	YTH domain containing 1	Hs.175955	91746	YTHDC1
6.19466	0.12558	5.1176	0.11174	2.11	Down	0.00304789	NM_004490	206204_at	Growth factor receptor-bound protein 14	Hs.411881	2888	GRB14
6.73351	0.153435	5.65703	0.1864	2.11	Down	0.0111706	NM_014583	218574_s_at	LIM and cysteine-rich domains 1	Hs.475353	29995	LMCD1
6.15884	0.055036	5.08247	0.265579	2.11	Down	0.016558	BC030966	1554029_a_at	-	-	-	-
7.04487	0.069968	5.96903	0.088987	2.11	Down	0.000684148	BE552011	230208_at	Transcribed locus	Hs.86941	-	-
6.18314	0.153944	5.10784	0.077788	2.11	Down	0.00337237	AK095692	1556348_at	Lectin, galactoside-binding, soluble, 8 (galectin 8)	Hs.652333	3964	LGALS8
7.45386	0.046564	8.52503	0.016392	2.1	Up	2.66848e-05	AL832146	1562235_s_at	Pre-B-cell leukemia transcription factor 1	Hs.493096	5087	PBX1
6.23723	0.156934	5.16613	0.080878	2.1	Down	0.00372781	NM_006540	205731_s_at	Nuclear receptor coactivator 2	Hs.446678	10499	NCOA2
9.50991	0.012599	10.5806	0.017293	2.1	Up	9.54269e-07	BC005871	224435_at	Chromosome 10 open reading frame 58	Hs.500333	84293	C10orf58
7.51268	0.150505	6.44308	0.084364	2.1	Down	0.00344337	NM_013262	220319_s_at	Myosin regulatory light chain interacting protein	Hs.484738	29116	MYLIP
7.57292	0.149153	6.50601	0.048943	2.09	Down	0.00244778	AV715309	234987_at	Chromosome 20 open reading frame 118	Hs.472630	140711	C20orf118
7.94415	0.116955	9.01091	0.114336	2.09	Up	0.00285369	NM_022117	218012_at	TSPY-like 2	Hs.136164	64061	TSPYL2
5.38222	0.050364	6.44805	0.102906	2.09	Up	0.000742907	AA524250	224822_at	Deleted in liver cancer 1	Hs.134296	10395	DLC1
8.65181	0.088183	7.58815	0.221822	2.09	Down	0.0111955	BC015770	1555434_a_at	Solute carrier family 39 (zinc transporter), member 14	Hs.491232	23516	SLC39A14
4.19878	0.019816	5.26181	0.100026	2.09	Up	0.000478259	AA541630	204198_s_at	Runt-related transcription factor 3	Hs.170019	864	RUNX3
6.64975	0.0308	5.58714	0.111187	2.09	Down	0.000772146	U82811	211267_at	Homeobox, ES cell expressed 1	Hs.171980	8820	HESX1
7.57105	0.093478	6.50864	0.048137	2.09	Down	0.000539858	BC008402	1562442_a_at	Single-stranded DNA binding protein 1	Hs.490394	6742	SSBP1
6.11524	0.144112	5.05414	0.142486	2.09	Down	0.00635816	AW341200	211973_at	CDNA: FLJ22515 fis, clone HRC12122, highly similar to AF052101 Homo sapiens clone 23872 mRNA sequence	Hs.485155	-	-
6.64901	0.144835	5.58792	0.126044	2.09	Down	0.0052365	BF327463	1560224_at	AT hook containing transcription factor 1	Hs.300887	25909	AHCTF1
7.60294	0.033073	8.66297	0.081511	2.08	Up	0.000271926	X02189	216705_s_at	-	-	-	-
6.40739	0.102396	7.46684	0.23866	2.08	Up	0.0151041	AI860568	242945_at	Family with sequence similarity 20, member A	Hs.268874	54757	FAM20A
5.39624	0.046056	6.45361	0.077862	2.08	Up	0.00030637	AI806338	225544_at	T-box 3 (ulnar mammary syndrome)	Hs.129895	6926	TBX3
9.61743	0.140452	10.6699	0.097303	2.07	Up	0.00352595	AW973232	242121_at	CDNA clone IMAGE:4328048	Hs.349570	-	-
8.24408	0.039165	7.19198	0.073707	2.07	Down	0.00022802	AK000776	232060_at	Receptor tyrosine kinase-like orphan receptor 1	Hs.128753	4919	ROR1
7.60084	0.096769	6.54921	0.027847	2.07	Down	0.000474962	BC005882	221704_s_at	Vacuolar protein sorting 37 homolog B (S. cerevisiae)	Hs.507162	79720	VPS37B
8.64942	0.156379	7.5985	0.187622	2.07	Down	0.0126187	BF057731	239975_at	Major histocompatibility complex, class II, DP beta 1	Hs.485130	3115	HLA-DPB1
6.88785	0.143446	5.83818	0.183069	2.07	Down	0.0107133	T16443	244669_at	Small nucleolar RNA host gene (non-protein coding) 5	Hs.292457	387066	SNHG5
5.58981	0.079916	4.54086	0.126452	2.07	Down	0.00217775	NM_014942	204672_s_at	Ankyrin repeat domain 6	Hs.651107	22881	ANKRD6
8.49182	0.019369	7.4431	0.128411	2.07	Down	0.00127742	NM_004955	201801_s_at	Solute carrier family 29 (nucleoside transporters), member 1	Hs.25450	2030	SLC29A1
7.64717	0.080565	6.59985	0.164309	2.07	Down	0.00461343	AI733281	239994_at	UDP-Gal:betaGlcNAc beta 1,3-galactosyltransferase, polypeptide 5	Hs.197749	10317	B3GALT5
8.8372	0.051016	7.79022	0.130405	2.07	Down	0.0017107	N76327	237215_s_at	Transferrin receptor (p90, CD71)	Hs.529618	7037	TFRC
5.98379	0.10166	4.93702	0.083287	2.07	Down	0.00134611	AF105036	220266_s_at	Kruppel-like factor 4 (gut)	Hs.376206	9314	KLF4
8.27295	0.127738	7.22931	0.176886	2.06	Down	0.00875483	BC002665	210198_s_at	Proteolipid protein 1 (Pelizaeus-Merzbacher disease, spastic paraplegia 2, uncomplicated)	Hs.1787	5354	PLP1
3.71241	0.037523	4.75525	0.039401	2.06	Up	4.36667e-05	NM_005118	221085_at	Tumor necrosis factor (ligand) superfamily, member 15	Hs.241382	9966	TNFSF15
4.50792	0.048405	5.55043	0.305603	2.06	Up	0.0280609	AF039698	223283_s_at	Teashirt family zinc finger 1	Hs.284217	10194	TSHZ1
7.66854	0.082088	8.71083	0.085119	2.06	Up	0.00091424	NM_001982	202454_s_at	V-erb-b2 erythroblastic leukemia viral oncogene homolog 3 (avian)	Hs.118681	2065	ERBB3
6.49053	0.095167	5.4484	0.198943	2.06	Down	0.00913439	L19659	211020_at	Glucosaminyl (N-acetyl) transferase 2, I-branching enzyme (I blood group)	Hs.519884	2651	GCNT2
4.919	0.152176	5.96007	0.246268	2.06	Up	0.0228354	AL117653	226066_at	Microphthalmia-associated transcription factor	Hs.166017	4286	MITF
7.369	0.039348	8.40937	0.029106	2.06	Up	2.89592e-05	NM_024525	219481_at	Tetratricopeptide repeat domain 13	Hs.424788	79573	TTC13
5.96384	0.076081	7.00013	0.16543	2.05	Up	0.00470801	NM_016633	219672_at	Erythroid associated factor	Hs.274309	51327	ERAF
7.57529	0.092361	8.61154	0.015918	2.05	Up	0.000380497	AU137607	222599_s_at	Neuron navigator 2	Hs.502116	89797	NAV2
4.60229	0.079007	5.63822	0.054855	2.05	Up	0.000421378	AL359599	215828_at	AT-binding transcription factor 1	Hs.461285	463	ATBF1
6.91953	0.086482	5.88366	0.016342	2.05	Down	0.000298201	AA813260	212272_at	Lipin 1	Hs.467740	23175	LPIN1
6.49528	0.130367	5.46044	0.143761	2.05	Down	0.00595579	AA019836	241733_at	Chromosome 18 open reading frame 54	Hs.208701	162681	C18orf54
4.05972	0.072212	5.09359	0.066481	2.05	Up	0.000459497	NM_004405	207147_at	Distal-less homeobox 2	Hs.419	1746	DLX2
5.17257	0.044907	6.20625	0.061578	2.05	Up	0.000171064	W04694	1565886_at	Transient receptor potential cation channel, subfamily M, member 7	Hs.512894	54822	TRPM7
9.40133	0.079353	8.36985	0.019961	2.04	Down	0.000227959	AU144598	219301_s_at	Contactin associated protein-like 2	Hs.190621	26047	CNTNAP2
7.96833	0.054479	6.93954	0.059469	2.04	Down	0.000217611	NM_001243	206729_at	Tumor necrosis factor receptor superfamily, member 8	Hs.1314	943	TNFRSF8
7.39791	0.126065	6.36973	0.129697	2.04	Down	0.00472782	NM_002428	203365_s_at	Matrix metallopeptidase 15 (membrane-inserted)	Hs.80343	4324	MMP15
7.85349	0.133383	8.88155	0.110659	2.04	Up	0.00404831	AV720803	222271_at	Transcribed locus	Hs.547465	-	-
9.09301	0.132485	8.0651	0.089377	2.04	Down	0.00300501	AL157485	222116_s_at	TBC1 domain family, member 16	Hs.369819	125058	TBC1D16
6.23805	0.13694	7.26517	0.01066	2.04	Up	0.00170983	NM_007210	219956_at	UDP-N-acetyl-alpha-D-galactosamine:polypeptide N-acetylgalactosaminyltransferase 6 (GalNAc-T6)	Hs.505575	11226	GALNT6
7.12925	0.064914	6.10267	0.140684	2.04	Down	0.00269147	NM_152608	1553338_at	Chromosome 1 open reading frame 55	Hs.520192	163859	C1orf55
8.79243	0.054871	7.76619	0.118435	2.04	Down	0.00141426	AL050152	204424_s_at	LIM domain only 3 (rhombotin-like 2)	Hs.504908	55885	LMO3
5.37037	0.066519	4.34413	0.084132	2.04	Down	0.000666496	BF979668	241781_at	Chromosome 9 open reading frame 41	Hs.567688	138199	C9orf41
5.5501	0.047645	6.57252	0.255053	2.03	Up	0.0169525	BF001786	222747_s_at	Sex comb on midleg-like 1 (Drosophila)	Hs.109655	6322	SCML1
7.69278	0.025334	6.67099	0.156686	2.03	Down	0.00299523	BF590850	230428_at	Thioesterase superfamily member 5	Hs.132648	284486	THEM5
10.7668	0.119999	9.7452	0.027953	2.03	Down	0.0011553	NM_003244	203313_s_at	TGFB-induced factor (TALE family homeobox)	Hs.373550	7050	TGIF
6.76165	0.076111	7.78117	0.135471	2.03	Up	0.00279122	NM_024599	219202_at	Rhomboid 5 homolog 2 (Drosophila)	Hs.464157	79651	RHBDF2
7.21267	0.170009	8.23213	0.055296	2.03	Up	0.00467447	L03203	210139_s_at	Peripheral myelin protein 22	Hs.372031	5376	PMP22
7.79524	0.096867	6.77651	0.088997	2.03	Down	0.00149765	AA829940	231576_at	Transcribed locus	Hs.651465	-	-
7.04835	0.143834	6.02989	0.06647	2.03	Down	0.00301252	Z39232	1560924_at	Dipeptidyl-peptidase 6	Hs.334947	1804	DPP6
8.08242	0.11956	7.06553	0.113982	2.02	Down	0.00353318	AI249980	235003_at	U2AF homology motif (UHM) kinase 1	Hs.127310	127933	UHMK1
8.38844	0.032407	7.37289	0.100248	2.02	Down	0.000647816	BC008300	1554256_a_at	Pecanex-like 2 (Drosophila)	Hs.370605	80003	PCNXL2
12.4371	0.150965	11.4223	0.146854	2.02	Down	0.00853306	AF311912	223122_s_at	Secreted frizzled-related protein 2	Hs.481022	6423	SFRP2
6.42817	0.125679	7.44283	0.249491	2.02	Up	0.0221186	AW242916	212196_at	Interleukin 6 signal transducer (gp130, oncostatin M receptor)	Hs.532082	3572	IL6ST
3.96097	0.134838	4.97546	0.131001	2.02	Up	0.00570609	AK022037	233386_at	Meis1, myeloid ecotropic viral integration site 1 homolog 2 (mouse)	Hs.510989	4212	MEIS2
11.9684	0.054663	10.9543	0.052334	2.02	Down	0.00017933	BE930017	1565717_s_at	-	-	-	-
7.39005	0.021948	6.37778	0.147227	2.02	Down	0.00244268	NM_003253	206409_at	T-cell lymphoma invasion and metastasis 1	Hs.517228	7074	TIAM1
12.1826	0.008078	11.1724	0.044562	2.01	Down	2.3912e-05	NM_003212	206286_s_at	Teratocarcinoma-derived growth factor 1	Hs.385870	6997	TDGF1
7.40929	0.043071	8.41876	0.092927	2.01	Up	0.000594498	AI928342	222764_at	Asparaginase like 1	Hs.535326	80150	ASRGL1
7.74698	0.009556	6.73823	0.066664	2.01	Down	0.000115735	N36770	221563_at	Dual specificity phosphatase 10	Hs.497822	11221	DUSP10
10.4561	0.038079	11.4635	0.016606	2.01	Up	1.7158e-05	BC005127	209122_at	Adipose differentiation-related protein	Hs.3416	123	ADFP
7.75099	0.052975	8.75834	0.14391	2.01	Up	0.00277901	AI817041	212977_at	Chemokine (C-X-C motif) receptor 7	Hs.471751	57007	CXCR7
4.29154	0.037885	5.2987	0.1422	2.01	Up	0.00238509	AI143879	205501_at	CDNA FLJ25677 fis, clone TST04054	Hs.348762	-	-
8.30564	0.065954	7.29919	0.012304	2.01	Down	0.000115058	NM_004415	200606_at	Desmoplakin	Hs.519873	1832	DSP
6.4334	0.117473	5.43147	0.119433	2	Down	0.0039284	NM_004702	205034_at	cyclin E2	-	9134	-
5.76484	0.092309	4.76341	0.133593	2	Down	0.00350985	AI692432	231090_s_at	AT rich interactive domain 2 (ARID, RFX-like)	Hs.317304	196528	ARID2
6.66835	0.144567	5.66743	0.133762	2	Down	0.00707108	BF513121	226189_at	Integrin, beta 8	Hs.592171	3696	ITGB8
5.80589	0.156396	4.80498	0.212888	2	Down	0.0192856	AK025163	232637_at	Septin 2	Hs.335057	4735	2007-09-02
8.40491	0.113649	7.40671	0.178662	2	Down	0.00921139	D13413	216855_s_at	-	-	-	-
4.62464	0.093378	5.62253	0.134789	2	Up	0.00368577	AA725913	227992_s_at	Hypothetical protein LOC147650	Hs.467174	147650	LOC147650
9.0227	0.01586	8.02576	0.115309	2	Down	0.00102036	AK024649	233487_s_at	Leucine rich repeat containing 8 family, member A	Hs.652384	56262	LRRC8A
5.15564	0.168378	6.15123	0.120441	1.99	Up	0.0085907	NM_018678	220494_s_at	-	-	-	-
9.72186	0.085869	8.72735	0.073427	1.99	Down	0.000918956	BF246115	213629_x_at	Metallothionein 1A (functional)	Hs.513626	4489	MT1A
7.02623	0.147242	6.03188	0.231217	1.99	Down	0.02221	AC004010	222108_at	-	-	-	-
5.24175	0.096374	6.23341	0.236601	1.99	Up	0.0178168	NM_024064	218764_at	protein kinase C, eta	-	5583	-
6.35189	0.029054	7.34108	0.037729	1.99	Up	3.17295e-05	NM_145042	1552698_at	Alpha tubulin-like	Hs.585006	113691	MGC16703
6.20101	0.03542	5.21293	0.132074	1.98	Down	0.00194563	AF156225	214530_x_at	Erythrocyte membrane protein band 4.1 (elliptocytosis 1, RH-linked)	Hs.175437	2035	EPB41
7.42888	0.107133	6.44179	0.068874	1.98	Down	0.00149331	NM_002133	203665_at	Heme oxygenase (decycling) 1	Hs.517581	3162	HMOX1
8.74082	0.100643	7.75415	0.120485	1.98	Down	0.00327326	AW173222	227740_at	U2AF homology motif (UHM) kinase 1	Hs.127310	127933	UHMK1
7.18988	0.144561	6.20528	0.223874	1.98	Down	0.0209329	NM_153344	1552575_a_at	Chromosome 6 open reading frame 141	Hs.485528	135398	C6orf141
8.59521	0.097773	7.61108	0.273181	1.98	Down	0.0274845	BC034018	1554689_a_at	Neuroligin 4, X-linked	Hs.21107	57502	NLGN4X
4.58442	0.102276	5.56834	0.10789	1.98	Up	0.00270243	AV713913	235197_s_at	Osteopetrosis associated transmembrane protein 1	Hs.226780	28962	OSTM1
5.10031	0.067408	6.08355	0.164406	1.98	Up	0.00521251	NM_002250	204401_at	Potassium intermediate/small conductance calcium-activated channel, subfamily N, member 4	Hs.10082	3783	KCNN4
5.15838	0.156457	4.17611	0.095082	1.98	Down	0.00582613	U32581	210057_at	PI-3-kinase-related kinase SMG-1	Hs.460179	23049	SMG1
7.55355	0.101139	6.57133	0.058396	1.98	Down	0.00109402	AF220152	211382_s_at	Transforming, acidic coiled-coil containing protein 2	Hs.501252	10579	TACC2
5.15959	0.127209	4.17914	0.025078	1.97	Down	0.00163918	AC003034	215432_at	hypothetical protein LOC123876	-	123876	-
5.13672	0.159473	4.15724	0.134232	1.97	Down	0.00931586	NM_017534	204631_at	Myosin, heavy chain 3, skeletal muscle, embryonic	Hs.440895	4621	MYH3
8.20883	0.137956	7.22962	0.066215	1.97	Down	0.00306251	AI561354	216222_s_at	-	-	-	-
7.21618	0.068869	6.23777	0.01874	1.97	Down	0.000164047	NM_015322	212374_at	Fem-1 homolog b (C. elegans)	Hs.362733	10116	FEM1B
5.96977	0.068641	4.99146	0.074288	1.97	Down	0.000639275	BC035722	1562683_a_at	Hypothetical protein LOC285547	Hs.381892	285547	LOC285547
6.24405	0.118269	7.22218	0.177875	1.97	Up	0.0101897	BF001786	218793_s_at	Sex comb on midleg-like 1 (Drosophila)	Hs.109655	6322	SCML1
6.77974	0.019578	5.80169	0.086418	1.97	Down	0.000383009	NM_144624	1552656_s_at	U2AF homology motif (UHM) kinase 1	-	127933	-
7.24258	0.066963	8.22045	0.019214	1.97	Up	0.000149464	NM_004352	205747_at	Cerebellin 1 precursor	Hs.458423	869	CBLN1
7.69015	0.01016	6.7129	0.107465	1.97	Down	0.0008249	AI378788	213865_at	Discoidin, CUB and LCCL domain containing 2	Hs.203691	131566	DCBLD2
6.59973	0.110741	5.62345	0.061249	1.97	Down	0.00151972	AW451961	226690_at	Adenylate cyclase activating polypeptide 1 (pituitary) receptor type I	Hs.377783	117	ADCYAP1R1
6.88745	0.16823	5.91152	0.117514	1.97	Down	0.00893308	AF130080	223661_at	CDNA clone IMAGE:4513453	Hs.213061	-	-
7.79011	0.059159	6.81448	0.108147	1.97	Down	0.00137908	AW190873	214697_s_at	ROD1 regulator of differentiation 1 (S. pombe)	Hs.269988	9991	ROD1
7.03299	0.038075	8.0086	0.058604	1.97	Up	0.000152722	NM_018584	218309_at	Calcium/calmodulin-dependent protein kinase II inhibitor 1	Hs.197922	55450	CAMK2N1
7.26059	0.105758	6.28553	0.136246	1.97	Down	0.00482344	AI862658	213341_at	Fem-1 homolog c (C. elegans)	Hs.47367	56929	FEM1C
7.29313	0.022403	6.3188	0.112464	1.96	Down	0.00105221	NM_152476	1553276_at	Zinc finger protein 560	Hs.631613	147741	ZNF560
9.91129	0.105211	8.93703	0.049925	1.96	Down	0.00111638	BC003682	208727_s_at	Cell division cycle 42 (GTP binding protein, 25kDa)	Hs.597524	998	CDC42
8.90531	0.130974	7.93259	0.076611	1.96	Down	0.00304214	NM_017793	219143_s_at	Ribonuclease P 25kDa subunit	Hs.8562	54913	RPP25
8.42977	0.004903	9.4011	0.045046	1.96	Up	2.80067e-05	BG107456	202656_s_at	SERTA domain containing 2	Hs.645287	9792	SERTAD2
7.633	0.039545	8.60386	0.08206	1.96	Up	0.000438901	NM_014755	202657_s_at	SERTA domain containing 2	Hs.645287	9792	SERTAD2
5.49463	0.020271	4.52393	0.068734	1.96	Down	0.000171918	NM_005442	231776_at	Eomesodermin homolog (Xenopus laevis)	Hs.591663	8320	EOMES
5.8854	0.144932	4.91625	0.114715	1.96	Down	0.00632618	BC004372	209835_x_at	CD44 molecule (Indian blood group)	Hs.502328	960	CD44
6.213	0.112366	7.1821	0.166014	1.96	Up	0.00843539	AF352728	221701_s_at	Stimulated by retinoic acid gene 6 homolog (mouse)	Hs.24553	64220	STRA6
6.93861	0.084253	5.97084	0.200029	1.96	Down	0.0111707	AA001021	241661_at	Jumonji domain containing 1C	Hs.413416	221037	JMJD1C
9.9179	0.03192	8.95048	0.027755	1.96	Down	2.16531e-05	NM_001387	201431_s_at	Dihydropyrimidinase-like 3	Hs.519659	1809	DPYSL3
4.41279	0.057043	5.37858	0.104112	1.95	Up	0.00124201	AU151788	232230_at	Chromosome 10 open reading frame 75	Hs.562266	90271	C10orf75
9.03311	0.076914	9.99789	0.001843	1.95	Up	0.000232687	NM_024090	204256_at	ELOVL family member 6, elongation of long chain fatty acids (FEN1/Elo2, SUR4/Elo3-like, yeast)	Hs.412939	79071	ELOVL6
7.18271	0.007346	6.21797	0.041434	1.95	Down	2.14444e-05	NM_006654	221308_at	Fibroblast growth factor receptor substrate 2	Hs.593446	10818	FRS2
7.19317	0.095186	8.15585	0.093621	1.95	Up	0.00196143	AA503387	226490_at	NHS-like 1	Hs.92290	57224	NHSL1
7.44343	0.067824	8.40496	0.086349	1.95	Up	0.000937309	NM_001054	207122_x_at	Sulfotransferase family, cytosolic, 1A, phenol-preferring, member 2	Hs.546304	6799	SULT1A2
7.91472	0.02934	6.95485	0.080791	1.95	Down	0.000366018	NM_000692	209645_s_at	Aldehyde dehydrogenase 1 family, member B1	Hs.436219	219	ALDH1B1
8.20959	0.069949	7.24995	0.093012	1.94	Down	0.00117975	AK026424	224964_s_at	Guanine nucleotide binding protein (G protein), gamma 2	Hs.652313	54331	GNG2
7.98903	0.120642	7.03014	0.163796	1.94	Down	0.0092151	T63512	223129_x_at	Myosin regulatory light chain interacting protein	Hs.484738	29116	MYLIP
7.51033	0.068759	8.4691	0.139879	1.94	Up	0.00354326	NM_003082	205443_at	Small nuclear RNA activating complex, polypeptide 1, 43kDa	Hs.179312	6617	SNAPC1
8.05174	0.085777	9.01047	0.093258	1.94	Up	0.00163541	AB037813	231969_at	Storkhead box 2	Hs.518961	56977	STOX2
11.8649	0.043876	10.9063	0.076256	1.94	Down	0.000402805	NM_004426	218338_at	Polyhomeotic homolog 1 (Drosophila)	Hs.305985	1911	PHC1
7.87759	0.112798	6.92014	0.159346	1.94	Down	0.00801977	NM_024785	220637_at	Family with sequence similarity 124B	Hs.147585	79843	FAM124B
7.16716	0.05678	6.21002	0.170156	1.94	Down	0.00594192	NM_005156	207223_s_at	ROD1 regulator of differentiation 1 (S. pombe)	Hs.269988	9991	ROD1
5.08007	0.098661	6.03664	0.094059	1.94	Up	0.00217169	AB023144	213609_s_at	Seizure related 6 homolog (mouse)-like	Hs.194766	23544	SEZ6L
8.44582	0.050943	7.48948	0.04352	1.94	Down	0.000139942	AI801777	225685_at	CDNA FLJ31353 fis, clone MESAN2000264	Hs.592787	-	-
8.05535	0.185136	9.00891	0.065745	1.94	Up	0.00831745	AL567376	212909_at	LY6/PLAUR domain containing 1	Hs.651252	116372	LYPD1
9.24785	0.1346	10.1997	0.071561	1.93	Up	0.00335264	AP001745	212875_s_at	-	-	-	-
7.24426	0.058567	6.29258	0.082766	1.93	Down	0.000717825	M31213	211421_s_at	Ret proto-oncogene (multiple endocrine neoplasia and medullary thyroid carcinoma 1, Hirschsprung disease)	Hs.350321	5979	RET
6.36848	0.084126	5.41847	0.132788	1.93	Down	0.00378097	NM_018972	221279_at	Ganglioside-induced differentiation-associated protein 1	Hs.168950	54332	GDAP1
8.46781	0.042561	9.41679	0.103808	1.93	Up	0.00107049	NM_002646	204484_at	Phosphoinositide-3-kinase, class 2, beta polypeptide	Hs.497487	5287	PIK3C2B
9.98836	0.050467	9.04053	0.036215	1.93	Down	0.000107577	AW188131	213998_s_at	DEAD (Asp-Glu-Ala-Asp) box polypeptide 17	Hs.528305	10521	DDX17
6.34445	0.152097	5.39677	0.062878	1.93	Down	0.00451208	AA626210	230987_at	-	-	-	-
9.696	0.029677	8.7488	0.087829	1.93	Down	0.000517138	NM_005012	205805_s_at	Receptor tyrosine kinase-like orphan receptor 1	Hs.128753	4919	ROR1
9.73305	0.06441	10.6801	0.020185	1.93	Up	0.000149699	AI583537	200901_s_at	Mannose-6-phosphate receptor (cation dependent)	Hs.134084	4074	M6PR
7.07131	0.020231	6.12446	0.102046	1.93	Down	0.000808223	NM_014837	201793_x_at	Smg-7 homolog, nonsense mediated mRNA decay factor (C. elegans)	Hs.591463	9887	SMG7
8.27479	0.137527	7.32795	0.164906	1.93	Down	0.011605	AF362887	1567107_s_at	tropomyosin 3	-	7170	-
7.28712	0.147884	6.3403	0.167498	1.93	Down	0.0132902	AL832409	1566901_at	TGFB-induced factor (TALE family homeobox)	Hs.373550	7050	TGIF
5.76751	0.085082	4.82148	0.094427	1.93	Down	0.00174031	NM_004117	204560_at	FK506 binding protein 5	Hs.407190	2289	FKBP5
6.07169	0.093574	7.01723	0.053735	1.93	Up	0.000934962	D89377	210319_x_at	Msh homeobox 2	Hs.89404	4488	MSX2
10.9304	0.077837	11.8751	0.101046	1.92	Up	0.00177308	NM_014033	207761_s_at	LETM1 domain containing 1	Hs.288771	25875	LETMD1
7.77171	0.047919	8.71573	0.076617	1.92	Up	0.000474455	BG434174	213413_at	TFIIA-alpha/beta-like factor	Hs.44385	11036	ALF
6.36455	0.067416	5.42117	0.154071	1.92	Down	0.00496154	T68150	238419_at	Pleckstrin homology-like domain, family B, member 2	Hs.477114	90102	PHLDB2
4.84568	0.06159	5.78714	0.158918	1.92	Up	0.00524544	AI862062	1557538_at	-	-	-	-
9.20388	0.148273	8.26251	0.104505	1.92	Down	0.00656364	NM_003487	202840_at	TAF15 RNA polymerase II, TATA box binding protein (TBP)-associated factor, 68kDa	Hs.402752	8148	TAF15
6.29751	0.131765	5.35638	0.064441	1.92	Down	0.0030323	NM_013445	206670_s_at	Glutamate decarboxylase 1 (brain, 67kDa)	Hs.420036	2571	GAD1
8.47172	0.11556	7.53206	0.129866	1.92	Down	0.00567175	NM_024804	220215_at	Zinc finger protein 669	Hs.163754	79862	ZNF669
5.03189	0.175129	5.97049	0.159159	1.92	Up	0.0165905	AK026815	212327_at	DKFZP686A01247 hypothetical protein	Hs.335163	22998	DKFZP686A01247
4.77547	0.170403	3.83718	0.065548	1.92	Down	0.00679507	BF115815	237376_at	Cullin 3	Hs.372286	8452	CUL3
8.93832	0.157325	9.87628	0.122529	1.92	Up	0.0092832	NM_020215	218820_at	Chromosome 14 open reading frame 132	Hs.6434	56967	C14orf132
9.00007	0.040747	9.9378	0.099494	1.92	Up	0.000951881	NM_003202	205255_x_at	Transcription factor 7 (T-cell specific, HMG-box)	Hs.573153	6932	TCF7
7.42552	0.068174	6.4885	0.061993	1.91	Down	0.000526679	BC028721	1554593_s_at	Solute carrier family 1 (high affinity aspartate/glutamate transporter), member 6	Hs.515217	6511	SLC1A6
10.7376	0.076185	9.80066	0.017038	1.91	Down	0.000276317	BF217861	212859_x_at	Metallothionein 1E (functional)	Hs.534330	4493	MT1E
6.76369	0.168759	7.70043	0.237317	1.91	Up	0.0323793	AL036088	226492_at	Sema domain, transmembrane domain (TM), and cytoplasmic domain, (semaphorin) 6D	Hs.511265	80031	SEMA6D
6.52917	0.090372	5.59338	0.076858	1.91	Down	0.00139681	AI871745	238480_at	Chromosome 18 open reading frame 17	Hs.128576	125488	C18orf17
9.30755	0.031525	8.37207	0.135612	1.91	Down	0.00255481	NM_001106	220028_at	Activin A receptor, type IIB	Hs.174273	93	ACVR2B
12.6776	0.052903	11.7421	0.029733	1.91	Down	0.000103345	AI922599	201426_s_at	Vimentin	Hs.642813	7431	VIM
7.58996	0.114418	8.52541	0.035117	1.91	Up	0.00144635	U37025	215299_x_at	sulfotransferase family, cytosolic, 1A, phenol-preferring, member 1	-	6817	-
6.35464	0.074762	7.28955	0.283725	1.91	Up	0.0333318	BF130943	236044_at	Phosphatidic acid phosphatase type 2 domain containing 1A	Hs.40479	196051	PPAPDC1A
4.60725	0.129197	5.53937	0.239119	1.91	Up	0.0265464	AW303397	229041_s_at	Integrin, beta 2 (complement component 3 receptor 3 and 4 subunit)	Hs.375957	3689	ITGB2
9.23531	0.120901	8.30319	0.068552	1.91	Down	0.00257247	AA725646	231514_at	Chromosome 1 open reading frame 94	Hs.194610	84970	C1orf94
6.09478	0.046669	7.02621	0.016193	1.91	Up	4.65902e-05	AI480142	237044_s_at	Transcribed locus	Hs.599628	-	-
7.75742	0.074277	8.68852	0.042298	1.91	Up	0.000403207	BC001305	210868_s_at	ELOVL family member 6, elongation of long chain fatty acids (FEN1/Elo2, SUR4/Elo3-like, yeast)	Hs.412939	79071	ELOVL6
8.13265	0.154925	9.06372	0.140759	1.91	Up	0.0112635	AW237089	228894_at	Hypothetical protein LOC253842	Hs.20131	253842	LOC253842
5.21005	0.081765	6.14079	0.134464	1.91	Up	0.00409253	NM_007117	206622_at	Thyrotropin-releasing hormone	Hs.182231	7200	TRH
6.81097	0.063908	5.88075	0.074949	1.91	Down	0.000700999	AB049117	223665_at	Actin related protein M1	Hs.135411	84517	ARPM1
6.47122	0.04315	7.3999	0.053329	1.9	Up	0.000172322	NM_012419	220334_at	Regulator of G-protein signalling 17	Hs.166313	26575	RGS17
8.63506	0.165505	9.56225	0.155916	1.9	Up	0.0151271	AW051349	224847_at	Cyclin-dependent kinase 6	Hs.119882	1021	CDK6
5.3868	0.009672	6.31348	0.009751	1.9	Up	2.89078e-07	NM_003979	203108_at	G protein-coupled receptor, family C, group 5, member A	Hs.631733	9052	GPRC5A
7.50373	0.161073	6.57759	0.141731	1.9	Down	0.01248	BC002694	221650_s_at	Mediator of RNA polymerase II transcription, subunit 18 homolog (S. cerevisiae)	Hs.479911	54797	MED18
9.53592	0.070032	8.61063	0.053905	1.9	Down	0.000470342	X03363	216836_s_at	V-erb-b2 erythroblastic leukemia viral oncogene homolog 2, neuro/glioblastoma derived oncogene homolog (avian)	Hs.446352	2064	ERBB2
9.91778	0.161337	8.99291	0.086608	1.9	Down	0.00722705	BC036253	1554390_s_at	ARP2 actin-related protein 2 homolog (yeast)	Hs.393201	10097	ACTR2
8.54209	0.101385	7.61746	0.095183	1.9	Down	0.0026566	NM_006208	205066_s_at	Ectonucleotide pyrophosphatase/phosphodiesterase 1	Hs.527295	5167	ENPP1
9.59255	0.047488	10.5163	0.077535	1.9	Up	0.000528454	AK022549	224595_at	Solute carrier family 44, member 1	Hs.573495	23446	SLC44A1
7.44933	0.15325	6.52571	0.129876	1.9	Down	0.0100474	BF508843	230028_at	KIAA0907	Hs.24656	22889	KIAA0907
8.59182	0.055502	7.6701	0.143156	1.89	Down	0.00387488	NM_006997	202289_s_at	Transforming, acidic coiled-coil containing protein 2	Hs.501252	10579	TACC2
10.341	0.096299	11.2623	0.0959	1.89	Up	0.00247228	BF512388	228155_at	Chromosome 10 open reading frame 58	Hs.500333	84293	C10orf58
8.15295	0.111704	7.23292	0.166857	1.89	Down	0.0101686	AB037782	227454_at	TAO kinase 1	Hs.631758	57551	TAOK1
5.22945	0.107089	6.14933	0.04887	1.89	Up	0.00144727	AW264036	228758_at	B-cell CLL/lymphoma 6 (zinc finger protein 51)	Hs.478588	604	BCL6
7.73313	0.047588	6.81612	0.267466	1.89	Down	0.0279019	BF435773	213308_at	SH3 and multiple ankyrin repeat domains 2	Hs.268726	22941	SHANK2
7.21445	0.08522	8.12794	0.0315	1.88	Up	0.000550337	NM_005524	203395_s_at	Hairy and enhancer of split 1, (Drosophila)	Hs.250666	3280	HES1
6.35751	0.094779	7.27092	0.04602	1.88	Up	0.000974174	AK025064	215221_at	Forkhead box P1	Hs.431498	27086	FOXP1
9.96147	0.097435	9.04901	0.102707	1.88	Down	0.00298204	BC002827	209344_at	Tropomyosin 4	Hs.631618	7171	TPM4
7.49636	0.051232	6.58419	0.069206	1.88	Down	0.000449369	NM_017447	220941_s_at	Chromosome 21 open reading frame 91	Hs.293811	54149	C21orf91
6.45768	0.123788	7.3698	0.058525	1.88	Up	0.00263819	AV713913	235198_at	Osteopetrosis associated transmembrane protein 1	Hs.226780	28962	OSTM1
8.97197	0.069868	8.06023	0.143433	1.88	Down	0.00463824	NM_003128	200672_x_at	Spectrin, beta, non-erythrocytic 1	Hs.503178	6711	SPTBN1
5.90251	0.161442	6.8139	0.209152	1.88	Up	0.0260676	BF439728	238317_x_at	RNA binding motif, single stranded interacting protein 1	Hs.470412	5937	RBMS1
8.65059	0.175621	9.5615	0.243578	1.88	Up	0.038649	AW173157	213372_at	Progestin and adipoQ receptor family member III	Hs.632591	152559	PAQR3
7.19759	0.161677	6.28709	0.14693	1.88	Down	0.0140573	NM_014707	205659_at	Histone deacetylase 9	Hs.196054	9734	HDAC9
6.93553	0.100587	6.02549	0.049363	1.88	Down	0.00124982	BF510581	228570_at	BTB (POZ) domain containing 11	Hs.271272	121551	BTBD11
5.6655	0.071961	6.57517	0.048137	1.88	Up	0.000463907	BF939235	244046_at	Up-regulated gene 4	Hs.284286	55665	URG4
6.92857	0.127334	7.83792	0.118794	1.88	Up	0.00641941	AI335004	239545_at	CAS1 domain containing 1	Hs.260041	64921	CASD1
6.56473	0.101298	7.47392	0.05709	1.88	Up	0.00144411	AW601184	238589_s_at	Ataxin 2	Hs.76253	6311	ATXN2
7.14229	0.051015	6.23312	0.101195	1.88	Down	0.00130979	NM_022829	205244_s_at	Solute carrier family 13 (sodium-dependent dicarboxylate transporter), member 3	Hs.250281	64849	SLC13A3
8.00515	0.084313	7.09745	0.107511	1.88	Down	0.00266468	AW206602	231188_at	Zinc finger and SCAN domain containing 2	Hs.594023	54993	ZSCAN2
8.32558	0.092111	7.41814	0.029179	1.88	Down	0.000716226	AL512737	223194_s_at	Chromosome 6 open reading frame 85	Hs.132340	63027	C6orf85
7.70379	0.111564	6.80007	0.095362	1.87	Down	0.00353003	AW449069	237158_s_at	M-phase phosphoprotein 9	Hs.577404	10198	MPHOSPH9
8.535	0.128722	7.63154	0.206248	1.87	Down	0.0205441	M10098	affx-humrge/m10098_3_at	-	-	-	-
7.43745	0.136131	6.53399	0.02787	1.87	Down	0.00288704	AA194149	225189_s_at	Ras association (RalGDS/AF-6) and pleckstrin homology domains 1	Hs.471162	65059	RAPH1
7.02843	0.035864	6.12569	0.05371	1.87	Down	0.000151946	NM_004838	204647_at	Homer homolog 3 (Drosophila)	Hs.410683	9454	HOMER3
6.69934	0.081432	5.79762	0.077893	1.87	Down	0.00132273	AI354636	235171_at	Full-length cDNA clone CS0DM012YE14 of Fetal liver of Homo sapiens (human)	Hs.586401	-	-
7.12384	0.163681	6.22225	0.164948	1.87	Down	0.0178432	M15564	210915_x_at	Protease, serine, 1 (trypsin 1)	Hs.622865	5644	PRSS1
8.99838	0.069024	8.09682	0.167602	1.87	Down	0.00763051	AK023415	233559_s_at	WD repeat and FYVE domain containing 1	Hs.652341	57590	WDFY1
5.12438	0.131754	6.02591	0.165603	1.87	Up	0.0130524	NM_004923	219786_at	Metallothionein-like 5, testis-specific (tesmin)	Hs.145932	9633	MTL5
6.77996	0.072762	7.68056	0.047686	1.87	Up	0.000491434	AK021505	215387_x_at	Glypican 6	Hs.444329	10082	GPC6
4.50767	0.034782	5.40742	0.15485	1.87	Up	0.00477457	AV721528	225033_at	Hypothetical protein LOC286167	Hs.374257	286167	LOC286167
11.6864	0.129961	10.787	0.133835	1.87	Down	0.00851463	AW003584	223121_s_at	Secreted frizzled-related protein 2	Hs.481022	6423	SFRP2
5.30944	0.081339	6.2087	0.173346	1.87	Up	0.00933335	AW007350	223537_s_at	Wingless-type MMTV integration site family, member 5B	Hs.306051	81029	WNT5B
7.57112	0.027961	6.67252	0.103894	1.86	Down	0.00112352	NM_013264	219945_at	DEAD (Asp-Glu-Ala-Asp) box polypeptide 25	Hs.420263	29118	DDX25
6.03074	0.078649	5.13243	0.081884	1.86	Down	0.00138074	BF114947	225186_at	Ras association (RalGDS/AF-6) and pleckstrin homology domains 1	Hs.471162	65059	RAPH1
10.3899	0.066862	9.49173	0.069447	1.86	Down	0.000738523	NM_001415	205321_at	Eukaryotic translation initiation factor 2, subunit 3 gamma, 52kDa	Hs.539684	1968	EIF2S3
6.9326	0.135223	7.83003	0.095217	1.86	Up	0.00559334	AA665058	242310_at	Formin binding protein 1-like	Hs.134060	54874	FNBP1L
3.64576	0.109256	4.54201	0.129886	1.86	Up	0.006168	D87811	210002_at	GATA binding protein 6	Hs.514746	2627	GATA6
7.1951	0.138135	6.29921	0.066801	1.86	Down	0.00428921	BC002702	222705_s_at	Solute carrier family 25 (mitochondrial carrier; ornithine transporter) member 15	Hs.646645	10166	SLC25A15
4.4158	0.148098	5.31103	0.072559	1.86	Up	0.00558593	T91029	240652_at	-	-	-	-
6.99259	0.059814	7.8873	0.083966	1.86	Up	0.000970139	NM_005938	205451_at	Myeloid/lymphoid or mixed-lineage leukemia (trithorax homolog, Drosophila); translocated to, 7	Hs.584654	4303	MLLT7
7.54215	0.07123	6.64944	0.083889	1.86	Down	0.00125573	NM_001853	204724_s_at	Collagen, type IX, alpha 3	Hs.126248	1299	COL9A3
6.87523	0.097006	5.98278	0.119244	1.86	Down	0.00437876	NM_024086	220797_at	Methyltransferase 10 domain containing	Hs.632237	79066	METT10D
7.78352	0.102353	8.67567	0.13134	1.86	Up	0.00585473	NM_016551	217974_at	Transmembrane 7 superfamily member 3	Hs.438641	51768	TM7SF3
7.36838	0.066736	8.25904	0.133485	1.85	Up	0.00395924	BF115203	226092_at	Membrane protein, palmitoylated 5 (MAGUK p55 subfamily member 5)	Hs.642697	64398	MPP5
7.54682	0.110014	6.65786	0.026235	1.85	Down	0.00141575	AK022513	215501_s_at	Dual specificity phosphatase 10	Hs.497822	11221	DUSP10
8.5834	0.148782	7.6952	0.261236	1.85	Down	0.0417858	AA812232	201008_s_at	Thioredoxin interacting protein	Hs.533977	10628	TXNIP
9.75543	0.168389	10.643	0.06304	1.85	Up	0.00783625	BE973687	203394_s_at	Hairy and enhancer of split 1, (Drosophila)	Hs.250666	3280	HES1
7.32098	0.075576	6.4338	0.194284	1.85	Down	0.013098	AF161412	217486_s_at	Zinc finger, DHHC-type containing 17	Hs.4014	23390	ZDHHC17
7.90983	0.107418	7.02306	0.063643	1.85	Down	0.00207596	D80010	212276_at	Lipin 1	Hs.467740	23175	LPIN1
6.03046	0.073583	5.14422	0.023427	1.85	Down	0.000329051	AL044018	202821_s_at	LIM domain containing preferred translocation partner in lipoma	Hs.444362	4026	LPP
6.92283	0.120555	7.80905	0.244062	1.85	Up	0.0312092	BG396868	1559957_a_at	Hypothetical LOC642852	Hs.615521	642852	LOC642852
5.08203	0.058388	5.96734	0.134603	1.85	Up	0.00380294	NM_004056	220234_at	Carbonic anhydrase VIII	Hs.491813	767	CA8
8.00106	0.092829	7.1158	0.08055	1.85	Down	0.00196922	NM_012152	220816_at	Endothelial differentiation, lysophosphatidic acid G-protein-coupled receptor, 7	Hs.527909	23566	EDG7
4.71988	0.119196	5.60496	0.099626	1.85	Up	0.00468956	NM_004961	204537_s_at	Gamma-aminobutyric acid (GABA) A receptor, epsilon	Hs.22785	2564	GABRE
6.9265	0.131514	6.04157	0.16639	1.85	Down	0.0140033	NM_017571	219387_at	-	-	55580	-
6.0909	0.159902	5.20698	0.086059	1.85	Down	0.00823352	AW300804	1558588_at	Hypothetical protein LOC728855	Hs.456578	728855	LOC728855
5.14098	0.114855	4.25814	0.085367	1.84	Down	0.00350545	AF418269	1554607_at	Connector enhancer of kinase suppressor of Ras 2	Hs.632794	22866	CNKSR2
8.55449	0.114533	9.43707	0.092478	1.84	Up	0.00389323	AL544576	229452_at	Transmembrane protein 88	Hs.389669	92162	TMEM88
8.36152	0.136608	7.4794	0.107912	1.84	Down	0.0071452	AV646599	225820_at	PHD finger protein 17	Hs.12420	79960	PHF17
7.68094	0.034725	8.56259	0.030043	1.84	Up	4.33568e-05	NM_020379	218918_at	Mannosidase, alpha, class 1C, member 1	Hs.197043	57134	MAN1C1
7.44653	0.052475	6.56523	0.073682	1.84	Down	0.000621661	BF509686	242387_at	Chromosome 8 open reading frame 42	Hs.289293	157695	C8orf42
6.49631	0.159779	7.37708	0.144673	1.84	Up	0.0150215	AI684643	239451_at	Heat shock protein 90kDa beta (Grp94), member 1	Hs.192374	7184	HSP90B1
8.80706	0.081223	7.9265	0.031749	1.84	Down	0.000541337	AW664953	227335_at	Death inducer-obliterator 1	Hs.517172	11083	DIDO1
7.5865	0.047935	8.46676	0.039056	1.84	Up	0.000141384	NM_014735	204866_at	PHD finger protein 16	Hs.371977	9767	PHF16
10.9291	0.164985	10.0495	0.062332	1.84	Down	0.00755876	AL558479	208850_s_at	Thy-1 cell surface antigen	Hs.651190	7070	THY1
4.49073	0.161925	5.36966	0.248983	1.84	Up	0.0415832	NM_002655	205372_at	Pleiomorphic adenoma gene 1	Hs.14968	5324	PLAG1
4.29215	0.086593	5.17093	0.20778	1.84	Up	0.0174832	AI128130	244420_at	Runt-related transcription factor 1; translocated to, 1 (cyclin D-related)	Hs.368431	862	RUNX1T1
5.14004	0.09695	4.2615	0.081156	1.84	Down	0.00225356	NM_007054	213623_at	Kinesin family member 3A	Hs.43670	11127	KIF3A
9.29789	0.070533	8.4199	0.051523	1.84	Down	0.000550906	NM_014618	205818_at	Deleted in bladder cancer 1	Hs.532316	1620	DBC1
7.24507	0.064162	6.36793	0.142448	1.84	Down	0.00494595	NM_024784	220391_at	Zinc finger and BTB domain containing 3	Hs.147554	79842	ZBTB3
7.21225	0.064363	6.33562	0.098686	1.84	Down	0.00174257	AA904674	201728_s_at	KIAA0100	Hs.591189	9703	KIAA0100
5.0428	0.076224	5.91891	0.107059	1.84	Up	0.0026309	AF017307	201510_at	E74-like factor 3 (ets domain transcription factor, epithelial-specific )	Hs.67928	1999	ELF3
7.87495	0.142962	6.99921	0.068985	1.83	Down	0.00526923	NM_005436	204716_at	Coiled-coil domain containing 6	Hs.591360	8030	CCDC6
6.95942	0.085321	7.83444	0.126846	1.83	Up	0.00461103	AW975051	238883_at	Thyroid hormone receptor associated protein 2	Hs.159799	23389	THRAP2
9.48651	0.079465	10.3606	0.069396	1.83	Up	0.00115855	AW194730	202693_s_at	Serine/threonine kinase 17a (apoptosis-inducing)	Hs.268887	9263	STK17A
5.26711	0.079881	6.14104	0.11098	1.83	Up	0.00307652	AI302262	228048_at	Chromosome 10 open reading frame 41	Hs.534598	283065	C10orf41
7.13421	0.015172	6.26068	0.061529	1.83	Down	0.00016053	NM_014788	203147_s_at	Tripartite motif-containing 14	Hs.575631	9830	TRIM14
10.4198	0.084178	11.2929	0.082207	1.83	Up	0.00176025	AW294869	225227_at	CDNA clone IMAGE:5299642	Hs.536655	-	-
6.81649	0.107898	5.9434	0.098814	1.83	Down	0.00396062	NM_020240	1552612_at	CDC42 small effector 2	Hs.508829	56990	CDC42SE2
5.39175	0.124407	4.5187	0.194024	1.83	Down	0.0193031	AK021582	233543_s_at	-	-	-	-
4.98929	0.133105	5.86196	0.167963	1.83	Up	0.0151976	AL134451	236750_at	Neurexin 3	Hs.368307	9369	NRXN3
3.74664	0.073086	4.61927	0.103994	1.83	Up	0.00235749	BE046923	230496_at	Family with sequence similarity 123A	Hs.528335	219287	FAM123A
5.0491	0.045211	5.9217	0.086224	1.83	Up	0.000857395	BE552368	232746_at	Chemokine (C-X-C motif) receptor 7	Hs.471751	57007	CXCR7
10.4006	0.098009	9.52888	0.101007	1.83	Down	0.00345499	AI652662	214390_s_at	Branched chain aminotransferase 1, cytosolic	Hs.438993	586	BCAT1
8.39222	0.160082	7.52097	0.13434	1.83	Down	0.0140424	AK023795	222162_s_at	ADAM metallopeptidase with thrombospondin type 1 motif, 1	-	9510	-
5.58751	0.10731	4.7163	0.022381	1.83	Down	0.00135737	AF160212	202549_at	VAMP (vesicle-associated membrane protein)-associated protein B and C	Hs.182625	9217	VAPB
4.79179	0.170625	5.66282	0.041711	1.83	Up	0.00771195	AA133285	230383_x_at	Transcribed locus	Hs.585792	-	-
5.47081	0.107961	6.34176	0.160171	1.83	Up	0.0107486	AI968904	243526_at	WD repeat domain 86	Hs.647083	349136	WDR86
5.6786	0.070726	6.54893	0.142754	1.83	Up	0.00545949	BC004942	223469_at	Pyroglutamyl-peptidase I	Hs.131776	54858	PGPEP1
9.54334	0.080396	8.6741	0.083099	1.83	Down	0.00167577	NM_015024	208459_s_at	Exportin 7	Hs.172685	23039	XPO7
8.75717	0.049189	9.62557	0.09654	1.83	Up	0.0013146	NM_003392	205990_s_at	Wingless-type MMTV integration site family, member 5A	Hs.652181	7474	WNT5A
6.74536	0.045992	5.87767	0.056827	1.82	Down	0.000288562	BC000254	205209_at	Activin A receptor, type IB	Hs.438918	91	ACVR1B
6.79396	0.177424	5.92648	0.252561	1.82	Down	0.0482901	AA088177	234994_at	KIAA1913	Hs.591341	114801	KIAA1913
7.79412	0.067939	6.92685	0.096753	1.82	Down	0.0018381	NM_022337	219412_at	RAB38, member RAS oncogene family	Hs.591975	23682	RAB38
10.7117	0.119507	9.84444	0.200307	1.82	Down	0.0205091	AI338338	221933_at	Neuroligin 4, X-linked	Hs.21107	57502	NLGN4X
5.84435	0.055125	6.71126	0.072191	1.82	Up	0.00067305	AA436887	243993_at	PCTAIRE protein kinase 2	Hs.506415	5128	PCTK2
6.15369	0.088523	7.0183	0.06845	1.82	Up	0.00151073	AL049385	232297_at	CDNA FLJ11313 fis, clone PLACE1010106, highly similar to Homo sapiens mRNA; cDNA DKFZp586M1418	Hs.633187	-	-
6.60526	0.011441	7.46869	0.111097	1.82	Up	0.00150754	AU153412	229944_at	Opioid receptor, kappa 1	Hs.106795	4986	OPRK1
5.69699	0.017701	6.55933	0.042765	1.82	Up	4.88506e-05	AB053318	1554106_at	Amyotrophic lateral sclerosis 2 (juvenile) chromosome region, candidate 16	Hs.648846	130029	ALS2CR16
9.10295	0.048094	9.96336	0.047601	1.82	Up	0.000220376	NM_003919	204688_at	Sarcoglycan, epsilon	Hs.371199	8910	SGCE
5.69013	0.068985	6.54966	0.096605	1.81	Up	0.00193071	BF344237	214803_at	-	-	-	-
8.14617	0.012976	7.28674	0.043826	1.81	Down	4.71076e-05	AI797248	228537_at	GLI-Kruppel family member GLI2	Hs.111867	2736	GLI2
7.90817	0.10514	7.04908	0.143074	1.81	Down	0.0084089	AU148391	232105_at	LEM domain containing 1	Hs.181245	93273	LEMD1
8.00655	0.061003	7.14749	0.100573	1.81	Down	0.00186933	NM_018243	201308_s_at	Septin 11	Hs.128199	55752	2007-09-11
8.08219	0.141931	8.93867	0.110712	1.81	Up	0.00891766	AW005545	1556826_s_at	Chromosome 1 open reading frame 187	Hs.371716	374946	C1orf187
4.25848	0.067929	5.11467	0.183214	1.81	Up	0.011859	J05594	211548_s_at	Hydroxyprostaglandin dehydrogenase 15-(NAD)	Hs.77348	3248	HPGD
9.12728	0.021398	8.27113	0.14971	1.81	Down	0.00479924	AA206141	230708_at	Prickle homolog 1 (Drosophila)	Hs.524348	144165	PRICKLE1
5.97741	0.123269	6.83344	0.041172	1.81	Up	0.00275111	AI130705	226448_at	Family with sequence similarity 89, member A	Hs.38516	375061	FAM89A
9.2276	0.040858	8.37182	0.048467	1.81	Down	0.000174213	BC010946	1555724_s_at	Transgelin	Hs.632099	6876	TAGLN
8.02066	0.126796	8.87601	0.080101	1.81	Up	0.0046723	AF021834	210664_s_at	Tissue factor pathway inhibitor (lipoprotein-associated coagulation inhibitor)	Hs.516578	7035	TFPI
4.74705	0.140587	5.60223	0.244516	1.81	Up	0.0387047	BF969254	235030_at	Family with sequence similarity 55, member C	Hs.130195	91775	FAM55C
9.00278	0.048846	9.85769	0.10081	1.81	Up	0.00158312	AW026449	222742_s_at	RAB, member RAS oncogene family-like 5	Hs.389104	64792	RABL5
10.1748	0.069121	9.32129	0.07173	1.81	Down	0.00101909	M10943	217165_x_at	metallothionein 1F (functional)	-	4494	-
6.39417	0.121741	5.54083	0.131391	1.81	Down	0.00887893	M98528	213533_at	DNA segment on chromosome 4 (unique) 234 expressed sequence	-	27065	-
4.8191	0.165589	5.67199	0.076344	1.81	Up	0.00946548	AI057455	244010_at	Myeloid/lymphoid or mixed-lineage leukemia 3	Hs.647120	58508	MLL3
4.21824	0.029041	5.07047	0.05332	1.81	Up	0.000149472	AA572675	232286_at	AF4/FMR2 family, member 3	Hs.444414	3899	AFF3
6.43762	0.038627	5.58549	0.158918	1.81	Down	0.00647002	AA100736	1558647_at	SH3 domain protein D19	Hs.567725	152503	SH3D19
5.21257	0.087358	6.06464	0.089891	1.81	Up	0.00244631	N47725	203595_s_at	Transcribed locus	Hs.633385	-	-
6.13998	0.072697	5.2882	0.064251	1.8	Down	0.000928215	NM_005562	202267_at	Laminin, gamma 2	Hs.591484	3918	LAMC2
9.50524	0.113996	10.3566	0.047458	1.8	Up	0.00231978	AV724183	224644_at	CDNA clone IMAGE:5278517	Hs.517821	-	-
8.65037	0.068826	7.79923	0.079931	1.8	Down	0.00128122	AW148844	209168_at	Glycoprotein M6B	Hs.495710	2824	GPM6B
11.1173	0.058171	10.2668	0.167315	1.8	Down	0.00863852	NM_002450	204326_x_at	-	-	-	-
5.00088	0.126372	5.85036	0.117131	1.8	Up	0.00787252	NM_003246	201110_s_at	Thrombospondin 1	Hs.164226	7057	THBS1
8.54434	0.031488	9.3923	0.043611	1.8	Up	9.46047e-05	AF321442	223223_at	ARV1 homolog (S. cerevisiae)	Hs.275736	64801	ARV1
4.80741	0.112247	5.65516	0.157222	1.8	Up	0.0117971	BC020904	1570335_at	Elongation protein 4 homolog (S. cerevisiae)	Hs.175534	26610	ELP4
6.89732	0.031549	7.74379	0.076498	1.8	Up	0.000514695	AW515704	227308_x_at	Latent transforming growth factor beta binding protein 3	Hs.289019	4054	LTBP3
6.64721	0.131524	5.80074	0.058549	1.8	Down	0.00418147	NM_144719	1553396_a_at	GUP1 glycerol uptake/transporter homolog (S. cerevisiae)	Hs.476041	57467	GUP1
5.55622	0.066027	6.40259	0.094348	1.8	Up	0.00182508	AW298115	230283_at	Neuralized homolog 2 (Drosophila)	Hs.517094	140825	NEURL2
8.47953	0.138428	9.32477	0.119196	1.8	Up	0.00982918	NM_003297	204791_at	Nuclear receptor subfamily 2, group C, member 1	Hs.108301	7181	NR2C1
6.20316	0.083001	5.3588	0.047989	1.8	Down	0.000917149	BQ944989	1558002_at	Serine/threonine kinase receptor associated protein	Hs.504895	11171	STRAP
6.78397	0.096686	5.93977	0.12481	1.8	Down	0.00589693	AL137725	232164_s_at	Epiplakin 1	Hs.200412	83481	EPPK1
5.19495	0.130924	6.03897	0.054134	1.8	Up	0.00398498	NM_019058	202887_s_at	DNA-damage-inducible transcript 4	Hs.523012	54541	DDIT4
6.04429	0.120447	5.20057	0.102898	1.79	Down	0.00598127	AI954752	243070_at	Hypothetical protein FLJ20309	Hs.647860	54891	FLJ20309
8.00148	0.141748	8.84497	0.161299	1.79	Up	0.0171302	AA922068	224848_at	Cyclin-dependent kinase 6	Hs.119882	1021	CDK6
4.4808	0.040331	5.32407	0.196768	1.79	Up	0.0137141	NM_001446	205030_at	Fatty acid binding protein 7, brain	Hs.26770	2173	FABP7
6.76831	0.043539	5.9255	0.098802	1.79	Down	0.00145331	NM_014240	218850_s_at	LIM domains containing 1	Hs.652182	8994	LIMD1
6.40176	0.106669	7.24347	0.07175	1.79	Up	0.00281295	AL833500	1563497_at	Ubiquitin specific peptidase 25	Hs.473370	29761	USP25
3.80276	0.09451	4.64441	0.102043	1.79	Up	0.00376309	AA025351	236262_at	-	-	-	-
8.52837	0.163102	9.36886	0.1487	1.79	Up	0.0189714	M22976	215726_s_at	cytochrome b5 type A (microsomal)	-	1528	-
6.18599	0.069667	7.02625	0.130105	1.79	Up	0.00470119	AI813938	225118_at	SET domain containing (lysine methyltransferase) 8	Hs.652395	387893	SETD8
9.76022	0.089295	8.92019	0.187412	1.79	Down	0.0155215	BF983406	213470_s_at	Heterogeneous nuclear ribonucleoprotein H1 (H)	Hs.604001	3187	HNRPH1
8.67823	0.055709	7.83948	0.133176	1.79	Down	0.00436649	AK025084	216623_x_at	Trinucleotide repeat containing 9	Hs.460789	27324	TNRC9
5.4876	0.141892	6.3263	0.024415	1.79	Up	0.00432568	U41742	211605_s_at	Retinoic acid receptor, alpha	Hs.137731	5914	RARA
8.86061	0.151971	9.69912	0.135442	1.79	Up	0.0146234	AL565621	224583_at	Coactosin-like 1 (Dictyostelium)	Hs.289092	23406	COTL1
8.49337	0.045347	9.33183	0.111479	1.79	Up	0.00223138	AK000684	222209_s_at	Transmembrane protein 135	Hs.188591	65084	TMEM135
6.67149	0.108335	7.50965	0.099173	1.79	Up	0.00466203	AI703321	231227_at	Transcribed locus	Hs.643085	-	-
6.21791	0.02806	7.05597	0.180627	1.79	Up	0.0101471	BC005085	223680_at	Zinc finger protein 607	Hs.334518	84775	ZNF607
9.42695	0.074875	10.265	0.058102	1.79	Up	0.00090311	BC021286	1554340_a_at	Chromosome 1 open reading frame 187	Hs.632364	374946	C1orf187
9.20191	0.044628	10.0393	0.099748	1.79	Up	0.00155865	NM_018180	218198_at	DEAH (Asp-Glu-Ala-His) box polypeptide 32	Hs.501379	55760	DHX32
7.49295	0.144205	8.32997	0.123167	1.79	Up	0.0115683	NM_014086	231735_s_at	-	-	-	-
8.45881	0.018703	7.62191	0.010017	1.79	Down	2.46761e-06	BE218980	224833_at	-	-	-	-
6.08675	0.159356	5.24999	0.065245	1.79	Down	0.00828298	AF356518	231720_s_at	Junctional adhesion molecule 3	Hs.150718	83700	JAM3
5.31444	0.158304	6.15017	0.12834	1.78	Up	0.0148422	AL578526	243351_at	Hypothetical gene supported by AK056047; AK056281; AK123838	Hs.288262	440119	FLJ31485
7.4346	0.132372	6.60289	0.141828	1.78	Down	0.0127756	AV752058	244574_at	Transcribed locus	Hs.595541	-	-
6.18648	0.037349	7.01747	0.205158	1.78	Up	0.0163331	AA401256	230537_at	-	-	-	-
4.47205	0.131257	5.30159	0.142784	1.78	Up	0.012877	NM_005308	204396_s_at	G protein-coupled receptor kinase 5	Hs.524625	2869	GRK5
6.14337	0.151202	5.31442	0.075001	1.78	Down	0.00797847	AK024331	232229_at	Senataxin	Hs.460317	23064	SETX
6.52476	0.029918	7.35324	0.124058	1.78	Up	0.00290313	AI688418	213030_s_at	Plexin A2	Hs.497626	5362	PLXNA2
5.58146	0.103884	4.75315	0.07944	1.78	Down	0.00318114	AW968935	242408_at	Serine/threonine/tyrosine interacting protein	Hs.364980	6815	STYX
6.32889	0.09239	7.15684	0.204034	1.78	Up	0.0208978	AF070569	214696_at	hypothetical protein MGC14376	-	84981	-
6.78677	0.12144	7.61462	0.144718	1.78	Up	0.0118564	NM_004760	202695_s_at	Serine/threonine kinase 17a (apoptosis-inducing)	Hs.268887	9263	STK17A
9.00293	0.138693	9.83065	0.154466	1.77	Up	0.016303	NM_001914	207843_x_at	Cytochrome b5 type A (microsomal)	Hs.465413	1528	CYB5A
6.63544	0.050331	5.80794	0.050663	1.77	Down	0.000316918	AV721789	229689_s_at	Transcribed locus	Hs.652690	-	-
6.22271	0.09116	7.05005	0.11252	1.77	Up	0.00464254	S69189	209600_s_at	Acyl-Coenzyme A oxidase 1, palmitoyl	Hs.464137	51	ACOX1
3.46225	0.071219	4.28947	0.065585	1.77	Up	0.00102995	BF064262	240509_s_at	Gremlin 2, cysteine knot superfamily, homolog (Xenopus laevis)	Hs.98206	64388	GREM2
7.03241	0.147779	6.20538	0.159059	1.77	Down	0.0189532	NM_000610	204489_s_at	CD44 molecule (Indian blood group)	Hs.502328	960	CD44
4.18436	0.032394	5.01103	0.113769	1.77	Up	0.00220575	AI822094	244512_at	Transcribed locus, strongly similar to XP_001081342.1 similar to Homeobox protein Hox-B3 (Hox-2.7) (MH-23) [Rattus norvegicu	Hs.171806	-	-
4.91445	0.119086	4.08859	0.010753	1.77	Down	0.00230485	BC005231	223746_at	Serine/threonine kinase 4	Hs.472838	6789	STK4
8.21118	0.172996	7.38547	0.137649	1.77	Down	0.0202101	BF055144	242671_at	Midline 1 (Opitz/BBB syndrome)	Hs.27695	4281	MID1
7.39165	0.060098	6.56652	0.097849	1.77	Down	0.00198701	BC004558	225150_s_at	Rhotekin	Hs.192854	6242	RTKN
5.7398	0.098894	6.56482	0.084379	1.77	Up	0.00315782	BF841212	232096_x_at	Forkhead box P1	Hs.431498	27086	FOXP1
7.22992	0.099384	6.40491	0.031329	1.77	Down	0.00137729	U73936	209098_s_at	Jagged 1 (Alagille syndrome)	Hs.224012	182	JAG1
7.60738	0.079881	8.43125	0.073034	1.77	Up	0.00159881	AK075558	1558368_s_at	chromosome 1 open reading frame 187	-	374946	-
5.95953	0.0765	6.78077	0.243265	1.77	Up	0.0322666	AA777752	227491_at	CDNA: FLJ22539 fis, clone HRC13227	Hs.17519	-	-
8.82161	0.021857	8.00075	0.027955	1.77	Down	2.06954e-05	AV705559	212274_at	LPIN1	-	-	-
4.62815	0.051507	5.44847	0.100737	1.77	Up	0.00192107	N29712	229576_s_at	TBX3	-	-	-
8.55274	0.04068	7.73368	0.047745	1.76	Down	0.000198542	AF279372	210740_s_at	Inositol 1,3,4-triphosphate 5/6 kinase	Hs.308122	3705	ITPK1
7.05261	0.08567	6.234	0.024015	1.76	Down	0.000775193	AU135021	222508_s_at	Hypothetical protein FLJ10154	Hs.508644	55082	FLJ10154
4.07555	0.018974	4.89381	0.109503	1.76	Up	0.0018129	AI379143	242006_at	Chromosome 6 open reading frame 152	Hs.21945	167691	C6orf152
7.51734	0.05585	6.69908	0.145029	1.76	Down	0.00623271	NM_006080	206805_at	Sema domain, immunoglobulin domain (Ig), short basic domain, secreted, (semaphorin) 3A	Hs.252451	10371	SEMA3A
6.5241	0.079242	5.70586	0.063076	1.76	Down	0.00127537	X15786	215771_x_at	-	-	-	-
5.64707	0.087858	6.46517	0.18474	1.76	Up	0.0161413	NM_018593	219915_s_at	Solute carrier family 16, member 10 (aromatic amino acid transporter)	Hs.591327	117247	SLC16A10
8.6735	0.096515	9.4915	0.095213	1.76	Up	0.00380401	BC042832	1557987_at	PI-3-kinase-related kinase SMG-1 - like locus	Hs.623973	641298	LOC641298
6.60245	0.108679	5.78506	0.071941	1.76	Down	0.00329913	AI609832	230057_at	Hypothetical protein LOC285178	Hs.586683	285178	LOC285178
6.05864	0.09706	6.87596	0.096687	1.76	Up	0.00396451	AA535361	229245_at	Pleckstrin homology domain containing, family A member 6	Hs.253146	22874	PLEKHA6
4.05626	0.093428	4.87348	0.203832	1.76	Up	0.0218743	BC005124	206601_s_at	Homeobox D3	Hs.93574	3232	HOXD3
6.48143	0.094184	7.29838	0.094712	1.76	Up	0.00361839	BF435852	227962_at	Acyl-Coenzyme A oxidase 1, palmitoyl	Hs.464137	51	ACOX1
6.57838	0.098831	7.39525	0.073566	1.76	Up	0.00268472	NM_014935	205093_at	Pleckstrin homology domain containing, family A member 6	Hs.253146	22874	PLEKHA6
5.20065	0.014776	6.0175	0.080849	1.76	Up	0.000575523	AL555612	226559_at	Immediate early response 5-like	Hs.591902	389792	IER5L
7.97636	0.178345	8.79315	0.12764	1.76	Up	0.0203986	AA130132	225133_at	Transcript ch138 [human, RF1,RF48 stomach cancer cell lines, mRNA, 235 nt]	Hs.598860	-	-
7.49861	0.131314	6.682	0.115493	1.76	Down	0.00952086	AA748494	239002_at	Asp (abnormal spindle) homolog, microcephaly associated (Drosophila)	Hs.121028	259266	ASPM
8.13941	0.059336	8.95528	0.093662	1.76	Up	0.00181696	NM_019045	219297_at	WD repeat domain 44	Hs.98510	54521	WDR44
6.36199	0.103954	5.54652	0.053422	1.76	Down	0.00221911	AW028075	229346_at	Nestin	Hs.527971	10763	NES
7.6044	0.026273	6.78897	0.100966	1.76	Down	0.00144622	NM_024784	1553858_at	Zinc finger and BTB domain containing 3	Hs.147554	79842	ZBTB3
6.36919	0.020911	7.18448	0.044189	1.76	Up	7.5742e-05	W93554	224817_at	SH3 and PX domains 2A	Hs.594708	9644	SH3PXD2A
11.3808	0.061821	10.5656	0.069293	1.76	Down	0.000928657	NM_003641	201601_x_at	Interferon induced transmembrane protein 1 (9-27)	Hs.458414	8519	IFITM1
8.80254	0.035219	7.98785	0.004597	1.76	Down	2.14033e-05	NM_003186	205547_s_at	Transgelin	Hs.632099	6876	TAGLN
4.95779	0.161299	5.77248	0.161407	1.76	Up	0.0233708	AI433163	233202_at	Similar to Contactin-associated protein-like 3 precursor (Cell recognition molecule Caspr3)	Hs.567981	643792	FLJ37512
7.31862	0.158329	6.50399	0.108107	1.76	Down	0.0131671	W80418	224726_at	Mindbomb homolog 1 (Drosophila)	Hs.140903	57534	MIB1
4.78014	0.024898	5.59405	0.016536	1.76	Up	1.08146e-05	NM_000912	207553_at	Opioid receptor, kappa 1	Hs.106795	4986	OPRK1
9.99737	0.060769	10.8113	0.12201	1.76	Up	0.00395178	AL137749	222240_s_at	Myo-inositol 1-phosphate synthase A1	Hs.405873	51477	ISYNA1
9.85917	0.062702	10.6729	0.109375	1.76	Up	0.00296596	NM_016837	207266_x_at	RNA binding motif, single stranded interacting protein 1	-	5937	-
7.03233	0.066845	6.21861	0.043507	1.76	Down	0.000519988	AI991160	225301_s_at	Myosin VB	Hs.567308	4645	MYO5B
8.04214	0.084656	8.85528	0.033055	1.76	Up	0.000863099	NM_018192	218717_s_at	Leprecan-like 1	Hs.374191	55214	LEPREL1
7.46816	0.116192	6.65523	0.080284	1.76	Down	0.0045181	BC000453	209997_x_at	Pericentriolar material 1	Hs.491148	5108	PCM1
5.20799	0.178049	6.02067	0.185115	1.76	Up	0.0340501	BF347089	201147_s_at	TIMP metallopeptidase inhibitor 3 (Sorsby fundus dystrophy, pseudoinflammatory)	Hs.652397	7078	TIMP3
8.08095	0.0141	7.26925	0.184534	1.76	Down	0.0118211	AB051233	1554614_a_at	Polypyrimidine tract binding protein 2	Hs.591430	58155	PTBP2
6.71103	0.065964	5.89961	0.175317	1.75	Down	0.0123318	AF026199	210818_s_at	BTB and CNC homology 1, basic leucine zipper transcription factor 1	Hs.154276	571	BACH1
11.3347	0.034125	12.146	0.039826	1.75	Up	0.000101942	M69148	209035_at	Midkine (neurite growth-promoting factor 2)	Hs.82045	4192	MDK
8.1652	0.067778	8.9764	0.057254	1.75	Up	0.000794228	BF883581	242022_at	Pre-B-cell leukemia transcription factor 1	Hs.493096	5087	PBX1
11.2335	0.092343	10.4225	0.112443	1.75	Down	0.00507747	BG534952	224567_x_at	Metastasis associated lung adenocarcinoma transcript 1 (non-coding RNA)	Hs.642877	378938	MALAT1
8.29285	0.090891	9.1017	0.038407	1.75	Up	0.00120664	BG493862	223455_at	Trichoplein, keratin filament binding	Hs.410924	84260	TCHP
8.40285	0.036197	7.59414	0.092032	1.75	Down	0.00121779	AF078844	210524_x_at	-	-	-	-
8.68758	0.105691	7.87899	0.13372	1.75	Down	0.00901067	AK027006	214774_x_at	Trinucleotide repeat containing 9	Hs.460789	27324	TNRC9
5.89777	0.076085	6.70631	0.070035	1.75	Up	0.00144434	AL034550	230954_at	-	-	-	-
6.87001	0.090196	6.06173	0.145319	1.75	Down	0.00913229	AK056349	1559633_a_at	Cholinergic receptor, muscarinic 3	Hs.7138	1131	CHRM3
7.28178	0.012304	8.09005	0.017499	1.75	Up	2.93003e-06	NM_005715	205139_s_at	Uronyl-2-sulfotransferase	Hs.557541	10090	UST
6.42649	0.126487	7.23417	0.204757	1.75	Up	0.0284121	NM_013259	204743_at	Transgelin 3	Hs.169330	29114	TAGLN3
10.1695	0.050173	9.3619	0.05775	1.75	Down	0.000455501	AF232772	223541_at	Hyaluronan synthase 3	Hs.592069	3038	HAS3
4.62567	0.158941	5.43296	0.069488	1.75	Up	0.00963348	AK022305	232567_at	Proline rich 5 (renal)	Hs.102336	55615	PRR5
8.08409	0.042291	8.89091	0.057698	1.75	Up	0.000352175	BF940308	225909_at	Replication initiator 1	Hs.647086	29803	REPIN1
3.73346	0.023109	4.54022	0.090177	1.75	Up	0.000975483	T83966	1556590_s_at	SAPS domain family, member 3	Hs.503022	55291	SAPS3
8.54813	0.082153	7.74139	0.03536	1.75	Down	0.000836665	NM_006555	217785_s_at	YKT6 v-SNARE homolog (S. cerevisiae)	Hs.520794	10652	YKT6
9.96676	0.161713	10.7727	0.128514	1.75	Up	0.0175138	BG432350	224690_at	Chromosome 20 open reading frame 108	Hs.143736	116151	C20orf108
6.84043	0.045054	6.03452	0.062905	1.75	Down	0.000479945	AW080835	227285_at	Chromosome 1 open reading frame 51	Hs.54680	148523	C1orf51
5.17201	0.104919	4.36634	0.045378	1.75	Down	0.00213676	BE671045	237502_at	Cardiolipin synthase 1	Hs.224764	54675	CRLS1
9.40556	0.038742	8.60031	0.012402	1.75	Down	3.84168e-05	AA156723	226415_at	KIAA1576 protein	Hs.461405	57687	KIAA1576
3.74582	0.061714	4.55107	0.182151	1.75	Up	0.0138398	AW376860	239520_at	Transcribed locus	Hs.156398	-	-
7.97346	0.068217	7.16932	0.066793	1.75	Down	0.00108786	AI021902	240105_at	Chromosome 21 open reading frame 66	Hs.644004	94104	C21orf66
5.74063	0.060594	4.93651	0.192129	1.75	Down	0.0162444	NM_006705	204121_at	Growth arrest and DNA-damage-inducible, gamma	Hs.9701	10912	GADD45G
7.5299	0.099907	6.72714	0.169091	1.74	Down	0.0150074	AF001549	216902_s_at	RNA polymerase I transcription factor RRN3-like	-	94431	-
5.31379	0.035304	4.51162	0.059201	1.74	Down	0.000311623	BC000737	204339_s_at	Regulator of G-protein signalling 4	Hs.386726	5999	RGS4
5.33741	0.090128	6.13942	0.044683	1.74	Up	0.00134135	AU152102	231923_at	Hypothetical LOC441027	Hs.507676	441027	FLJ12993
7.52787	0.067808	6.72626	0.076813	1.74	Down	0.00144099	AI871287	215489_x_at	Homer homolog 3 (Drosophila)	Hs.410683	9454	HOMER3
7.91829	0.112699	7.11822	0.067719	1.74	Down	0.00368693	AF317392	223916_s_at	BCL6 co-repressor	Hs.86984	54880	BCOR
6.74183	0.071057	5.94199	0.198041	1.74	Down	0.0190797	AA058832	229302_at	Transmembrane protein 178	Hs.40808	130733	TMEM178
10.674	0.038062	11.4738	0.041463	1.74	Up	0.000142442	NM_014918	203044_at	Carbohydrate (chondroitin) synthase 1	Hs.110488	22856	CHSY1
5.46302	0.112669	4.66374	0.045098	1.74	Down	0.00275225	BC028058	1554835_a_at	UDP-GlcNAc:betaGal beta-1,3-N-acetylglucosaminyltransferase 5	-	84002	-
10.0332	0.146573	9.23408	0.188632	1.74	Down	0.0286977	NM_005232	205977_s_at	EPH receptor A1	Hs.89839	2041	EPHA1
8.13942	0.116725	7.3418	0.08541	1.74	Down	0.00527732	NM_001470	203146_s_at	Gamma-aminobutyric acid (GABA) B receptor, 1	Hs.167017	2550	GABBR1
7.56165	0.113578	8.35759	0.108388	1.74	Up	0.00713159	AB029031	212350_at	TBC1 (tre-2/USP6, BUB2, cdc16) domain family, member 1	Hs.176503	23216	TBC1D1
5.87431	0.117836	6.67003	0.195377	1.74	Up	0.0251796	AW195407	227341_at	Chromosome 10 open reading frame 30	Hs.498740	222389	C10orf30
6.06365	0.146449	5.26798	0.191046	1.74	Down	0.0297833	U79250	211613_s_at	Glycerol-3-phosphate dehydrogenase 2 (mitochondrial)	Hs.512382	2820	GPD2
7.60997	0.084322	6.81451	0.064938	1.74	Down	0.00171318	AY029208	209156_s_at	Collagen, type VI, alpha 2	Hs.420269	1292	COL6A2
7.8724	0.14542	7.07715	0.056416	1.74	Down	0.00699038	AF151026	223888_s_at	Leucyl-tRNA synthetase	Hs.432674	51520	LARS
7.09674	0.164466	6.30171	0.173234	1.74	Down	0.0291522	NM_016081	200906_s_at	Palladin, cytoskeletal associated protein	Hs.151220	23022	PALLD
8.27926	0.149609	7.48438	0.114752	1.73	Down	0.0135237	NM_003370	202205_at	Vasodilator-stimulated phosphoprotein	Hs.515469	7408	VASP
9.31674	0.159132	8.52218	0.19087	1.73	Down	0.0329841	NM_012297	206383_s_at	GTPase activating protein (SH3 domain) binding protein 2	Hs.303676	9908	G3BP2
4.62004	0.061058	3.82567	0.046981	1.73	Down	0.000499107	AA372349	242762_s_at	KIAA1946	Hs.28872	165215	KIAA1946
4.45152	0.137046	5.24473	0.195688	1.73	Up	0.0293733	AF217974	226071_at	ADAMTS-like 4	Hs.516243	54507	ADAMTSL4
6.85697	0.09167	7.64933	0.198861	1.73	Up	0.0223864	AI653425	217904_s_at	Beta-site APP-cleaving enzyme 1	Hs.504003	23621	BACE1
6.74623	0.151415	7.53832	0.100475	1.73	Up	0.0120728	BF382393	226041_at	SVH protein	Hs.287412	83787	SVH
9.51787	0.081972	8.72656	0.097964	1.73	Down	0.00345222	AI214061	212481_s_at	Tropomyosin 4	Hs.631618	7171	TPM4
6.69729	0.017477	7.48839	0.036685	1.73	Up	4.10447e-05	AI692878	229568_at	MOB1, Mps One Binder kinase activator-like 2B (yeast)	Hs.651275	79817	MOBKL2B
11.3723	0.03584	10.5814	0.061377	1.73	Down	0.000371227	AA749101	214022_s_at	Interferon induced transmembrane protein 1 (9-27)	Hs.458414	8519	IFITM1
7.12159	0.077201	7.91164	0.033347	1.73	Up	0.000715331	AB007956	212183_at	Nudix (nucleoside diphosphate linked moiety X)-type motif 4	Hs.591008	11163	NUDT4
9.24353	0.082283	8.45394	0.042268	1.73	Down	0.00103388	AI424923	208710_s_at	Adaptor-related protein complex 3, delta 1 subunit	Hs.512815	8943	AP3D1
4.27999	0.016023	5.06937	0.033906	1.73	Up	3.01065e-05	NM_025107	220471_s_at	Myc target 1	Hs.18160	80177	MYCT1
4.85018	0.11187	5.63843	0.109409	1.73	Up	0.00729524	NM_017753	219732_at	Plasticity related gene 3	Hs.382683	54886	RP11-35N6.1
9.62345	0.042219	8.83559	0.012117	1.73	Down	5.67784e-05	U59321	208719_s_at	DEAD (Asp-Glu-Ala-Asp) box polypeptide 17	Hs.528305	10521	DDX17
5.61035	0.107537	4.82288	0.061772	1.73	Down	0.00315158	AF110329	1564706_s_at	glutaminase 2 (liver, mitochondrial)	-	27165	-
7.39397	0.091586	6.60655	0.198388	1.73	Down	0.0226851	AI802048	231325_at	Unc-5 homolog D (C. elegans)	Hs.238889	137970	UNC5D
6.5623	0.163518	5.77575	0.171281	1.72	Down	0.0293366	NM_003622	203736_s_at	PTPRF interacting protein, binding protein 1 (liprin beta 1)	Hs.172445	8496	PPFIBP1
7.35148	0.162261	6.5653	0.166942	1.72	Down	0.0278629	BF672169	230195_at	Hypothetical protein (ORF1), clone 00275	Hs.152129	-	-
5.37367	0.059427	6.15927	0.148744	1.72	Up	0.00801743	AU129642	221921_s_at	Immunoglobulin superfamily, member 4B	Hs.365689	57863	IGSF4B
7.4913	0.106996	6.70581	0.108805	1.72	Down	0.00675679	BF056901	228298_at	Family with sequence similarity 113, member B	Hs.560100	91523	FAM113B
5.22012	0.066538	6.00505	0.246993	1.72	Up	0.0373459	AI032733	231281_at	TBC1 domain family, member 5	Hs.475629	9779	TBC1D5
7.45288	0.148126	8.23762	0.060412	1.72	Up	0.00801259	AI968085	213425_at	Wingless-type MMTV integration site family, member 5A	Hs.652181	7474	WNT5A
7.43041	0.101972	6.64577	0.053158	1.72	Down	0.00241235	AW197495	244264_at	FLJ44186 protein	Hs.17572	346689	FLJ44186
4.36159	0.107652	5.14596	0.108811	1.72	Up	0.00686502	BM983749	1558686_at	Full length insert cDNA YP99D02	Hs.406337	-	-
6.4759	0.069239	5.6921	0.088218	1.72	Down	0.00220492	BF056459	236665_at	Coiled-coil domain containing 18	Hs.310637	343099	CCDC18
6.08075	0.062341	5.2971	0.06616	1.72	Down	0.000995443	AC007228	234921_at	-	-	-	-
3.80013	0.054104	4.58341	0.061456	1.72	Up	0.000667077	AI422414	238733_at	Carboxypeptidase M	Hs.484551	1368	CPM
6.20306	0.105023	5.42025	0.101344	1.72	Down	0.00583206	NM_005238	214447_at	V-ets erythroblastosis virus E26 oncogene homolog 1 (avian)	Hs.369438	2113	ETS1
9.94638	0.113406	9.165	0.067767	1.72	Down	0.00409191	NM_003633	201341_at	Ectodermal-neural cortex (with BTB-like domain)	Hs.104925	8507	ENC1
7.70182	0.05247	6.92063	0.091956	1.72	Down	0.00179822	NM_003710	202826_at	Serine peptidase inhibitor, Kunitz type 1	Hs.233950	6692	SPINT1
7.75078	0.17437	8.53157	0.204047	1.72	Up	0.0437209	AB020695	213954_at	KIAA0888 protein	Hs.652457	26049	KIAA0888
9.53893	0.140022	8.75951	0.061539	1.72	Down	0.00700231	U87836	210180_s_at	Splicing factor, arginine/serine-rich 10 (transformer 2 homolog, Drosophila)	Hs.533122	6434	SFRS10
8.97067	0.120022	8.1915	0.061845	1.72	Down	0.00447611	AI928035	228462_at	Iroquois homeobox protein 2	Hs.282089	153572	IRX2
3.54943	0.072062	4.3283	0.137641	1.72	Up	0.00742097	H08345	240068_at	Chromosome 21 open reading frame 130	Hs.106234	284835	C21orf130
10.1284	0.125312	9.34975	0.094735	1.72	Down	0.00772476	AI638420	221881_s_at	Chloride intracellular channel 4	Hs.440544	25932	CLIC4
5.58057	0.087406	4.80283	0.176305	1.71	Down	0.016786	NM_138366	1553702_at	-	-	-	-
4.98667	0.046737	5.76343	0.054126	1.71	Up	0.000407727	AW027359	205254_x_at	Transcribed locus, moderately similar to XP_517932.1 similar to T-cell-specific transcription factor 1 splice form E - human	Hs.608171	-	-
5.78547	0.049146	5.00913	0.118057	1.71	Down	0.00371864	BC022892	1562110_at	IWS1 homolog (S. cerevisiae)	Hs.469879	55677	IWS1
5.1969	0.087607	5.9731	0.096016	1.71	Up	0.00395014	AI808625	209254_at	KIAA0265 protein	Hs.520710	23008	KIAA0265
9.98717	0.070752	10.7632	0.122991	1.71	Up	0.00543609	NM_016839	203748_x_at	RNA binding motif, single stranded interacting protein 1	Hs.470412	5937	RBMS1
5.24808	0.133679	6.02348	0.083052	1.71	Up	0.00788953	NM_000864	207368_at	5-hydroxytryptamine (serotonin) receptor 1D	Hs.121482	3352	HTR1D
9.38524	0.104284	8.60994	0.065552	1.71	Down	0.00325545	NM_019027	218035_s_at	RNA-binding protein	Hs.518727	54502	FLJ20273
7.97607	0.106842	7.201	0.090119	1.71	Down	0.00517305	AF007135	215698_at	Jumonji, AT rich interactive domain 1A	Hs.76272	5927	JARID1A
6.92806	0.067617	7.70311	0.03561	1.71	Up	0.000532148	AA728758	222809_x_at	Chromosome 14 open reading frame 65	Hs.648374	317762	C14orf65
7.17913	0.060759	7.95406	0.052333	1.71	Up	0.000641516	AL136885	223058_at	Family with sequence similarity 107, member B	Hs.446315	83641	FAM107B
6.21233	0.075904	5.43744	0.13252	1.71	Down	0.0071105	AL445192	224925_at	-	-	-	-
5.41432	0.0765	6.18877	0.121955	1.71	Up	0.00577057	AL512728	216813_at	-	-	-	-
9.15906	0.127633	9.93347	0.237449	1.71	Up	0.0453461	AV699657	234989_at	Trophoblast-derived noncoding RNA	Hs.523789	283131	TncRNA
6.4889	0.059256	5.71695	0.0688	1.71	Down	0.00104982	BF115739	212985_at	MRNA; cDNA DKFZp434E033 (from clone DKFZp434E033)	Hs.570821	-	-
6.31678	0.136806	7.08849	0.095277	1.71	Up	0.00981506	AI951144	235123_at	NLR family, apoptosis inhibitory protein	Hs.191356	4671	NAIP
9.09372	0.08642	9.86468	0.106958	1.71	Up	0.00497073	AL137679	226416_at	Three prime histone mRNA exonuclease 1	Hs.20000	90459	THEX1
9.58732	0.058253	8.81644	0.052544	1.71	Down	0.000601404	NM_007203	202760_s_at	PALM2-AKAP2 protein	Hs.591908	445815	PALM2-AKAP2
7.14108	0.00447	6.37064	0.077833	1.71	Down	0.00058834	BF740077	218430_s_at	Regulatory factor X domain containing 2	Hs.282855	64864	RFXDC2
7.49857	0.064183	6.72817	0.07327	1.71	Down	0.00138264	AW139179	212373_at	MRNA; cDNA DKFZp686G22120 (from clone DKFZp686G22120)	Hs.592737	-	-
4.87425	0.092789	5.6444	0.085675	1.71	Up	0.0036581	AI469960	230653_at	Small EDRK-rich factor 1A (telomeric)	Hs.202179	8293	SERF1A
9.07815	0.120409	8.30821	0.041976	1.71	Down	0.00379367	NM_001273	201182_s_at	Chromodomain helicase DNA binding protein 4	Hs.162233	1108	CHD4
6.66745	0.085503	5.89762	0.052854	1.71	Down	0.0015623	AW471145	226279_at	Protease, serine, 23	Hs.25338	11098	PRSS23
6.47056	0.085189	7.24033	0.220489	1.71	Up	0.0311807	NM_005414	206675_s_at	SKI-like oncogene	Hs.581632	6498	SKIL
6.44419	0.10604	7.21311	0.043044	1.7	Up	0.00255518	AI821935	241457_at	F-box and leucine-rich repeat protein 7	Hs.433057	23194	FBXL7
4.28438	0.049227	5.05291	0.139134	1.7	Up	0.00648337	AF081583	209504_s_at	Pleckstrin homology domain containing, family B (evectins) member 1	Hs.445489	58473	PLEKHB1
5.16409	0.08613	5.93246	0.04564	1.7	Up	0.00140035	AL831967	1553971_a_at	Opposite strand transcription unit to STAG3	Hs.556063	352954	GATS
6.79688	0.155727	7.56441	0.101058	1.7	Up	0.0144419	AL022328	206106_at	-	-	-	-
6.04984	0.098467	6.81727	0.210166	1.7	Up	0.0297482	AA843122	235803_at	-	-	-	-
3.88502	0.028123	4.65238	0.169853	1.7	Up	0.0111853	BU739339	1556606_at	Neuron navigator 2	Hs.551898	89797	NAV2
10.2771	0.10017	9.50991	0.070921	1.7	Down	0.00333979	NM_015874	207785_s_at	Recombining binding protein suppressor of hairless (Drosophila)	Hs.479396	3516	RBPSUH
5.61016	0.15649	6.3768	0.055742	1.7	Up	0.00991898	AL133570	232535_at	MRNA; cDNA DKFZp434L201 (from clone DKFZp434L201)	Hs.594486	-	-
8.69285	0.023667	7.92646	0.139434	1.7	Down	0.00562093	AI823917	227931_at	MRNA; cDNA DKFZp686D22106 (from clone DKFZp686D22106)	Hs.445036	-	-
11.7045	0.062921	10.9382	0.150065	1.7	Down	0.0092434	NM_005952	208581_x_at	Metallothionein 1X	Hs.374950	4501	MT1X
8.25168	0.160247	9.01749	0.091923	1.7	Up	0.0143143	AU145293	222111_at	Transcribed locus, moderately similar to NP_001013658.1 protein LOC387873 [Homo sapiens]	Hs.595874	-	-
4.29366	0.118024	5.05938	0.058348	1.7	Up	0.00435098	NM_000860	203914_x_at	Hydroxyprostaglandin dehydrogenase 15-(NAD)	Hs.77348	3248	HPGD
7.11871	0.087081	6.35331	0.062842	1.7	Down	0.0020487	NM_030379	207034_s_at	GLI-Kruppel family member GLI2	-	2736	-
8.78364	0.090003	8.01851	0.077423	1.7	Down	0.00298301	BF511685	201718_s_at	Erythrocyte membrane protein band 4.1-like 2	Hs.486470	2037	EPB41L2
6.3825	0.078833	7.14762	0.240863	1.7	Up	0.0392021	AI632223	226804_at	Family with sequence similarity 20, member A	Hs.268874	54757	FAM20A
7.26832	0.106652	6.50363	0.242064	1.7	Down	0.0445227	M55575	210653_s_at	Branched chain keto acid dehydrogenase E1, beta polypeptide (maple syrup urine disease)	Hs.436387	594	BCKDHB
7.60647	0.099107	8.37074	0.08528	1.7	Up	0.00427133	AW165999	228485_s_at	Solute carrier family 44, member 1	Hs.573495	23446	SLC44A1
5.36743	0.101981	4.60374	0.108208	1.7	Down	0.00680988	AI492892	235180_at	Serine/threonine/tyrosine interacting protein	Hs.364980	6815	STYX
5.91442	0.067311	6.67795	0.02864	1.7	Up	0.000476	AW977527	235668_at	Transcribed locus	Hs.611098	-	-
4.787	0.060344	4.02373	0.036142	1.7	Down	0.000409284	W01876	1565867_a_at	Zinc finger CCCH-type containing 11A	Hs.532399	9877	ZC3H11A
5.34737	0.149554	4.58414	0.045084	1.7	Down	0.0081246	AA731709	222290_at	Olfactory receptor, family 2, subfamily A, member 9 pseudogene	Hs.591830	441295	OR2A9P
6.29306	0.141212	5.52984	0.076567	1.7	Down	0.00896225	AL525504	212384_at	HLA-B associated transcript 1	Hs.254042	7919	BAT1
6.07437	0.122982	6.83655	0.181471	1.7	Up	0.0254253	AL040178	228618_at	Platelet endothelial aggregation receptor 1	Hs.591470	375033	PEAR1
5.15919	0.151341	4.3973	0.106661	1.7	Down	0.0146721	BF358386	242405_at	Mastermind-like 2 (Drosophila)	Hs.428214	84441	MAML2
5.18106	0.118151	4.41951	0.101817	1.7	Down	0.00814501	T78074	236386_at	-	-	-	-
8.82934	0.102086	8.06808	0.190135	1.69	Down	0.0242861	BC005193	222502_s_at	Ubiquitin-fold modifier 1	Hs.652145	51569	UFM1
6.43494	0.146012	7.19563	0.109429	1.69	Up	0.0140434	BC005907	211732_x_at	Histamine N-methyltransferase	Hs.42151	3176	HNMT
10.1065	0.095101	10.8667	0.13668	1.69	Up	0.0102954	D28482	209868_s_at	RNA binding motif, single stranded interacting protein 1	Hs.470412	5937	RBMS1
5.98855	0.049035	6.74853	0.181185	1.69	Up	0.0154902	NM_020382	220200_s_at	SET domain containing (lysine methyltransferase) 8	Hs.652395	387893	SETD8
8.31446	0.069963	9.07439	0.11104	1.69	Up	0.00442153	NM_024572	219271_at	UDP-N-acetyl-alpha-D-galactosamine:polypeptide N-acetylgalactosaminyltransferase 14 (GalNAc-T14)	Hs.468058	79623	GALNT14
6.7579	0.062157	5.99846	0.056712	1.69	Down	0.000834602	NM_001987	205585_at	Ets variant gene 6 (TEL oncogene)	Hs.504765	2120	ETV6
11.2359	0.092342	10.4772	0.134882	1.69	Down	0.00972366	NM_002851	204469_at	Protein tyrosine phosphatase, receptor-type, Z polypeptide 1	Hs.489824	5803	PTPRZ1
4.91957	0.059971	4.16135	0.095265	1.69	Down	0.00253148	M61870	1562133_x_at	Similar to 40S ribosomal protein S16	Hs.55304	729903	LOC729903
9.05776	0.156346	9.81564	0.175347	1.69	Up	0.0320967	M22865	209366_x_at	Cytochrome b5 type A (microsomal)	Hs.465413	1528	CYB5A
7.07524	0.086708	6.31796	0.046876	1.69	Down	0.00154365	NM_005296	206960_at	G protein-coupled receptor 23	Hs.522701	2846	GPR23
6.59552	0.11072	7.35278	0.158272	1.69	Up	0.0172411	BC036508	1559156_at	Protein inhibitor of activated STAT, 1	Hs.162458	8554	PIAS1
8.03042	0.174762	7.27382	0.146555	1.69	Down	0.0294545	BE672260	225612_s_at	UDP-GlcNAc:betaGal beta-1,3-N-acetylglucosaminyltransferase 5	Hs.208267	84002	B3GNT5
4.32312	0.183114	3.56653	0.004887	1.69	Down	0.0144904	AI022387	213472_at	Heterogeneous nuclear ribonucleoprotein H1 (H)	Hs.604001	3187	HNRPH1
5.43475	0.109956	6.19105	0.057729	1.69	Up	0.0036763	AA156240	212444_at	CDNA clone IMAGE:6025865	Hs.632997	-	-
7.32588	0.116947	6.56965	0.136845	1.69	Down	0.0136838	AI670947	229116_at	CDNA clone IMAGE:30721737	Hs.555917	-	-
8.24608	0.044969	7.49003	0.117448	1.69	Down	0.00385478	U80736	215108_x_at	Trinucleotide repeat containing 9	Hs.460789	27324	TNRC9
5.58419	0.159278	4.82873	0.141569	1.69	Down	0.0239038	BE379761	235852_at	Stonin 2	Hs.14248	85439	STON2
6.70632	0.134743	5.95087	0.081279	1.69	Down	0.00864324	BC046147	1555677_s_at	-	-	-	-
5.76606	0.036415	5.01121	0.029378	1.69	Down	8.63429e-05	BE465380	231016_s_at	Aryl hydrocarbon receptor nuclear translocator	Hs.632446	405	ARNT
5.10555	0.109873	4.35083	0.116499	1.69	Down	0.00921957	AL514445	204338_s_at	RGS4	-	-	-
6.57746	0.075156	5.82311	0.077466	1.69	Down	0.002205	AI829089	222897_s_at	Zinc finger protein 64 homolog (mouse)	Hs.473082	55734	ZFP64
9.56201	0.046044	8.80771	0.04656	1.69	Down	0.000324315	NM_005103	203562_at	Fasciculation and elongation protein zeta 1 (zygin I)	Hs.224008	9638	FEZ1
5.84405	0.143454	5.09016	0.015193	1.69	Down	0.00640085	AW665790	1557292_a_at	Mucolipin 3	Hs.535239	55283	MCOLN3
4.14863	0.136162	4.90203	0.053578	1.69	Up	0.00675008	AW664903	240061_at	Hypothetical protein LOC54103	Hs.186649	54103	LOC54103
4.39776	0.029881	5.1506	0.04687	1.69	Up	0.000172013	AI363206	1559266_s_at	Hypothetical protein LOC387640	Hs.350848	387640	FLJ45187
7.45406	0.091732	6.70132	0.143255	1.68	Down	0.0114658	NM_018964	218928_s_at	Solute carrier family 37 (glycerol-3-phosphate transporter), member 1	Hs.547009	54020	SLC37A1
5.41318	0.013806	6.16482	0.10524	1.68	Up	0.00209906	NM_003033	208322_s_at	ST3 beta-galactoside alpha-2,3-sialyltransferase 1	Hs.584803	6482	ST3GAL1
7.07	0.114552	6.31842	0.102959	1.68	Down	0.00816241	AA554045	222773_s_at	UDP-N-acetyl-alpha-D-galactosamine:polypeptide N-acetylgalactosaminyltransferase 12 (GalNAc-T12)	Hs.47099	79695	GALNT12
7.00002	0.144742	7.75148	0.03459	1.68	Up	0.00723332	BE616972	227580_s_at	Transcribed locus	Hs.592281	-	-
5.06516	0.065836	5.81588	0.115831	1.68	Up	0.00488181	AW975050	222274_at	FLJ31568 protein	Hs.386693	150244	FLJ31568
7.57029	0.073491	6.8196	0.214005	1.68	Down	0.0294428	AL042120	242665_at	Formin-like 2	Hs.149566	114793	FMNL2
12.9295	0.010596	12.1788	0.053888	1.68	Down	0.000165942	AI671581	231061_at	Transcribed locus, moderately similar to NP_001037755.1 protein LOC686883 [Rattus norvegicus]	Hs.642978	-	-
8.52994	0.007966	7.77977	0.060948	1.68	Down	0.000258734	AF493872	1555765_a_at	Guanine nucleotide binding protein (G protein), gamma 4	Hs.591531	2786	GNG4
7.28465	0.05953	6.5345	0.005161	1.68	Down	0.00023166	AF109294	211363_s_at	Methylthioadenosine phosphorylase	Hs.193268	4507	MTAP
5.65176	0.027454	6.40109	0.100195	1.68	Up	0.00195892	BC004474	1558212_at	Hypothetical LOC401491	Hs.416043	401491	FLJ35024
9.96655	0.057191	9.21745	0.159919	1.68	Down	0.0115945	NM_017445	208579_x_at	H2B histone family, member S	-	54145	-
7.07362	0.14261	7.82235	0.158501	1.68	Up	0.0246363	H48516	1556821_x_at	Deleted in lymphocytic leukemia, 2	Hs.547964	8847	DLEU2
5.15974	0.05728	5.90808	0.142887	1.68	Up	0.00827204	H17038	226612_at	Similar to CG4502-PA	Hs.126856	134111	FLJ25076
8.48578	0.082875	7.73794	0.132477	1.68	Down	0.00873875	AI339426	228990_at	Chromosome 1 open reading frame 79	Hs.632377	85028	C1orf79
5.46526	0.096603	4.71774	0.044886	1.68	Down	0.00217165	AW117765	1556009_at	Peroxisome biogenesis factor 13	Hs.567316	5194	PEX13
4.62208	0.155167	5.36942	0.059664	1.68	Up	0.0108602	AF180475	210867_at	CCR4-NOT transcription complex, subunit 4	Hs.490224	4850	CNOT4
9.47266	0.045383	8.72564	0.067968	1.68	Down	0.000795093	BC004472	210892_s_at	General transcription factor II, i	Hs.647041	2969	GTF2I
6.61159	0.082321	7.35858	0.166897	1.68	Up	0.0159429	NM_018275	220659_s_at	Chromosome 7 open reading frame 43	Hs.533139	55262	C7orf43
4.97817	0.147637	4.23148	0.138876	1.68	Down	0.0211316	AJ224168	1564911_at	Matrin 3	Hs.268939	9782	MATR3
6.61173	0.045255	7.35761	0.089552	1.68	Up	0.00174853	M62324	213138_at	AT rich interactive domain 5A (MRF1-like)	Hs.920	10865	ARID5A
7.66419	0.031893	6.91849	0.12308	1.68	Down	0.00421966	AA580691	1557081_at	RNA binding motif protein 25	Hs.531106	58517	RBM25
8.10436	0.050525	8.84999	0.077998	1.68	Up	0.00130935	AI340239	204315_s_at	G-2 and S-phase expressed 1	Hs.386189	51512	GTSE1
6.46239	0.149091	5.71688	0.133073	1.68	Down	0.0202879	AA531287	235468_at	Transcribed locus	Hs.135229	-	-
9.08245	0.085417	8.33827	0.073508	1.68	Down	0.00272504	W80468	226675_s_at	Metastasis associated lung adenocarcinoma transcript 1 (non-coding RNA)	Hs.642877	378938	MALAT1
7.4777	0.13662	6.73364	0.191733	1.67	Down	0.0341698	AA194584	212851_at	DCN1, defective in cullin neddylation 1, domain containing 4 (S. cerevisiae)	Hs.605388	23142	DCUN1D4
5.70461	0.068973	4.96092	0.023418	1.67	Down	0.000518552	X61094	215891_s_at	GM2 ganglioside activator	Hs.483873	2760	GM2A
5.79076	0.038489	5.04797	0.048502	1.67	Down	0.000276751	J05008	222802_at	endothelin 1	-	1906	-
6.09766	0.15551	6.84025	0.176572	1.67	Up	0.0343143	BE046461	215303_at	Clones 24632 and 24634 mRNA sequence	Hs.593611	-	-
3.97481	0.046919	4.71739	0.061308	1.67	Up	0.000653152	AI733564	236439_at	B-cell CLL/lymphoma 6 (zinc finger protein 51)	Hs.478588	604	BCL6
5.21881	0.148512	4.47637	0.091769	1.67	Down	0.0131285	AI732913	231257_at	Transcription elongation regulator 1-like	Hs.126575	256536	TCERG1L
6.52683	0.134485	5.78487	0.145456	1.67	Down	0.0200267	NM_005207	206184_at	V-crk sarcoma virus CT10 oncogene homolog (avian)-like	Hs.592205	1399	CRKL
6.25284	0.104908	5.51105	0.119254	1.67	Down	0.00951611	Z25430	211085_s_at	Serine/threonine kinase 4	Hs.472838	6789	STK4
6.5086	0.018669	5.76754	0.034905	1.67	Down	4.79303e-05	BC028290	1554701_a_at	TBC1 domain family, member 16	Hs.369819	125058	TBC1D16
6.9057	0.101769	6.16493	0.093913	1.67	Down	0.00588853	NM_000722	207050_at	Calcium channel, voltage-dependent, alpha 2/delta subunit 1	Hs.282151	781	CACNA2D1
6.24299	0.125577	6.98369	0.117046	1.67	Up	0.0124991	BC002669	209261_s_at	Nuclear receptor subfamily 2, group F, member 6	Hs.466148	2063	NR2F6
6.70767	0.057279	5.96698	0.07158	1.67	Down	0.00127506	BG168850	238706_at	PAP associated domain containing 4	Hs.418198	167153	PAPD4
5.20928	0.05257	5.9499	0.172343	1.67	Up	0.0147273	NM_000248	207233_s_at	Microphthalmia-associated transcription factor	Hs.166017	4286	MITF
8.50064	0.074957	7.76006	0.118723	1.67	Down	0.0061929	AI761561	202934_at	Hexokinase 2	Hs.591588	3099	HK2
7.03846	0.078153	7.77899	0.116211	1.67	Up	0.00613792	AI672159	226550_at	Homo sapiens, Similar to LOC169932, clone IMAGE:4499203, mRNA	Hs.91389	-	-
6.40384	0.166606	5.66346	0.029121	1.67	Down	0.0118977	BE674055	236109_at	RNA pseudouridylate synthase domain containing 4	Hs.150458	84881	RPUSD4
5.94595	0.073221	6.68625	0.009577	1.67	Up	0.000556572	AF070592	212921_at	SET and MYND domain containing 2	Hs.66170	56950	SMYD2
9.45965	0.118463	10.1992	0.067621	1.67	Up	0.00561143	NM_003507	203706_s_at	Frizzled homolog 7 (Drosophila)	Hs.173859	8324	FZD7
7.15096	0.106924	6.41177	0.167718	1.67	Down	0.0205392	AF242522	211392_s_at	POZ (BTB) and AT hook containing zinc finger 1	-	23598	-
7.62474	0.015757	8.36387	0.115103	1.67	Up	0.00312892	U28169	211385_x_at	Sulfotransferase family, cytosolic, 1A, phenol-preferring, member 2	Hs.546304	6799	SULT1A2
6.93835	0.065322	6.19952	0.173354	1.67	Down	0.0162887	AI242023	240458_at	Inositol 1,4,5-triphosphate receptor, type 2	Hs.512235	3709	ITPR2
6.55891	0.048814	5.82009	0.13756	1.67	Down	0.00717232	BF510098	235129_at	Protein phosphatase 1, regulatory (inhibitor) subunit 1A	Hs.505662	5502	PPP1R1A
9.49669	0.102777	8.75843	0.097236	1.67	Down	0.00643673	NM_001356	201211_s_at	DEAD (Asp-Glu-Ala-Asp) box polypeptide 3, X-linked	Hs.380774	1654	DDX3X
7.86911	0.163998	8.60728	0.062896	1.67	Up	0.0136672	AI624156	235534_at	CDNA clone IMAGE:5723825	Hs.153944	-	-
5.35542	0.111853	4.6174	0.107218	1.67	Down	0.00888423	AC002985	222222_s_at	-	-	-	-
5.31485	0.082587	6.0522	0.092711	1.67	Up	0.00403142	AU158442	215555_at	Chromosome 1 open reading frame 63	Hs.259412	57035	C1orf63
8.86383	0.0966	8.12659	0.136024	1.67	Down	0.0115201	M65254	202886_s_at	Protein phosphatase 2 (formerly 2A), regulatory subunit A (PR 65), beta isoform	Hs.584790	5519	PPP2R1B
5.37293	0.013445	6.11014	0.111926	1.67	Up	0.00282568	W94001	227394_at	Neural cell adhesion molecule 1	Hs.503878	4684	NCAM1
6.1943	0.142265	5.45803	0.05057	1.67	Down	0.00818186	NM_007236	207993_s_at	Calcium binding protein P22	Hs.406234	11261	CHP
8.91988	0.064186	8.18381	0.079735	1.67	Down	0.00198149	NM_004485	205184_at	Guanine nucleotide binding protein (G protein), gamma 4	Hs.591531	2786	GNG4
9.22482	0.027155	9.96067	0.031484	1.67	Up	5.98729e-05	NM_016245	217989_at	Hydroxysteroid (17-beta) dehydrogenase 11	Hs.282984	51170	HSD17B11
7.79773	0.112409	8.53338	0.119888	1.67	Up	0.0110213	NM_001055	203615_x_at	Sulfotransferase family, cytosolic, 1A, phenol-preferring, member 1	Hs.567342	6817	SULT1A1
8.05893	0.033954	7.32334	0.024695	1.67	Down	6.23176e-05	AF314544	222634_s_at	Transducin (beta)-like 1X-linked receptor 1	Hs.581171	79718	TBL1XR1
4.34824	0.097645	5.08375	0.075073	1.66	Up	0.00395068	H04482	243287_s_at	Transcribed locus	Hs.651367	-	-
8.21935	0.053324	7.48386	0.10812	1.66	Down	0.00365214	AU146738	233421_s_at	Nucleoporin 133kDa	Hs.12457	55746	NUP133
6.69744	0.011338	5.96214	0.074291	1.66	Down	0.000611498	AI890356	230441_at	KIAA1909 protein	Hs.535800	153478	KIAA1909
5.67357	0.167605	4.93923	0.13152	1.66	Down	0.0261292	BF196457	204750_s_at	Desmocollin 2	Hs.95612	1824	DSC2
8.8099	0.070944	8.07563	0.086393	1.66	Down	0.00277988	N63576	209169_at	Glycoprotein M6B	Hs.495710	2824	GPM6B
8.42628	0.065015	7.69202	0.070602	1.66	Down	0.00156858	W72516	201430_s_at	Dihydropyrimidinase-like 3	Hs.519659	1809	DPYSL3
6.29756	0.081533	5.56354	0.086847	1.66	Down	0.00352085	NM_003500	205364_at	Acyl-Coenzyme A oxidase 2, branched chain	Hs.444959	8309	ACOX2
6.20059	0.110337	5.46663	0.078537	1.66	Down	0.00561926	AA448694	242499_at	U2 small nuclear RNA auxiliary factor 1	Hs.365116	7307	U2AF1
8.12847	0.086476	8.8623	0.096044	1.66	Up	0.00474756	N52532	212451_at	KIAA0256 gene product	Hs.9997	9728	KIAA0256
3.8587	0.101143	4.59242	0.123693	1.66	Up	0.0100914	AW157535	214120_at	Ret finger protein-like 1 antisense	Hs.167750	10740	RFPL1S
4.68514	0.027193	5.41824	0.145826	1.66	Up	0.00780538	AA780295	238752_at	Glycosylphosphatidylinositol specific phospholipase D1	Hs.591810	2822	GPLD1
7.292	0.084418	8.02492	0.0182	1.66	Up	0.00105673	AL022726	209292_at	-	-	-	-
8.33689	0.150262	9.06977	0.080297	1.66	Up	0.0126286	NM_003620	204566_at	Protein phosphatase 1D magnesium-dependent, delta isoform	Hs.591184	8493	PPM1D
4.78001	0.141312	5.51257	0.068946	1.66	Up	0.00959679	W95007	1557418_at	Acyl-CoA synthetase long-chain family member 4	Hs.268785	2182	ACSL4
9.97077	0.159494	10.7032	0.042	1.66	Up	0.0113267	AA554833	226084_at	Microtubule-associated protein 1B	Hs.584777	4131	MAP1B
6.56012	0.134909	5.828	0.063631	1.66	Down	0.00799657	AL096740	212404_s_at	ubiquitin protein ligase E3B	-	89910	-
3.91097	0.054831	4.64306	0.052992	1.66	Up	0.000657891	AI218358	242931_at	-	-	-	-
7.82856	0.049517	8.56044	0.079561	1.66	Up	0.00145052	BG252666	214594_x_at	-	-	-	-
4.52802	0.028422	5.25982	0.126065	1.66	Up	0.00479429	AL136924	209684_at	Ras and Rab interactor 2	Hs.472270	54453	RIN2
5.21092	0.099964	5.9426	0.138941	1.66	Up	0.0129017	AF086037	1562194_at	Zinc finger homeobox 1b	Hs.34871	9839	ZFHX1B
10.4781	0.021685	9.74799	0.042411	1.66	Down	0.000105703	AW594320	228245_s_at	Ovostatin 2	Hs.524331	144203	OVOS2
5.51121	0.022742	4.78172	0.105683	1.66	Down	0.00251408	BF447897	230106_at	ZXD family zinc finger C	Hs.440049	79364	ZXDC
6.01104	0.183422	6.73959	0.161533	1.66	Up	0.0407045	AB037791	225327_at	KIAA1370	Hs.152385	56204	KIAA1370
8.15077	0.042397	8.87892	0.081965	1.66	Up	0.00139505	NM_002149	205462_s_at	Hippocalcin-like 1	Hs.580427	3241	HPCAL1
8.67118	0.157711	9.39922	0.119842	1.66	Up	0.0212871	N80935	49111_at	MRNA; cDNA DKFZp762M127 (from clone DKFZp762M127)	Hs.568928	-	-
6.22412	0.075587	5.49626	0.070877	1.66	Down	0.00216378	AK027075	217310_s_at	Forkhead box J3	Hs.26023	22887	FOXJ3
4.53129	0.034515	5.2591	0.138393	1.66	Up	0.00696961	AI285884	238154_at	Centrosomal protein 70kDa	Hs.531962	80321	CEP70
4.6153	0.061275	5.34235	0.101443	1.66	Up	0.00357838	AK024956	232726_at	Mastermind-like 3 (Drosophila)	Hs.586165	55534	MAML3
5.93944	0.158917	5.21298	0.191588	1.65	Down	0.04331	BC011022	1570360_s_at	DEAD (Asp-Glu-Ala-Asp) box polypeptide 3, Y-linked	Hs.99120	8653	DDX3Y
7.87769	0.143892	7.15136	0.156778	1.65	Down	0.0269481	AF270513	224374_s_at	Elastin microfibril interfacer 2	Hs.532815	84034	EMILIN2
7.03311	0.103211	6.3069	0.179529	1.65	Down	0.0247413	U16797	202669_s_at	Ephrin-B2	Hs.149239	1948	EFNB2
4.97984	0.071597	5.70584	0.218284	1.65	Up	0.0341738	AF080586	211226_at	Galanin receptor 2	Hs.514496	8811	GALR2
4.30689	0.082213	5.03253	0.186577	1.65	Up	0.0236071	NM_003220	204654_s_at	Transcription factor AP-2 alpha (activating enhancer binding protein 2 alpha)	Hs.519880	7020	TFAP2A
6.15734	0.018092	5.43207	0.082808	1.65	Down	0.00102425	M97935	affx-humisgf3a/m97935_5_at	signal transducer and activator of transcription 1, 91kDa	-	6772	-
7.06341	0.036428	6.33826	0.080121	1.65	Down	0.00118343	NM_024792	218898_at	Family with sequence similarity 57, member A	Hs.154396	79850	FAM57A
8.79481	0.16064	8.0703	0.116488	1.65	Down	0.0217487	AB028976	212845_at	Sterile alpha motif domain containing 4A	Hs.98259	23034	SAMD4A
7.27114	0.054956	6.54691	0.194415	1.65	Down	0.0230706	NM_015365	1553219_a_at	Alport syndrome, mental retardation, midface hypoplasia and elliptocytosis chromosomal region, gene 1	Hs.481208	9949	AMMECR1
5.95934	0.171125	6.68349	0.179374	1.65	Up	0.0431985	AA446953	241749_at	Similar to RIKEN cDNA 2310039E09	Hs.99004	347273	LOC347273
7.12816	0.111071	6.40429	0.093162	1.65	Down	0.00752619	AI739378	222873_s_at	Euchromatic histone-lysine N-methyltransferase 1	Hs.495511	79813	EHMT1
6.72841	0.1107	7.45224	0.041111	1.65	Up	0.00358955	AW303865	228124_at	Abhydrolase domain containing 12	Hs.441550	26090	ABHD12
4.90393	0.040932	5.62773	0.081944	1.65	Up	0.0013875	S69232	33494_at	Electron-transferring-flavoprotein dehydrogenase	Hs.155729	2110	ETFDH
6.16845	0.036338	5.44472	0.078663	1.65	Down	0.00112333	BC032313	1552773_at	C-type lectin domain family 4, member D	Hs.351811	338339	CLEC4D
7.62926	0.097574	6.90635	0.177674	1.65	Down	0.0234525	AA988323	229759_s_at	Ventricular zone expressed PH domain homolog 1 (zebrafish)	Hs.127657	79674	VEPH1
9.35178	0.036689	8.62893	0.082691	1.65	Down	0.00132998	NM_030804	221245_s_at	-	-	-	-
6.86336	0.041044	7.58581	0.053024	1.65	Up	0.000420802	BC017771	1568834_s_at	Coiled-coil domain containing 90B	Hs.368866	60492	CCDC90B
6.38518	0.051764	7.10721	0.134994	1.65	Up	0.00752177	AI475033	239448_at	SMAD family member 3	Hs.36915	4088	SMAD3
4.97196	0.176719	4.25012	0.125287	1.65	Down	0.0290451	AF270487	211689_s_at	Transmembrane protease, serine 2	Hs.439309	7113	TMPRSS2
7.62904	0.105863	6.90808	0.069328	1.65	Down	0.00468953	CA307621	1555943_at	Phosphoglycerate mutase family member 5	Hs.102558	192111	PGAM5
5.62546	0.175328	6.34547	0.080068	1.65	Up	0.0201988	AL046412	231087_at	Resistance to inhibitors of cholinesterase 8 homolog B (C. elegans)	Hs.131306	55188	RIC8B
7.81666	0.093348	7.09673	0.144636	1.65	Down	0.0138944	BF196255	229921_at	Transcribed locus	Hs.649833	-	-
4.2251	0.018619	4.94489	0.109069	1.65	Up	0.00288129	AI569476	242794_at	Mastermind-like 3 (Drosophila)	Hs.586165	55534	MAML3
7.09764	0.029802	7.81725	0.048212	1.65	Up	0.000221678	AI742383	240231_at	Antizyme inhibitor 1	Hs.459106	51582	AZIN1
7.29656	0.040292	6.577	0.042013	1.65	Down	0.000246141	NM_022088	219536_s_at	Zinc finger protein 64 homolog (mouse)	Hs.473082	55734	ZFP64
9.6005	0.031707	10.3199	0.060135	1.65	Up	0.000451184	NM_019845	219370_at	Reprimo, TP53 dependent G2 arrest mediator candidate	Hs.100890	56475	RPRM
7.83851	0.085728	7.11909	0.099439	1.65	Down	0.00539987	AI754416	209287_s_at	CDC42 effector protein (Rho GTPase binding) 3	Hs.369574	10602	CDC42EP3
8.63689	0.019325	7.91778	0.022085	1.65	Down	1.64567e-05	NM_030921	221428_s_at	transducin (beta)-like 1X-linked receptor 1	-	79718	-
6.17247	0.065774	5.45341	0.094582	1.65	Down	0.00335802	AI765747	235598_at	SMAD family member 2	Hs.12253	4087	SMAD2
6.90866	0.049782	6.18975	0.196185	1.65	Down	0.0237581	AV722628	238936_at	CDNA FLJ39162 fis, clone OCBBF2002376	Hs.283851	-	-
6.65049	0.048674	5.93208	0.1618	1.65	Down	0.0131384	AF329696	222563_s_at	Tankyrase, TRF1-interacting ankyrin-related ADP-ribose polymerase 2	Hs.329327	80351	TNKS2
9.70161	0.053536	8.9838	0.071964	1.64	Down	0.00132201	BE468066	229782_at	Rhabdomyosarcoma 2 associated transcript (non-coding RNA)	Hs.652568	196475	RMST
7.58161	0.078123	6.86401	0.133776	1.64	Down	0.00979094	NM_033204	1552633_at	Zinc finger protein 101	Hs.631642	94039	ZNF101
8.17662	0.139524	8.89402	0.141793	1.64	Up	0.0226301	NM_002956	201975_at	Restin (Reed-Steinberg cell-expressed intermediate filament-associated protein)	Hs.524809	6249	RSN
11.929	0.068661	11.2119	0.144394	1.64	Down	0.010951	NM_021127	204285_s_at	Phorbol-12-myristate-13-acetate-induced protein 1	Hs.96	5366	PMAIP1
6.49821	0.024501	7.21494	0.030123	1.64	Up	5.0686e-05	BC040649	1569111_at	SRY (sex determining region Y)-box 13	-	9580	-
4.98887	0.104898	5.70545	0.174794	1.64	Up	0.0245571	AB002342	39313_at	WNK lysine deficient protein kinase 1	Hs.356604	65125	WNK1
7.11337	0.124217	6.39681	0.115561	1.64	Down	0.0134397	AA743413	236985_at	Eukaryotic translation initiation factor 4B	Hs.292063	1975	EIF4B
8.64372	0.122175	9.35942	0.10482	1.64	Up	0.0112819	AB032983	212686_at	Protein phosphatase 1H (PP2C domain containing)	Hs.435479	57460	PPM1H
6.92187	0.100872	6.20638	0.096954	1.64	Down	0.00691562	BG390493	244030_at	Serine/threonine/tyrosine interacting protein	Hs.364980	6815	STYX
10.0784	0.114437	10.7939	0.200547	1.64	Up	0.0362685	BE732345	214693_x_at	Notch homolog 2 (Drosophila)	Hs.515947	4853	NOTCH2
4.44165	0.159854	3.72709	0.02943	1.64	Down	0.0117259	NM_024717	220122_at	Multiple C2 domains, transmembrane 1	Hs.591248	79772	MCTP1
5.29909	0.099646	4.58519	0.115441	1.64	Down	0.00943808	AW771935	214600_at	TEA domain family member 1 (SV40 transcriptional enhancer factor)	Hs.153408	7003	TEAD1
7.78277	0.035882	7.06907	0.03333	1.64	Down	0.00012895	NM_033204	1552634_a_at	Zinc finger protein 101	Hs.631642	94039	ZNF101
9.17877	0.099189	9.89226	0.056522	1.64	Up	0.00334189	AF112206	211503_s_at	RAB14, member RAS oncogene family	Hs.371563	51552	RAB14
6.12744	0.083868	6.84065	0.065113	1.64	Up	0.0025574	NM_004411	205348_s_at	Dynein, cytoplasmic 1, intermediate chain 1	Hs.440364	1780	DYNC1I1
7.23326	0.125207	7.9455	0.103442	1.64	Up	0.0118242	NM_006887	201369_s_at	Zinc finger protein 36, C3H type-like 2	Hs.503093	678	ZFP36L2
3.9864	0.087629	4.6986	0.129826	1.64	Up	0.0104418	AL832549	1563841_at	Meis1, myeloid ecotropic viral integration site 1 homolog 2 (mouse)	Hs.510989	4212	MEIS2
8.2088	0.102434	8.92057	0.06638	1.64	Up	0.00430941	BC004492	209703_x_at	LETM1 domain containing 1	Hs.288771	25875	LETMD1
7.8149	0.146477	7.10348	0.077409	1.64	Down	0.0127048	NM_024903	220159_at	ATP-binding cassette, sub-family A (ABC1), member 11 (pseudogene)	-	79963	-
10.9052	0.104215	10.1943	0.104754	1.64	Down	0.00857736	NM_005504	214452_at	Branched chain aminotransferase 1, cytosolic	Hs.438993	586	BCAT1
4.94418	0.131117	4.23332	0.039642	1.64	Down	0.00656289	NM_138818	1552455_at	Prostate cancer antigen 3	Hs.571628	50652	PCA3
4.80509	0.086854	5.51595	0.166887	1.64	Up	0.0194625	AV727449	203845_at	P300/CBP-associated factor	Hs.533055	8850	PCAF
7.89787	0.116803	7.18727	0.05796	1.64	Down	0.00550777	NM_016530	219210_s_at	RAB8B, member RAS oncogene family	Hs.389733	51762	RAB8B
5.85536	0.087763	6.56574	0.106156	1.64	Up	0.00670938	AW014155	228303_at	UDP-N-acetyl-alpha-D-galactosamine:polypeptide N-acetylgalactosaminyltransferase 6 (GalNAc-T6)	Hs.505575	11226	GALNT6
5.65895	0.035764	4.94861	0.05859	1.64	Down	0.000492142	AV704132	224828_at	Cytoplasmic polyadenylation element binding protein 4	Hs.127126	80315	CPEB4
9.48583	0.157599	10.1953	0.183699	1.64	Up	0.0427622	AF200715	204235_s_at	GULP, engulfment adaptor PTB domain containing 1	Hs.470887	51454	GULP1
6.79772	0.033275	7.50717	0.140962	1.64	Up	0.00805392	BE888593	222788_s_at	Round spermatid basic protein 1	Hs.486285	54665	RSBN1
8.1529	0.086912	8.86234	0.104796	1.64	Up	0.00646801	AF067804	223190_s_at	Myeloid/lymphoid or mixed-lineage leukemia 5 (trithorax homolog, Drosophila)	Hs.592262	55904	MLL5
7.01711	0.10122	6.30797	0.087576	1.63	Down	0.0060948	AW058622	202664_at	WAS/WASL interacting protein family, member 1	Hs.591641	7456	WIPF1
9.71296	0.060291	9.00474	0.046659	1.63	Down	0.000747002	AI382123	213067_at	Myosin, heavy chain 10, non-muscle	Hs.16355	4628	MYH10
8.9222	0.042286	9.62953	0.075872	1.63	Up	0.00123741	AL389975	209633_at	Protein phosphatase 2 (formerly 2A), regulatory subunit B, alpha	Hs.518155	5523	PPP2R3A
4.33677	0.06769	5.04345	0.160853	1.63	Up	0.0154837	AL833266	1563467_at	Platelet derived growth factor C	Hs.570855	56034	PDGFC
7.87674	0.027914	8.58331	0.052793	1.63	Up	0.000292118	NM_023076	221064_s_at	Chromosome 16 open reading frame 28	Hs.643536	65259	C16orf28
5.48733	0.083836	4.78085	0.02234	1.63	Down	0.00123772	NM_152622	1553336_a_at	Mesoderm induction early response 1, family member 3	Hs.567754	166968	MIER3
6.94508	0.093511	6.23866	0.120627	1.63	Down	0.009819	NM_000745	206533_at	Cholinergic receptor, nicotinic, alpha 5	Hs.1614	1138	CHRNA5
5.63047	0.057299	4.92413	0.194827	1.63	Down	0.0253937	BC001962	1555808_a_at	Exonuclease 3-5 domain-like 2	Hs.533878	55218	EXDL2
8.07982	0.101124	7.37362	0.039275	1.63	Down	0.00287403	NM_006390	205701_at	Importin 8	Hs.505136	10526	IPO8
5.4267	0.069516	4.72119	0.06325	1.63	Down	0.00168519	NM_144508	1552682_a_at	Cancer susceptibility candidate 5	Hs.181855	57082	CASC5
7.5642	0.029748	8.26958	0.188394	1.63	Up	0.0208654	AB014520	38671_at	Plexin D1	Hs.301685	23129	PLXND1
7.08101	0.128674	6.37735	0.163625	1.63	Down	0.0277748	NM_018227	218340_s_at	Ubiquitin-activating enzyme E1-like 2	Hs.212774	55236	UBE1L2
7.02856	0.15627	7.73179	0.064352	1.63	Up	0.0141328	BC030635	1564639_at	Similar to Serine/threonine-protein kinase PRKX (Protein kinase PKX1)	Hs.636199	389906	LOC389906
4.24501	0.086149	4.94782	0.138936	1.63	Up	0.0126543	BG250907	244764_at	Homo sapiens, clone IMAGE:5180231, mRNA	Hs.648369	-	-
3.97589	0.045012	4.6782	0.078002	1.63	Up	0.00145865	AW573027	244425_at	Chromosome 14 open reading frame 43	Hs.560315	91748	C14orf43
7.7447	0.020814	8.44697	0.100368	1.63	Up	0.00237571	AL390216	234317_s_at	Storkhead box 2	Hs.518961	56977	STOX2
7.05001	0.102031	6.34785	0.164537	1.63	Down	0.0222234	AL136817	222660_s_at	Ring finger protein 38	Hs.333503	152006	RNF38
7.20168	0.029921	7.90365	0.178338	1.63	Up	0.0178125	AL575403	212235_at	Plexin D1	Hs.301685	23129	PLXND1
9.57565	0.037312	8.87382	0.1208	1.63	Down	0.0051532	AV733308	215177_s_at	Integrin, alpha 6	Hs.133397	3655	ITGA6
4.68905	0.01681	5.39046	0.024538	1.63	Up	1.91709e-05	AK026802	233079_at	C-mer proto-oncogene tyrosine kinase	Hs.306178	10461	MERTK
5.09208	0.0746	5.79268	0.048069	1.63	Up	0.00139244	AL049226	37802_r_at	Family with sequence similarity 63, member B	Hs.591122	54629	FAM63B
8.15748	0.15485	7.457	0.127997	1.63	Down	0.0251989	AF319523	216850_at	Small nuclear ribonucleoprotein polypeptide N	Hs.564847	6638	SNRPN
6.88255	0.12288	6.18234	0.063706	1.62	Down	0.00718613	AA554045	218885_s_at	UDP-N-acetyl-alpha-D-galactosamine:polypeptide N-acetylgalactosaminyltransferase 12 (GalNAc-T12)	Hs.47099	79695	GALNT12
7.40359	0.073511	6.70353	0.028947	1.62	Down	0.000895842	NM_000418	203233_at	Interleukin 4 receptor	Hs.513457	3566	IL4R
7.98528	0.074872	7.2856	0.090712	1.62	Down	0.00400676	AU147402	215198_s_at	Caldesmon 1	Hs.490203	800	CALD1
8.78695	0.046411	8.08799	0.042372	1.62	Down	0.00037182	NM_014857	203020_at	RAB GTPase activating protein 1-like	Hs.585378	9910	RABGAP1L
7.13487	0.081318	6.43596	0.183698	1.62	Down	0.0253733	BF673049	1558924_s_at	Restin (Reed-Steinberg cell-expressed intermediate filament-associated protein)	Hs.524809	6249	RSN
6.59453	0.160314	5.89597	0.093811	1.62	Down	0.0197607	AW500473	208769_at	Eukaryotic translation initiation factor 4E binding protein 2	Hs.643279	1979	EIF4EBP2
7.99426	0.04429	8.6928	0.059497	1.62	Up	0.000708558	BG497776	225695_at	Chromosome 2 open reading frame 18	Hs.516034	54978	C2orf18
6.74358	0.072541	6.04509	0.131889	1.62	Down	0.00973038	AA521023	238504_at	Chromosome 6 open reading frame 57	Hs.418495	135154	C6orf57
6.70947	0.097839	6.0112	0.058734	1.62	Down	0.00361244	BE465475	229310_at	Kelch repeat and BTB (POZ) domain containing 9	Hs.130593	114818	KBTBD9
5.01987	0.103024	5.71803	0.038823	1.62	Up	0.003167	AW082291	241735_at	Ras association (RalGDS/AF-6) domain family 8	Hs.269941	11228	RASSF8
7.2213	0.015907	6.52333	0.1497	1.62	Down	0.00976062	NM_014468	207376_at	VENT homeobox homolog (Xenopus laevis)	Hs.125231	27287	VENTX
7.76467	0.093025	7.06693	0.090481	1.62	Down	0.0057812	D13318	210188_at	GA binding protein transcription factor, alpha subunit 60kDa	Hs.473470	2551	GABPA
6.87696	0.150661	6.17925	0.058897	1.62	Down	0.0125146	BU508386	1569098_s_at	Tumor protein p53 binding protein, 1	Hs.440968	7158	TP53BP1
6.21994	0.050869	6.91757	0.12817	1.62	Up	0.00718502	NM_019848	204928_s_at	Solute carrier family 10 (sodium/bile acid cotransporter family), member 3	Hs.522826	8273	SLC10A3
7.49783	0.04933	6.80038	0.137295	1.62	Down	0.00877118	NM_000645	203566_s_at	Amylo-1, 6-glucosidase, 4-alpha-glucanotransferase (glycogen debranching enzyme, glycogen storage disease type III)	Hs.904	178	AGL
7.2891	0.138102	7.98651	0.150395	1.62	Up	0.0268885	NM_014938	202519_at	MLX interacting protein	Hs.437153	22877	MLXIP
6.04562	0.052234	6.74291	0.014754	1.62	Up	0.000211657	BF434321	229312_s_at	G kinase anchoring protein 1	Hs.522255	80318	GKAP1
6.99917	0.157485	7.69644	0.157306	1.62	Up	0.0351005	AL049980	216028_at	DKFZP564C152 protein	Hs.596944	26120	DKFZP564C152
5.56114	0.116453	6.25777	0.200611	1.62	Up	0.0398155	AI564838	213948_x_at	Immunoglobulin superfamily, member 4B	Hs.365689	57863	IGSF4B
4.91379	0.155265	5.61031	0.027411	1.62	Up	0.0115316	AA115512	229633_at	Integrator complex subunit 10	Hs.512627	55174	INTS10
5.61512	0.175101	4.91864	0.075598	1.62	Down	0.0217368	AI148006	244414_at	Mastermind-like 2 (Drosophila)	Hs.428214	84441	MAML2
9.63508	0.143939	8.93871	0.177699	1.62	Down	0.0382097	AI419030	209170_s_at	Glycoprotein M6B	Hs.495710	2824	GPM6B
8.01638	0.062357	7.3202	0.074802	1.62	Down	0.00202577	BC024000	1554249_a_at	Zinc finger protein 638	Hs.434401	27332	ZNF638
6.24984	0.141221	5.55382	0.166307	1.62	Down	0.0332121	BC002521	211022_s_at	Alpha thalassemia/mental retardation syndrome X-linked (RAD54 homolog, S. cerevisiae)	Hs.533526	546	ATRX
5.11195	0.091036	5.80749	0.073496	1.62	Up	0.00401652	AI675636	228552_s_at	Single stranded DNA binding protein 4	Hs.515259	170463	SSBP4
8.50016	0.060347	7.80537	0.086361	1.62	Down	0.002739	NM_003522	208490_x_at	Histone cluster 1, H2bg	Hs.182137	8339	HIST1H2BG
9.26597	0.067519	8.57146	0.069377	1.62	Down	0.00199914	AA074145	214203_s_at	Proline dehydrogenase (oxidase) 1	Hs.517352	5625	PRODH
5.28832	0.045614	4.5941	0.041107	1.62	Down	0.000348831	NM_012081	214446_at	Elongation factor, RNA polymerase II, 2	Hs.592742	22936	ELL2
9.2952	0.024791	8.60172	0.03589	1.62	Down	9.1496e-05	NM_005110	205100_at	Glutamine-fructose-6-phosphate transaminase 2	Hs.30332	9945	GFPT2
4.79937	0.108068	4.10595	0.092581	1.62	Down	0.00820293	AI078554	237409_at	Death-associated protein kinase 1	Hs.380277	1612	DAPK1
9.50391	0.07088	10.1969	0.060002	1.62	Up	0.00172313	AL512760	208963_x_at	Fatty acid desaturase 1	Hs.503546	3992	FADS1
6.79759	0.041645	7.49061	0.103536	1.62	Up	0.00342152	BF063896	213616_at	Chromosome 18 open reading frame 10	Hs.558473	25941	C18orf10
10.3231	0.029567	9.63085	0.015051	1.62	Down	3.1178e-05	NM_002537	201365_at	Ornithine decarboxylase antizyme 2	Hs.74563	4947	OAZ2
4.16849	0.083764	4.86027	0.09908	1.62	Up	0.00595743	NM_021813	221234_s_at	BTB and CNC homology 1, basic leucine zipper transcription factor 2	Hs.269764	60468	BACH2
7.4828	0.087067	6.79118	0.128106	1.62	Down	0.0111166	BM976939	1556012_at	Kelch domain containing 7A	Hs.406913	127707	KLHDC7A
6.12628	0.156768	6.81683	0.175374	1.61	Up	0.0425729	AA888057	214154_s_at	Plakophilin 2	Hs.164384	5318	PKP2
8.10325	0.094059	8.79341	0.108248	1.61	Up	0.00856858	AW452608	222735_at	Transmembrane protein 38B	Hs.411925	55151	TMEM38B
6.53077	0.151698	7.22086	0.122973	1.61	Up	0.0241479	AW191647	242824_at	Nuclear factor I/A	Hs.191911	4774	NFIA
6.70843	0.175962	6.01844	0.160366	1.61	Down	0.0441981	NM_005228	201984_s_at	Epidermal growth factor receptor (erythroblastic leukemia viral (v-erb-b) oncogene homolog, avian)	Hs.488293	1956	EGFR
4.77308	0.090433	5.46273	0.133909	1.61	Up	0.0129704	NM_004350	204197_s_at	Runt-related transcription factor 3	Hs.170019	864	RUNX3
9.59285	0.053289	10.2822	0.012851	1.61	Up	0.000230117	AF247168	209007_s_at	Chromosome 1 open reading frame 63	Hs.259412	57035	C1orf63
6.79885	0.158651	6.10961	0.151665	1.61	Down	0.0348371	NM_024710	218893_at	Isochorismatase domain containing 2	Hs.467306	79763	ISOC2
6.81451	0.069212	6.12565	0.043122	1.61	Down	0.00107575	AI084921	230706_s_at	Calcium/calmodulin-dependent protein kinase II inhibitor 2	Hs.585003	94032	CAMK2N2
6.25048	0.113413	6.93919	0.109165	1.61	Up	0.0119202	AK096921	1558105_a_at	Homo sapiens, Similar to LOC169932, clone IMAGE:4499203, mRNA	Hs.91389	-	-
8.96608	0.042172	8.27776	0.090618	1.61	Down	0.00233031	NM_004725	201456_s_at	BUB3 budding uninhibited by benzimidazoles 3 homolog (yeast)	Hs.418533	9184	BUB3
6.80769	0.040602	7.49557	0.057699	1.61	Up	0.000619875	NM_018112	218772_x_at	Transmembrane protein 38B	Hs.411925	55151	TMEM38B
4.76659	0.066064	5.45412	0.199288	1.61	Up	0.0306544	AV713062	235421_at	Mitogen-activated protein kinase kinase kinase 8	Hs.432453	1326	MAP3K8
5.93764	0.107619	6.62479	0.073197	1.61	Up	0.00617191	AK000144	215802_at	Transducin-like enhancer of split 1 (E(sp1) homolog, Drosophila)	Hs.197320	7088	TLE1
10.4363	0.03411	9.7497	0.04354	1.61	Down	0.000242146	NM_030881	208151_x_at	DEAD (Asp-Glu-Ala-Asp) box polypeptide 17	Hs.528305	10521	DDX17
8.63466	0.054851	7.94811	0.127103	1.61	Down	0.00770903	AW016812	231644_at	Transcribed locus	Hs.200266	-	-
7.22543	0.018255	6.53916	0.115849	1.61	Down	0.00425493	AF130042	210974_s_at	Adaptor-related protein complex 3, delta 1 subunit	Hs.512815	8943	AP3D1
5.53829	0.075358	4.85211	0.061561	1.61	Down	0.00213245	BE066500	239729_at	Transcribed locus	Hs.651373	-	-
5.73969	0.106849	5.05362	0.122564	1.61	Down	0.0134844	AK055438	1558102_at	Transmembrane 6 superfamily member 1	Hs.513094	53346	TM6SF1
6.60608	0.075072	7.29183	0.119705	1.61	Up	0.00832008	BE547674	217529_at	-	-	-	-
4.73097	0.050838	5.41656	0.115468	1.61	Up	0.00556479	H23542	239344_at	-	-	-	-
5.73113	0.128972	6.41669	0.174062	1.61	Up	0.0340349	BC039454	1569519_at	-	-	-	-
6.2941	0.099875	5.60881	0.138603	1.61	Down	0.0159787	AL133519	222147_s_at	-	-	-	-
7.04461	0.026903	7.72983	0.120778	1.61	Up	0.00519848	AA424065	240344_x_at	Lyrm7 homolog (mouse)	Hs.115467	90624	LYRM7
6.99577	0.062872	6.31062	0.091696	1.61	Down	0.00351942	AK022644	222234_s_at	Dysbindin (dystrobrevin binding protein 1) domain containing 1	Hs.301394	79007	DBNDD1
6.2963	0.128408	6.98126	0.190955	1.61	Up	0.0408761	AW367507	243496_at	RAB18, member RAS oncogene family	Hs.406799	22931	RAB18
6.56828	0.066136	5.88368	0.073522	1.61	Down	0.00228515	NM_018569	219023_at	Chromosome 4 open reading frame 16	Hs.435991	55435	C4orf16
4.79101	0.174649	4.1068	0.018315	1.61	Down	0.0175974	N39126	244508_at	Septin 7	Hs.191346	989	2007-09-07
6.26521	0.152021	5.58216	0.064559	1.61	Down	0.0144276	Z25433	211088_s_at	Polo-like kinase 4 (Drosophila)	Hs.172052	10733	PLK4
8.43867	0.067083	9.12156	0.065097	1.61	Up	0.00186706	U85658	205286_at	Transcription factor AP-2 gamma (activating enhancer binding protein 2 gamma)	Hs.473152	7022	TFAP2C
4.17879	0.141581	4.86155	0.131028	1.61	Up	0.0240278	AU155930	231874_at	Family with sequence similarity 126, member B	Hs.567816	285172	FAM126B
8.50675	0.088418	9.18947	0.08157	1.61	Up	0.00475619	AI375115	226844_at	MOBKL2B	-	-	-
7.28202	0.149455	7.96454	0.165934	1.6	Up	0.037797	NM_016250	206453_s_at	NDRG family member 2	Hs.525205	57447	NDRG2
4.92141	0.064337	4.23918	0.124816	1.6	Down	0.0082887	AJ003078	217002_s_at	5-hydroxytryptamine (serotonin) receptor 3A	Hs.413899	3359	HTR3A
3.45384	0.035029	4.13594	0.18295	1.6	Up	0.0215455	NM_001563	207054_at	Interphotoreceptor matrix proteoglycan 1	Hs.590893	3617	IMPG1
7.91541	0.122691	7.23338	0.068703	1.6	Down	0.0083376	AL136736	223575_at	KIAA1549 protein	Hs.605380	57670	KIAA1549
9.35344	0.018991	10.0354	0.092611	1.6	Up	0.00195859	BE617588	212552_at	-	-	-	-
7.69238	0.147039	7.01065	0.188275	1.6	Down	0.0462203	AL524033	201996_s_at	Spen homolog, transcriptional regulator (Drosophila)	Hs.558463	23013	SPEN
8.36321	0.073478	9.0447	0.027583	1.6	Up	0.000968219	BC005022	223028_s_at	Sorting nexin 9	Hs.191213	51429	SNX9
3.74072	0.057767	4.42219	0.094234	1.6	Up	0.00351356	NM_019102	213844_at	Homeobox A5	Hs.533357	3202	HOXA5
8.70926	0.077298	8.02792	0.100055	1.6	Down	0.00573448	T79584	202884_s_at	PPP2R1B	-	-	-
4.71874	0.148257	5.39977	0.140777	1.6	Up	0.0290752	BF116203	227789_at	MRS2-like, magnesium homeostasis factor (S. cerevisiae)	Hs.533291	57380	MRS2L
7.56673	0.06917	6.88591	0.10683	1.6	Down	0.00588788	AW205215	212619_at	KIAA0286 protein	Hs.591040	23306	KIAA0286
3.88767	0.07916	4.56834	0.151745	1.6	Up	0.0164419	AA778565	1557149_at	Full length insert cDNA clone ZB55F04	Hs.142505	-	-
7.32498	0.15072	8.00556	0.1781	1.6	Up	0.0433745	NM_015677	204019_s_at	SH3 domain containing, Ysc84-like 1 (S. cerevisiae)	Hs.515951	26751	SH3YL1
8.09011	0.08015	7.40969	0.118853	1.6	Down	0.00899427	AU144734	242918_at	Nuclear autoantigenic sperm protein (histone-binding)	Hs.319334	4678	NASP
4.34278	0.046078	5.02295	0.129285	1.6	Up	0.00772983	AI431345	235652_at	Sex comb on midleg-like 1 (Drosophila)	Hs.109655	6322	SCML1
3.7961	0.011888	4.47561	0.087315	1.6	Up	0.00152223	AL832482	1566163_at	Meis1, myeloid ecotropic viral integration site 1 homolog 2 (mouse)	Hs.510989	4212	MEIS2
7.68348	0.122749	7.00398	0.081395	1.6	Down	0.00992889	AC005587	215549_x_at	-	-	-	-
7.95014	0.12391	7.27116	0.092486	1.6	Down	0.0117712	NM_022105	218325_s_at	Death inducer-obliterator 1	Hs.517172	11083	DIDO1
5.47934	0.160172	4.80045	0.047991	1.6	Down	0.0153469	AI692523	230130_at	Transcribed locus	Hs.29802	-	-
7.02935	0.03981	7.70819	0.008666	1.6	Up	7.6018e-05	AI743607	237310_at	Exostoses (multiple) 1	Hs.492618	2131	EXT1
8.62726	0.083085	7.94849	0.079994	1.6	Down	0.00416696	AK026475	232028_at	Zinc finger protein 678	Hs.30323	339500	ZNF678
3.9704	0.041101	4.6491	0.012327	1.6	Up	9.33642e-05	AL050154	213316_at	KIAA1462	Hs.533953	57608	KIAA1462
9.2404	0.102308	9.91904	0.035517	1.6	Up	0.00330916	AF311326	224318_s_at	Hypothetical protein FLJ10081	Hs.516341	55683	FLJ10081
5.25859	0.125406	4.58035	0.01131	1.6	Down	0.00574363	AA779230	238203_at	-	-	-	-
4.86717	0.109506	5.54516	0.142222	1.6	Up	0.0194826	AI797677	236474_at	Zinc finger protein 395	Hs.435535	55893	ZNF395
7.34738	0.088975	6.66951	0.135779	1.6	Down	0.0139659	AF070596	213272_s_at	Transmembrane protein 159	Hs.258212	57146	TMEM159
10.9705	0.043254	11.648	0.030785	1.6	Up	0.000217286	AL582836	212094_at	Paternally expressed 10	Hs.147492	23089	PEG10
8.31769	0.070476	7.64021	0.113539	1.6	Down	0.00713239	AW274747	214355_x_at	Similar to rho guanine nucleotide exchange factor 5	Hs.652225	728377	LOC728377
7.09902	0.066758	7.77634	0.084088	1.6	Up	0.0032283	AF069506	223467_at	RAS, dexamethasone-induced 1	Hs.25829	51655	RASD1
5.45321	0.051355	6.13051	0.139748	1.6	Up	0.0104244	AF052168	233709_at	Kazrin	Hs.368823	23254	KIAA1026
8.7022	0.072259	8.02525	0.053857	1.6	Down	0.00168111	BE795104	225833_at	KDEL (Lys-Asp-Glu-Leu) endoplasmic reticulum protein retention receptor 2	Hs.487498	11014	KDELR2
5.55191	0.13316	6.22865	0.088624	1.6	Up	0.0133615	AA223929	244418_at	Reticulon 3	Hs.473761	10313	RTN3
10.2731	0.134649	10.9495	0.131678	1.6	Up	0.0229349	AI129626	229800_at	Doublecortin and CaM kinase-like 1	Hs.507755	9201	DCAMKL1
7.31761	0.134295	6.64147	0.154419	1.6	Down	0.0298231	NM_004445	204718_at	EPH receptor B6	Hs.380089	2051	EPHB6
3.90549	0.120551	4.58154	0.081861	1.6	Up	0.00973806	BC040731	1562909_at	Chromosome 1 open reading frame 98	Hs.434694	554279	C1orf98
8.67803	0.076488	9.35402	0.095516	1.6	Up	0.00524421	NM_022470	219628_at	Zinc finger, matrin type 3	Hs.386299	64393	ZMAT3
7.6976	0.037131	8.37297	0.065256	1.6	Up	0.000845528	AU151357	228456_s_at	Hypothetical protein LOC149832	Hs.592705	149832	LOC149832
7.22668	0.046082	6.55135	0.137037	1.6	Down	0.0095108	AJ271379	1555882_at	Spindlin family, member 3	Hs.522672	169981	SPIN3
4.39723	0.08696	5.07238	0.203159	1.6	Up	0.0378375	NM_005748	206238_s_at	YY1 associated factor 2	Hs.505289	10138	YAF2
8.92098	0.180691	8.24634	0.108722	1.6	Down	0.032926	BG401568	227506_at	Solute carrier family 16, member 9 (monocarboxylic acid transporter 9)	Hs.499709	220963	SLC16A9
8.34535	0.056656	7.6714	0.098344	1.6	Down	0.0040329	AI762627	200637_s_at	Protein tyrosine phosphatase, receptor type, F	Hs.272062	5792	PTPRF
7.78842	0.124613	7.11451	0.187258	1.6	Down	0.0400976	NM_002006	204422_s_at	Fibroblast growth factor 2 (basic)	Hs.284244	2247	FGF2
7.87455	0.082858	8.54846	0.080401	1.6	Up	0.004294	AI890903	213474_at	Potassium channel tetramerisation domain containing 7	Hs.546627	154881	KCTD7
10.2971	0.119708	9.6234	0.103052	1.6	Down	0.0130024	AK024072	233827_s_at	Suppressor of Ty 16 homolog (S. cerevisiae)	Hs.213724	11198	SUPT16H
8.30346	0.047451	7.62993	0.108795	1.59	Down	0.00475843	BF674052	224917_at	Transmembrane protein 49	Hs.444569	81671	TMEM49
4.35725	0.134802	3.68388	0.052582	1.59	Down	0.00963432	AW977708	238899_at	KIAA1267	Hs.644600	284058	KIAA1267
4.00899	0.035279	4.68228	0.108441	1.59	Up	0.00411809	AL133614	233815_at	N-acetylated alpha-linked acidic dipeptidase 2	Hs.503560	10003	NAALAD2
8.29383	0.075618	7.62064	0.046343	1.59	Down	0.00161597	AI360875	204913_s_at	SRY (sex determining region Y)-box 11	Hs.432638	6664	SOX11
7.07799	0.024098	7.75098	0.04585	1.59	Up	0.00020248	AA810695	228173_at	GNAS complex locus	Hs.125898	2778	GNAS
6.34142	0.151682	7.01413	0.178272	1.59	Up	0.0452866	D45421	210839_s_at	Ectonucleotide pyrophosphatase/phosphodiesterase 2 (autotaxin)	Hs.190977	5168	ENPP2
7.12809	0.05092	6.45541	0.185992	1.59	Down	0.0251604	BC010136	1555202_a_at	Hypothetical protein FLJ10656	Hs.464912	55197	P15RS
10.5906	0.032341	9.91816	0.045202	1.59	Down	0.000267735	NM_005754	201514_s_at	GTPase activating protein (SH3 domain) binding protein 1	Hs.587054	10146	G3BP1
5.22104	0.109631	5.89155	0.159901	1.59	Up	0.0258536	AW451452	226013_at	Trafficking protein, kinesin binding 1	Hs.535711	22906	TRAK1
9.0296	0.108577	8.36007	0.055902	1.59	Down	0.00539006	BF062629	213338_at	Transmembrane protein 158	Hs.35861	25907	TMEM158
6.22158	0.091721	5.55216	0.040377	1.59	Down	0.00261118	AB056663	209743_s_at	Itchy homolog E3 ubiquitin protein ligase (mouse)	Hs.632272	83737	ITCH
5.46573	0.068091	6.13451	0.067288	1.59	Up	0.00220843	AW070371	238303_at	STT3, subunit of the oligosaccharyltransferase complex, homolog B (S. cerevisiae)	Hs.475812	201595	STT3B
5.04173	0.060143	4.37296	0.066127	1.59	Down	0.00170654	AI493245	212014_x_at	CD44 molecule (Indian blood group)	Hs.502328	960	CD44
5.62017	0.10773	4.95141	0.176552	1.59	Down	0.031871	BF978064	238474_at	Nucleoporin 43kDa	Hs.510375	348995	NUP43
8.29746	0.084417	8.96554	0.15655	1.59	Up	0.0198398	AL533234	225725_at	-	-	-	-
6.11339	0.124263	6.78147	0.053692	1.59	Up	0.00784295	AI208611	232587_at	Echinoderm microtubule associated protein like 4	Hs.593614	27436	EML4
3.77232	0.04345	4.44038	0.204023	1.59	Up	0.0328192	AI624440	241473_at	Sulfatase 1	Hs.409602	23213	SULF1
7.24848	0.060127	6.58051	0.053506	1.59	Down	0.00115113	N24643	201294_s_at	WD repeat and SOCS box-containing 1	Hs.446017	26118	WSB1
7.71513	0.105112	7.04776	0.051776	1.59	Down	0.00469469	AW450911	213270_at	Membrane protein, palmitoylated 2 (MAGUK p55 subfamily member 2)	Hs.514208	4355	MPP2
5.41228	0.025267	4.74494	0.085976	1.59	Down	0.00173684	AU118419	224965_at	Guanine nucleotide binding protein (G protein), gamma 2	Hs.652313	54331	GNG2
6.16573	0.011504	6.8329	0.063461	1.59	Up	0.000492863	AF167343	210233_at	Interleukin 1 receptor accessory protein	Hs.478673	3556	IL1RAP
5.83126	0.164071	5.16432	0.130094	1.59	Down	0.0333686	U89330	210015_s_at	Microtubule-associated protein 2	Hs.368281	4133	MAP2
6.72253	0.102116	7.3891	0.072051	1.59	Up	0.00595075	NM_014661	203206_at	Family with sequence similarity 53, member B	Hs.129195	9679	FAM53B
10.9204	0.016671	10.2539	0.067704	1.59	Down	0.000669232	S75762	217370_x_at	Fusion (involved in t(12;16) in malignant liposarcoma)	Hs.513522	2521	FUS
7.86684	0.15717	8.53322	0.124849	1.59	Up	0.0293815	AL136551	223196_s_at	Sestrin 2	Hs.469543	83667	SESN2
8.70843	0.096206	8.04211	0.080228	1.59	Down	0.00600906	NM_018221	201299_s_at	MOB1, Mps One Binder kinase activator-like 1B (yeast)	Hs.196437	55233	MOBK1B
9.41206	0.14298	8.74596	0.107745	1.59	Down	0.0204643	BF313832	212105_s_at	DEAH (Asp-Glu-Ala-His) box polypeptide 9	Hs.191518	1660	DHX9
6.59502	0.133735	5.92929	0.139301	1.59	Down	0.0261142	BM141828	1557165_s_at	Kelch-like 18 (Drosophila)	Hs.517946	23276	KLHL18
7.09802	0.071397	6.43231	0.075249	1.59	Down	0.00302985	NM_020238	219769_at	Inner centromere protein antigens 135/155kDa	Hs.142179	3619	INCENP
8.80863	0.11883	9.47309	0.158264	1.58	Up	0.0283736	BC001971	209112_at	Cyclin-dependent kinase inhibitor 1B (p27, Kip1)	Hs.238990	1027	CDKN1B
6.90698	0.057518	6.24258	0.068967	1.58	Down	0.00178031	CA428769	1556049_at	Reticulon 4	Hs.645283	57142	RTN4
5.51833	0.079108	4.85418	0.096317	1.58	Down	0.00597107	AI817960	239649_at	-	-	-	-
3.92988	0.122658	4.59399	0.165204	1.58	Up	0.0320494	BF510309	240186_at	Membrane associated guanylate kinase, WW and PDZ domain containing 2	Hs.583235	9863	MAGI2
6.21226	0.115584	5.54817	0.08969	1.58	Down	0.0105036	AU146945	215976_at	Deleted in bladder cancer 1	Hs.532316	1620	DBC1
5.89639	0.101924	5.23242	0.064465	1.58	Down	0.00530871	AI264196	202765_s_at	Fibrillin 1	Hs.591133	2200	FBN1
8.10192	0.117993	8.76566	0.12926	1.58	Up	0.0192281	T58129	1555935_s_at	Hormonally upregulated Neu-associated kinase	Hs.109437	30811	HUNK
7.54837	0.117491	6.88463	0.202608	1.58	Down	0.0471558	BF060683	222562_s_at	Transcribed locus	Hs.595268	-	-
7.04838	0.075247	6.3847	0.078694	1.58	Down	0.00366386	NM_018651	206314_at	Zinc finger protein 167	Hs.529512	55888	ZNF167
4.78331	0.04254	5.44685	0.100659	1.58	Up	0.00371638	U83115	212543_at	Absent in melanoma 1	Hs.643590	202	AIM1
9.71426	0.14616	9.05075	0.135122	1.58	Down	0.0290133	BC002526	211016_x_at	Heat shock 70kDa protein 4	Hs.90093	3308	HSPA4
6.63189	0.040209	7.29512	0.096848	1.58	Up	0.00319797	AI417785	229732_at	HSZFP36	-	-	-
10.3115	0.084843	9.64845	0.106958	1.58	Down	0.00829739	NM_007067	200049_at	MYST histone acetyltransferase 2	Hs.21907	11143	MYST2
8.84524	0.082446	8.18218	0.080318	1.58	Down	0.00450481	NM_006472	201010_s_at	Thioredoxin interacting protein	Hs.533977	10628	TXNIP
5.61676	0.10064	6.27921	0.106662	1.58	Up	0.01068	AU143940	233449_at	RAR-related orphan receptor A	Hs.569497	6095	RORA
4.49796	0.070806	5.15998	0.17267	1.58	Up	0.0238551	AF086077	1556542_a_at	Ankyrin repeat and MYND domain containing 2	Hs.157378	57037	ANKMY2
7.80262	0.021068	8.46419	0.051157	1.58	Up	0.000280255	AI251890	214683_s_at	CDC-like kinase 1	Hs.433732	1195	CLK1
7.68019	0.062085	7.01879	0.045287	1.58	Down	0.0010016	AF208694	222698_s_at	Impact homolog (mouse)	Hs.515317	55364	IMPACT
5.98466	0.096583	5.3233	0.090364	1.58	Down	0.00748885	NM_173648	1553645_at	Hypothetical protein FLJ39502	Hs.324341	285025	FLJ39502
8.38002	0.17408	9.04082	0.054494	1.58	Up	0.022306	AV724107	227947_at	Phosphatase and actin regulator 2	Hs.102471	9749	PHACTR2
7.54012	0.167193	6.87937	0.039801	1.58	Down	0.0183869	NM_013231	204358_s_at	Fibronectin leucine rich transmembrane protein 2	Hs.533710	23768	FLRT2
3.671	0.048763	4.3317	0.08958	1.58	Up	0.00292666	BC040642	1554769_at	Zinc finger protein 785	Hs.513509	146540	ZNF785
7.83606	0.09634	7.17562	0.072903	1.58	Down	0.00544675	N32859	209750_at	Nuclear receptor subfamily 1, group D, member 2	Hs.37288	9975	NR1D2
10.0563	0.061822	9.3961	0.093836	1.58	Down	0.00419186	R60068	212514_x_at	DEAD (Asp-Glu-Ala-Asp) box polypeptide 3, X-linked	Hs.380774	1654	DDX3X
8.70071	0.058802	8.04052	0.043014	1.58	Down	0.000821988	AW057781	221989_at	Ribosomal protein L10	Hs.534404	6134	RPL10
9.54435	0.047527	10.2044	0.06693	1.58	Up	0.00129829	AI632728	228315_at	CDNA clone IMAGE:5261213	Hs.371609	-	-
10.0776	0.061632	10.7373	0.098951	1.58	Up	0.004806	NM_006886	217801_at	ATP synthase, H+ transporting, mitochondrial F1 complex, epsilon subunit	Hs.177530	514	ATP5E
9.44437	0.051794	8.78491	0.118662	1.58	Down	0.0070147	AF147429	1559954_s_at	DEAD (Asp-Glu-Ala-Asp) box polypeptide 42	Hs.651132	11325	DDX42
11.6527	0.169164	10.9933	0.075289	1.58	Down	0.0235682	AA502643	213655_at	Platelet-activating factor acetylhydrolase, isoform Ib, alpha subunit 45kDa	Hs.644728	5048	PAFAH1B1
4.23052	0.114048	4.88958	0.042247	1.58	Up	0.00562075	AA209420	213659_at	Zinc finger protein 75 (D8C6)	Hs.533540	7626	ZNF75
7.82772	0.163096	8.48673	0.1241	1.58	Up	0.0324162	AI336848	225885_at	Early endosome antigen 1, 162kD	Hs.567367	8411	EEA1
7.56009	0.137758	6.90111	0.139616	1.58	Down	0.0283108	NM_005228	201983_s_at	Epidermal growth factor receptor (erythroblastic leukemia viral (v-erb-b) oncogene homolog, avian)	Hs.488293	1956	EGFR
8.33425	0.034833	7.67542	0.18699	1.58	Down	0.0257293	U55936	209131_s_at	Synaptosomal-associated protein, 23kDa	Hs.511149	8773	SNAP23
6.6274	0.05548	7.28587	0.045998	1.58	Up	0.000796303	H15073	236685_at	Transcribed locus	Hs.436029	-	-
8.43964	0.106523	7.78168	0.078481	1.58	Down	0.0076359	BG163294	238539_at	Hermansky-Pudlak syndrome 3	Hs.591311	84343	HPS3
6.52924	0.068917	5.8713	0.076968	1.58	Down	0.0031176	NM_025040	220721_at	Zinc finger protein 614	Hs.292336	80110	ZNF614
7.7837	0.11677	7.12579	0.086291	1.58	Down	0.0105674	NM_002610	206686_at	Pyruvate dehydrogenase kinase, isozyme 1	Hs.470633	5163	PDK1
9.86716	0.150418	10.5249	0.077902	1.58	Up	0.0177975	AW157094	209291_at	Inhibitor of DNA binding 4, dominant negative helix-loop-helix protein	Hs.519601	3400	ID4
5.23662	0.024833	4.57899	0.117606	1.58	Down	0.00543011	BG261090	1558014_s_at	Male sterility domain containing 2	Hs.501991	84188	MLSTD2
7.13907	0.10853	6.48191	0.110738	1.58	Down	0.0132816	AF285109	223362_s_at	Septin 3	Hs.120483	55964	2007-09-03
8.64418	0.067301	7.98713	0.079961	1.58	Down	0.0032698	AA043348	208814_at	Heat shock 70kDa protein 4	Hs.90093	3308	HSPA4
5.78454	0.095168	6.44097	0.086136	1.58	Up	0.00691488	AK024472	226530_at	Bcl2 modifying factor	Hs.591104	90427	BMF
8.34182	0.1307	8.99781	0.075131	1.58	Up	0.0121444	NM_014721	204049_s_at	Phosphatase and actin regulator 2	Hs.102471	9749	PHACTR2
9.32575	0.043583	8.66979	0.038712	1.58	Down	0.00035528	AF080216	210347_s_at	B-cell CLL/lymphoma 11A (zinc finger protein)	Hs.370549	53335	BCL11A
6.29898	0.095905	5.64352	0.042339	1.58	Down	0.00333693	AL117600	223452_s_at	DKFZP564J0863 protein	Hs.356719	25923	DKFZP564J0863
8.31702	0.096674	7.66161	0.20267	1.58	Down	0.0432932	AW274018	231192_at	Endothelial differentiation, lysophosphatidic acid G-protein-coupled receptor, 7	Hs.527909	23566	EDG7
8.40335	0.091122	9.05829	0.093077	1.57	Up	0.00734294	AI631210	226873_at	CDNA clone IMAGE:4794011	Hs.595286	-	-
4.24464	0.091424	4.89923	0.120069	1.57	Up	0.0122765	BE349115	228873_at	Collagen, type XXII, alpha 1	Hs.117169	169044	COL22A1
6.77186	0.025725	7.42635	0.037639	1.57	Up	0.000136811	NM_000676	205891_at	Adenosine A2b receptor	Hs.167046	136	ADORA2B
7.77004	0.081149	7.11558	0.062828	1.57	Down	0.00310202	NM_004955	201802_at	Solute carrier family 29 (nucleoside transporters), member 1	Hs.25450	2030	SLC29A1
8.26917	0.008717	7.61483	0.12119	1.57	Down	0.00574811	NM_003659	205401_at	Alkylglycerone phosphate synthase	Hs.591631	8540	AGPS
5.20287	0.125116	4.54855	0.04277	1.57	Down	0.00776917	AF212232	222614_at	Chromosome 21 open reading frame 6	Hs.34136	10069	C21orf6
6.41394	0.063902	7.06807	0.029755	1.57	Up	0.000750104	NM_012109	219005_at	Chromosome 19 open reading frame 4	Hs.329850	25789	C19orf4
9.4499	0.061174	10.1034	0.091417	1.57	Up	0.00402446	AF001540	224559_at	metastasis associated lung adenocarcinoma transcript 1 (non-coding RNA)	-	378938	-
8.36092	0.091473	9.0143	0.067097	1.57	Up	0.00450827	AW104509	225490_at	AT rich interactive domain 2 (ARID, RFX-like)	Hs.317304	196528	ARID2
5.83177	0.098464	5.17841	0.03988	1.57	Down	0.0035455	NM_014547	220800_s_at	Tropomodulin 3 (ubiquitous)	Hs.4998	29766	TMOD3
5.4266	0.043571	6.07972	0.107474	1.57	Up	0.00489069	NM_018242	219525_at	Hypothetical protein FLJ10847	Hs.232054	55244	FLJ10847
5.75472	0.179303	6.40747	0.113439	1.57	Up	0.0370588	BG420747	217609_at	Leucine rich repeat containing 23	Hs.155586	10233	LRRC23
7.08256	0.100864	6.4303	0.102425	1.57	Down	0.0105173	BE614255	223349_s_at	BCL2-related ovarian killer	Hs.293753	666	BOK
7.13126	0.07942	6.47915	0.029262	1.57	Down	0.00152718	NM_005374	207984_s_at	Membrane protein, palmitoylated 2 (MAGUK p55 subfamily member 2)	Hs.514208	4355	MPP2
5.61689	0.054554	4.96511	0.102283	1.57	Down	0.00492003	AL137724	231833_at	Proline rich 8	Hs.585001	92454	PRR8
7.03954	0.090097	6.38783	0.079047	1.57	Down	0.00555265	AA180161	242422_at	Full-length cDNA clone CS0DL005YA15 of B cells (Ramos cell line) Cot 25-normalized of Homo sapiens (human)	Hs.3353	-	-
6.71992	0.119416	7.37144	0.170863	1.57	Up	0.0353404	AW612461	235419_at	ERBB receptor feedback inhibitor 1	Hs.11169	54206	ERRFI1
6.16893	0.13888	5.51757	0.082495	1.57	Down	0.0157027	U62325	213419_at	-	-	-	-
4.12089	0.049772	4.77174	0.060039	1.57	Up	0.0011268	AW265065	235079_at	Transcribed locus	Hs.633113	-	-
6.5422	0.023053	7.19296	0.091705	1.57	Up	0.00233594	BF432260	228419_at	CDNA FLJ32491 fis, clone SKNSH1000308	Hs.595243	-	-
6.62303	0.036025	5.97236	0.135414	1.57	Down	0.00970846	BC003163	210692_s_at	Solute carrier family 43, member 3	Hs.99962	29015	SLC43A3
8.11485	0.063553	8.764	0.084612	1.57	Up	0.00357926	AW157525	225484_at	Testis specific, 14	Hs.368315	95681	TSGA14
5.58942	0.054952	4.94075	0.081504	1.57	Down	0.00273226	AA776723	239946_at	KIAA0922	Hs.205572	23240	KIAA0922
7.59708	0.013812	6.94899	0.118544	1.57	Down	0.00557829	AA284248	1559394_a_at	Receptor tyrosine kinase-like orphan receptor 1	Hs.128753	4919	ROR1
8.14052	0.103072	8.78858	0.062175	1.57	Up	0.00575409	NM_006338	205154_at	Leucine rich repeat neuronal 5	Hs.26312	10446	LRRN5
11.0581	0.041851	10.4102	0.087268	1.57	Down	0.0025907	AL110298	216236_s_at	Solute carrier family 2 (facilitated glucose transporter), member 3	Hs.419240	6515	SLC2A3
6.05116	0.056457	5.4033	0.087082	1.57	Down	0.00335613	AF016005	221643_s_at	Arginine-glutamic acid dipeptide (RE) repeats	Hs.463041	473	RERE
8.70158	0.055797	8.05403	0.05001	1.57	Down	0.0009859	AV693216	215807_s_at	Plexin B1	Hs.476209	5364	PLXNB1
5.94753	0.075522	6.59487	0.02184	1.57	Up	0.00118617	AK025812	232508_at	Zinc finger, MIZ-type containing 1	Hs.193118	57178	ZMIZ1
6.74875	0.067727	6.10142	0.057817	1.57	Down	0.0019023	AL117612	224650_at	Mal, T-cell differentiation protein 2	Hs.201083	114569	MAL2
10.1524	0.080554	9.50535	0.0558	1.57	Down	0.00272588	AK026565	218156_s_at	TSR1, 20S rRNA accumulation, homolog (S. cerevisiae)	Hs.388170	55720	TSR1
8.23162	0.009984	7.5849	0.119092	1.57	Down	0.00564892	BG469030	208879_x_at	PRP6 pre-mRNA processing factor 6 homolog (S. cerevisiae)	Hs.31334	24148	PRPF6
4.65026	0.122342	4.00365	0.046532	1.57	Down	0.00781665	NM_025067	220348_at	-	-	-	-
7.26756	0.058875	6.62113	0.204473	1.57	Down	0.0384773	AL565767	225191_at	Cold inducible RNA binding protein	Hs.634522	1153	CIRBP
4.79331	0.144966	4.147	0.061298	1.57	Down	0.0147762	NM_013441	219864_s_at	Down syndrome critical region gene 1-like 2	Hs.399958	11123	DSCR1L2
7.75173	0.093288	7.10568	0.015214	1.56	Down	0.00239677	AA194149	225188_at	Ras association (RalGDS/AF-6) and pleckstrin homology domains 1	Hs.471162	65059	RAPH1
5.76992	0.121612	5.12417	0.041072	1.56	Down	0.00732947	AI924426	226099_at	Elongation factor, RNA polymerase II, 2	Hs.592742	22936	ELL2
6.43035	0.129492	5.78479	0.160973	1.56	Down	0.0353623	AA523542	226652_at	Ubiquitin specific peptidase 3	Hs.458499	9960	USP3
8.32193	0.02777	7.67757	0.100903	1.56	Down	0.00353127	AW082913	202199_s_at	SFRS protein kinase 1	Hs.443861	6732	SRPK1
6.94149	0.151217	6.29747	0.164359	1.56	Down	0.0448523	AI332979	214595_at	Potassium voltage-gated channel, subfamily G, member 1	Hs.118695	3755	KCNG1
5.38753	0.093415	4.74387	0.130718	1.56	Down	0.016047	AW851069	238954_at	Transcribed locus	Hs.496366	-	-
7.05906	0.068635	7.70271	0.056193	1.56	Up	0.00191531	NM_017515	218826_at	Solute carrier family 35, member F2	Hs.524014	54733	SLC35F2
6.57714	0.08319	5.93378	0.030389	1.56	Down	0.00190739	NM_014368	219884_at	LIM homeobox 6	Hs.103137	26468	LHX6
9.46166	0.064288	10.1046	0.006153	1.56	Up	0.000571803	M62994	208614_s_at	Filamin B, beta (actin binding protein 278)	Hs.476448	2317	FLNB
5.75972	0.059656	6.40227	0.033872	1.56	Up	0.00072373	BC001903	209575_at	Interleukin 10 receptor, beta	Hs.512211	3588	IL10RB
7.32382	0.118272	6.68135	0.179332	1.56	Down	0.0403095	AI796687	204275_at	Small optic lobes homolog (Drosophila)	Hs.632219	6650	SOLH
4.98038	0.109109	4.33816	0.171539	1.56	Down	0.034217	AA584428	242776_at	Zinc finger, CCHC domain containing 6	Hs.136398	79670	ZCCHC6
7.25772	0.153449	6.61557	0.016919	1.56	Down	0.0141503	NM_014484	206141_at	Molybdenum cofactor synthesis 3	Hs.159410	27304	MOCS3
9.78992	0.085348	9.14849	0.060127	1.56	Down	0.0035588	AF015043	222258_s_at	SH3-domain binding protein 4	Hs.516777	23677	SH3BP4
5.02846	0.157915	4.38703	0.094976	1.56	Down	0.0253337	BC041481	1562484_at	Hypothetical protein FLJ35848	Hs.349758	284071	FLJ35848
4.86378	0.023909	5.50501	0.140139	1.56	Up	0.0107361	AU148008	233479_at	GPI deacylase	Hs.229988	80055	PGAP1
5.71443	0.046314	5.07322	0.009357	1.56	Down	0.000170681	NM_012294	204681_s_at	Rap guanine nucleotide exchange factor (GEF) 5	Hs.642736	9771	RAPGEF5
7.38863	0.038224	8.02975	0.055233	1.56	Up	0.000672873	AI478634	225924_at	KIAA1450 protein	Hs.652441	57600	KIAA1450
5.479	0.111721	4.83803	0.181088	1.56	Down	0.0394573	AC006371	216376_x_at	-	-	-	-
5.07875	0.069392	4.4383	0.076057	1.56	Down	0.00339994	AI950451	240971_x_at	-	-	-	-
5.9157	0.021882	6.55606	0.091977	1.56	Up	0.00247949	AK023679	228184_at	Dispatched homolog 1 (Drosophila)	Hs.528817	84976	DISP1
5.86334	0.015749	6.50311	0.089619	1.56	Up	0.00215602	AL569506	228702_at	Hypothetical protein FLJ43663	Hs.150556	378805	FLJ43663
6.28557	0.07859	5.6458	0.107587	1.56	Down	0.00863674	AW275658	242349_at	HECT domain containing 1	Hs.210850	25831	HECTD1
5.94917	0.086276	6.58893	0.18556	1.56	Up	0.0353109	AI934819	230498_at	Melanin-concentrating hormone receptor 1	Hs.248122	2847	MCHR1
6.74708	0.137653	7.38666	0.13304	1.56	Up	0.0288103	BF511315	221814_at	G protein-coupled receptor 124	Hs.652229	25960	GPR124
8.39881	0.128475	7.75977	0.064545	1.56	Down	0.0112933	AI963605	230269_at	UDP-Gal:betaGlcNAc beta 1,3-galactosyltransferase, polypeptide 5	Hs.197749	10317	B3GALT5
6.78417	0.182938	6.14514	0.137123	1.56	Down	0.0490547	AA424537	238795_at	Chromosome 10 open reading frame 18	Hs.432548	54906	C10orf18
7.50854	0.112022	6.8696	0.143052	1.56	Down	0.0245258	AL137427	1564964_at	MRNA; cDNA DKFZp761M2323 (from clone DKFZp761M2323)	Hs.545091	-	-
4.73628	0.057121	5.37502	0.058645	1.56	Up	0.00145595	NM_004684	200795_at	SPARC-like 1 (mast9, hevin)	Hs.62886	8404	SPARCL1
6.42127	0.11164	5.7831	0.093451	1.56	Down	0.0118444	NM_020412	218177_at	Guanine nucleotide binding protein (G protein), alpha activating activity polypeptide, olfactory type	Hs.136295	2774	GNAL
7.62509	0.046123	8.26323	0.037757	1.56	Up	0.000431339	BF035598	243502_at	-	-	-	-
8.64631	0.148532	8.00842	0.155835	1.56	Down	0.0414284	BF343625	225185_at	Muscle RAS oncogene homolog	Hs.527021	22808	MRAS
6.78338	0.106511	6.14555	0.157105	1.56	Down	0.0282942	AF024540	1565436_s_at	Myeloid/lymphoid or mixed-lineage leukemia (trithorax homolog, Drosophila)	Hs.258855	4297	MLL
7.62184	0.148244	8.25951	0.126658	1.56	Up	0.0307776	NM_003563	204640_s_at	Speckle-type POZ protein	Hs.463382	8405	SPOP
6.03579	0.175667	5.39821	0.07921	1.56	Down	0.0296906	AK093435	1564413_at	Hypothetical locus LOC388666	Hs.632431	388666	FLJ36116
4.20802	0.050491	4.84527	0.164843	1.56	Up	0.0209036	U85430	210556_at	Nuclear factor of activated T-cells, cytoplasmic, calcineurin-dependent 3	Hs.632209	4775	NFATC3
4.95539	0.170084	5.59263	0.03422	1.56	Up	0.0213344	NM_012301	207702_s_at	Membrane associated guanylate kinase, WW and PDZ domain containing 2	Hs.583235	9863	MAGI2
5.26099	0.119359	5.89811	0.056134	1.56	Up	0.00845916	BF223343	226861_at	Ankyrin repeat and SOCS box-containing 8	Hs.432699	140461	ASB8
8.71362	0.008023	8.07651	0.079965	1.56	Down	0.00137048	AW103422	213517_at	Poly(rC) binding protein 2	Hs.546271	5094	PCBP2
6.53358	0.112607	5.89647	0.126828	1.56	Down	0.0198359	NM_005808	201905_s_at	CTD (carboxy-terminal domain, RNA polymerase II, polypeptide A) small phosphatase-like	Hs.475963	10217	CTDSPL
9.67806	0.116278	9.04108	0.072319	1.56	Down	0.00964895	AF364037	1555760_a_at	RNA binding motif protein 15	Hs.435947	64783	RBM15
5.35513	0.032935	4.71857	0.031639	1.55	Down	0.000153647	AW236486	233408_at	DEP domain containing 2	Hs.591867	80243	DEPDC2
8.15898	0.094967	8.79513	0.076922	1.55	Up	0.00649259	AL136769	223135_s_at	Bobby sox homolog (Drosophila)	Hs.124366	56987	BBX
5.9674	0.060202	5.33126	0.026757	1.55	Down	0.000643481	AF098641	210916_s_at	CD44 molecule (Indian blood group)	Hs.502328	960	CD44
7.2434	0.009673	7.87952	0.198481	1.55	Up	0.0328642	X04603	affx-r2-bs-thr-3_s_at	-	-	-	-
6.61649	0.024209	5.98045	0.054138	1.55	Down	0.000428357	BF529628	225115_at	Homeodomain interacting protein kinase 2	Hs.397465	28996	HIPK2
10.5027	0.145505	11.1386	0.078949	1.55	Up	0.0184328	AB034747	200704_at	Lipopolysaccharide-induced TNF factor	Hs.459940	9516	LITAF
10.0524	0.008117	9.4165	0.024281	1.55	Down	1.55921e-05	NM_000381	203637_s_at	Midline 1 (Opitz/BBB syndrome)	Hs.27695	4281	MID1
9.96893	0.050184	9.3332	0.098952	1.55	Down	0.00459344	BE963370	201101_s_at	BCL2-associated transcription factor 1	Hs.486542	9774	BCLAF1
8.09821	0.009663	7.46253	0.148118	1.55	Down	0.0128211	AF046997	203125_x_at	Solute carrier family 11 (proton-coupled divalent metal ion transporters), member 2	Hs.505545	4891	SLC11A2
7.47398	0.112305	8.10944	0.025889	1.55	Up	0.00528061	BF973178	215942_s_at	G-2 and S-phase expressed 1	Hs.386189	51512	GTSE1
4.13054	0.104157	4.76573	0.098193	1.55	Up	0.0113571	BC020865	1570134_at	Forkhead box P1	Hs.431498	27086	FOXP1
7.69849	0.029332	7.06331	0.115069	1.55	Down	0.00589009	BC012919	1555420_a_at	Kruppel-like factor 7 (ubiquitous)	Hs.471221	8609	KLF7
4.96977	0.164933	4.33473	0.051505	1.55	Down	0.0212922	AA243659	209683_at	Family with sequence similarity 49, member A	Hs.467769	81553	FAM49A
5.27815	0.038398	5.91276	0.11386	1.55	Up	0.00616437	NM_014467	205499_at	Sushi-repeat-containing protein, X-linked 2	Hs.306339	27286	SRPX2
6.83639	0.101875	7.47096	0.117382	1.55	Up	0.0150643	NM_005505	201819_at	Scavenger receptor class B, member 1	Hs.298813	949	SCARB1
7.38425	0.09545	8.01842	0.03835	1.55	Up	0.00351408	NM_021173	202996_at	Polymerase (DNA-directed), delta 4	Hs.523829	57804	POLD4
7.77495	0.148946	8.40911	0.131934	1.55	Up	0.0333075	D87469	36499_at	Cadherin, EGF LAG seven-pass G-type receptor 2 (flamingo homolog, Drosophila)	Hs.57652	1952	CELSR2
9.53218	0.059947	8.89813	0.064361	1.55	Down	0.00196303	U90902	213135_at	T-cell lymphoma invasion and metastasis 1	Hs.517228	7074	TIAM1
6.33909	0.076096	6.9731	0.138459	1.55	Up	0.0159577	NM_006747	204164_at	Signal-induced proliferation-associated gene 1	Hs.530477	6494	SIPA1
9.20258	0.096234	8.56862	0.050207	1.55	Down	0.00428418	AK022852	233587_s_at	Signal-induced proliferation-associated 1 like 2	Hs.268774	57568	SIPA1L2
5.21795	0.150636	4.58439	0.05971	1.55	Down	0.0173942	NM_012118	220671_at	CCR4 carbon catabolite repression 4-like (S. cerevisiae)	Hs.548091	25819	CCRN4L
5.43091	0.111165	6.06447	0.152209	1.55	Up	0.0282688	AI467945	243149_at	Eukaryotic translation initiation factor 4 gamma, 3	Hs.467084	8672	EIF4G3
5.53048	0.102039	6.16382	0.102638	1.55	Up	0.011912	AL046696	231873_at	Bone morphogenetic protein receptor, type II (serine/threonine kinase)	Hs.471119	659	BMPR2
7.51506	0.059871	8.14838	0.17512	1.55	Up	0.0267316	NM_014045	201412_at	Low density lipoprotein receptor-related protein 10	Hs.525232	26020	LRP10
10.1049	0.009608	9.47167	0.036349	1.55	Down	7.28429e-05	BE967532	203636_at	Transcribed locus	Hs.596686	-	-
8.05341	0.115762	7.42052	0.007085	1.55	Down	0.00548121	AA969958	222611_s_at	Paraspeckle component 1	Hs.213198	55269	PSPC1
5.89032	0.137727	5.2579	0.083455	1.55	Down	0.0171442	BC040952	1569022_a_at	Phosphoinositide-3-kinase, class 2, alpha polypeptide	Hs.175343	5286	PIK3C2A
7.00158	0.093489	6.36976	0.167604	1.55	Down	0.0301535	AB033281	209456_s_at	F-box and WD-40 domain protein 11	Hs.484138	23291	FBXW11
9.39648	0.125122	8.76506	0.011388	1.55	Down	0.00735604	NM_002467	202431_s_at	V-myc myelocytomatosis viral oncogene homolog (avian)	Hs.202453	4609	MYC
5.39414	0.103345	4.76288	0.066447	1.55	Down	0.00680133	AK022610	216633_s_at	Phospholipase C, eta 1	Hs.567423	23007	PLCH1
4.93995	0.08865	5.57117	0.021929	1.55	Up	0.00229848	N75937	240072_at	Additional sex combs like 2 (Drosophila)	Hs.119815	55252	ASXL2
5.70679	0.056309	6.33778	0.068633	1.55	Up	0.00207016	BC016013	1569129_s_at	Homo sapiens, clone IMAGE:4695648, mRNA	Hs.476944	-	-
7.71112	0.124583	7.08027	0.108266	1.55	Down	0.0187437	BC021215	1552660_a_at	Chromosome 5 open reading frame 22	Hs.519246	55322	C5orf22
9.29191	0.112153	9.92272	0.05869	1.55	Up	0.00757895	BC000915	208690_s_at	PDZ and LIM domain 1 (elfin)	Hs.368525	9124	PDLIM1
8.02885	0.072694	7.39805	0.068607	1.55	Down	0.00322427	AK023367	1557385_at	Hypothetical protein FLJ13305	Hs.440466	84140	FLJ13305
8.11443	0.106946	7.48373	0.037927	1.55	Down	0.00512939	NM_001845	211981_at	Collagen, type IV, alpha 1	Hs.17441	1282	COL4A1
5.49594	0.056926	4.86546	0.155184	1.55	Down	0.018871	NM_004874	219624_at	BCL2-associated athanogene 4	Hs.194726	9530	BAG4
7.15972	0.042362	6.52928	0.034633	1.55	Down	0.000324015	AA740186	203771_s_at	Biliverdin reductase A	Hs.488143	644	BLVRA
5.464	0.072467	4.83362	0.08048	1.55	Down	0.00433762	AF401998	1555594_a_at	Muscleblind-like (Drosophila)	Hs.478000	4154	MBNL1
8.44997	0.078034	9.08031	0.011417	1.55	Up	0.00132851	AF146696	223287_s_at	Forkhead box P1	Hs.431498	27086	FOXP1
3.76532	0.015683	4.39555	0.032049	1.55	Up	6.0348e-05	AW137982	235521_at	Homeobox A5	Hs.533357	3202	HOXA5
6.47656	0.096795	5.84672	0.092013	1.55	Down	0.00919814	AK001380	232238_at	Asp (abnormal spindle) homolog, microcephaly associated (Drosophila)	Hs.121028	259266	ASPM
6.31156	0.039843	6.94136	0.076456	1.55	Up	0.00186752	BE882538	227945_at	TBC1 (tre-2/USP6, BUB2, cdc16) domain family, member 1	Hs.176503	23216	TBC1D1
5.81003	0.085487	6.43974	0.129971	1.55	Up	0.0155026	U51096	206387_at	Caudal type homeobox transcription factor 2	Hs.174249	1045	CDX2
8.37685	0.105655	9.00652	0.079918	1.55	Up	0.00895074	NM_004431	203499_at	EPH receptor A2	Hs.171596	1969	EPHA2
4.72138	0.011207	5.35098	0.130946	1.55	Up	0.00870781	AI033582	244696_at	AF4/FMR2 family, member 3	Hs.444414	3899	AFF3
6.02262	0.07144	5.39376	0.100429	1.55	Down	0.00697048	BF111276	230859_at	Internexin neuronal intermediate filament protein, alpha	Hs.500916	9118	INA
8.36335	0.065854	7.73474	0.149047	1.55	Down	0.0181818	AB011126	212288_at	Formin binding protein 1	Hs.189409	23048	FNBP1
9.9403	0.024344	10.5685	0.033935	1.55	Up	0.000113854	AB055977	223376_s_at	Brain protein I3	Hs.567438	25798	BRI3
5.11541	0.103103	5.74353	0.026869	1.55	Up	0.00414095	AA973128	242294_at	Transcribed locus	Hs.169815	-	-
5.30383	0.02889	4.676	0.024571	1.55	Down	7.799e-05	NM_004775	206232_s_at	UDP-Gal:betaGlcNAc beta 1,4- galactosyltransferase, polypeptide 6	Hs.591063	9331	B4GALT6
6.51034	0.042589	5.883	0.110165	1.54	Down	0.00604029	NM_003899	202547_s_at	Rho guanine nucleotide exchange factor (GEF) 7	Hs.508738	8874	ARHGEF7
10.315	0.069214	10.942	0.032118	1.54	Up	0.00119569	BC001913	208626_s_at	Vesicle amine transport protein 1 homolog (T. californica)	Hs.514199	10493	VAT1
7.30886	0.126598	7.9358	0.151102	1.54	Up	0.0335232	AK022040	233445_at	-	-	-	-
8.49476	0.023998	7.86794	0.05036	1.54	Down	0.000357339	AI424797	212285_s_at	Agrin	Hs.273330	375790	AGRIN
12.1598	0.024022	11.533	0.025407	1.54	Down	5.69146e-05	AA205444	228415_at	Adaptor-related protein complex 1, sigma 2 subunit	Hs.121592	8905	AP1S2
10.0376	0.132214	10.6639	0.081546	1.54	Up	0.0157096	BE384529	225269_s_at	RNA binding motif, single stranded interacting protein 1	Hs.470412	5937	RBMS1
9.04763	0.147745	8.42136	0.075853	1.54	Down	0.019589	NM_007153	208542_x_at	Zinc finger protein 208	Hs.541334	7757	ZNF208
6.23536	0.173655	5.60925	0.066265	1.54	Down	0.0280812	AL516202	225579_at	PQ loop repeat containing 3	Hs.274415	130814	PQLC3
8.29988	0.049275	8.92587	0.036194	1.54	Up	0.000512925	AV687517	228498_at	Transcribed locus, strongly similar to XP_531236.1 hypothetical protein XP_531236 [Pan troglodytes]	Hs.272011	-	-
4.6967	0.105925	5.32254	0.174304	1.54	Up	0.0373513	NM_002608	204200_s_at	Platelet-derived growth factor beta polypeptide (simian sarcoma viral (v-sis) oncogene homolog)	Hs.1976	5155	PDGFB
4.04999	0.030639	4.67551	0.139947	1.54	Up	0.0120033	NM_000163	205498_at	Growth hormone receptor	Hs.125180	2690	GHR
5.95798	0.014724	5.33251	0.053957	1.54	Down	0.000363993	BC024905	1569857_s_at	Tripeptidyl peptidase II	Hs.432424	7174	TPP2
8.475	0.113499	9.10041	0.151985	1.54	Up	0.030016	NM_002637	205450_at	Phosphorylase kinase, alpha 1 (muscle)	Hs.201379	5255	PHKA1
4.80338	0.048744	5.42867	0.053496	1.54	Up	0.000986951	AK056658	1555870_at	Isoprenylcysteine carboxyl methyltransferase	Hs.515688	23463	ICMT
5.55377	0.157473	6.17891	0.012018	1.54	Up	0.0167012	BF508288	243543_at	Sterol-C4-methyl oxidase-like	Hs.105269	6307	SC4MOL
6.48747	0.028542	7.11243	0.086588	1.54	Up	0.00237098	AI732802	222371_at	Protein inhibitor of activated STAT, 1	Hs.162458	8554	PIAS1
5.19276	0.144481	5.81746	0.076106	1.54	Up	0.0186906	NM_002908	206036_s_at	V-rel reticuloendotheliosis viral oncogene homolog (avian)	Hs.631886	5966	REL
5.85842	0.088861	6.4831	0.056382	1.54	Up	0.00403853	R61857	243992_at	Zinc finger, MYM-type 2	Hs.652144	7750	ZMYM2
6.16428	0.066441	6.78889	0.077676	1.54	Up	0.00363064	T40707	243450_at	A kinase (PRKA) anchor protein 13	Hs.459211	11214	AKAP13
4.28501	0.039573	4.90946	0.184979	1.54	Up	0.0299019	AK098622	1562590_at	Protogenin homolog (Gallus gallus)	Hs.130957	283659	PRTG
4.12538	0.031834	3.50111	0.032829	1.54	Down	0.000166744	AF053755	210286_s_at	Solute carrier family 4, sodium bicarbonate cotransporter, member 7	Hs.250072	9497	SLC4A7
4.72351	0.115344	5.34734	0.058311	1.54	Up	0.00848179	NM_032854	1552301_a_at	Coronin 6	Hs.143046	84940	CORO6
8.66876	0.101804	8.04508	0.045377	1.54	Down	0.00500623	AL118843	1568609_s_at	Phosphodiesterase 4D interacting protein (myomegalin)	Hs.584841	9659	PDE4DIP
6.46379	0.061541	7.08728	0.1962	1.54	Up	0.0386978	N21458	222513_s_at	Sorbin and SH3 domain containing 1	Hs.38621	10580	SORBS1
5.04491	0.046014	5.66828	0.013098	1.54	Up	0.000200249	AI086336	244579_at	Trichorhinophalangeal syndrome I	Hs.253594	7227	TRPS1
7.68142	0.160857	7.05817	0.112486	1.54	Down	0.033689	AI953354	232254_at	F-box protein 25	Hs.438454	26260	FBXO25
6.49544	0.0854	5.87252	0.026904	1.54	Down	0.00224331	BF591031	229545_at	Chromosome 20 open reading frame 42	Hs.472054	55612	C20orf42
6.57475	0.123074	5.95202	0.105839	1.54	Down	0.0185171	NM_002661	204613_at	Phospholipase C, gamma 2 (phosphatidylinositol-specific)	Hs.413111	5336	PLCG2
11.6303	0.153195	12.2523	0.078906	1.54	Up	0.0225662	BC000069	209496_at	Retinoic acid receptor responder (tazarotene induced) 2	Hs.647064	5919	RARRES2
4.90534	0.088157	5.52724	0.065404	1.54	Up	0.00478604	AI625045	229257_at	-	-	-	-
7.68996	0.062852	7.06807	0.174745	1.54	Down	0.0285998	NM_006079	207980_s_at	Cbp/p300-interacting transactivator, with Glu/Asp-rich carboxy-terminal domain, 2	Hs.82071	10370	CITED2
7.71487	0.041009	7.09333	0.059796	1.54	Down	0.00101719	AI754416	209286_at	CDC42 effector protein (Rho GTPase binding) 3	Hs.369574	10602	CDC42EP3
4.60746	0.081338	3.98615	0.051607	1.54	Down	0.00297403	AK057785	1556267_at	Chromosome 12 open reading frame 28	Hs.253773	196446	C12orf28
7.74728	0.027417	7.12613	0.093576	1.54	Down	0.00311446	BE348679	227823_at	Retrotransposon gag domain containing 4	Hs.512180	340526	RGAG4
8.27941	0.033156	8.90053	0.082313	1.54	Up	0.00219284	NM_001315	202530_at	Mitogen-activated protein kinase 14	Hs.588289	1432	MAPK14
7.02575	0.030988	6.40467	0.111839	1.54	Down	0.00587893	AW269340	226985_at	FYVE, RhoGEF and PH domain containing 5	Hs.412406	152273	FGD5
6.62488	0.078585	6.00385	0.031801	1.54	Down	0.00184787	BC037990	1554493_s_at	Thyroid adenoma associated	Hs.369592	63892	THADA
5.36612	0.052644	4.7451	0.140878	1.54	Down	0.0145019	AF429305	1560834_a_at	Rhabdomyosarcoma 2 associated transcript (non-coding RNA)	Hs.652568	196475	RMST
8.13593	0.024492	8.75693	0.035989	1.54	Up	0.000140268	AI752257	212684_at	Zinc finger protein 3	Hs.435302	7551	ZNF3
7.83281	0.04425	7.21206	0.023133	1.54	Down	0.000240697	AI631874	212073_at	Casein kinase 2, alpha 1 polypeptide	Hs.652103	1457	CSNK2A1
6.85112	0.123294	6.23064	0.107901	1.54	Down	0.0193173	AA278901	244055_at	Ryanodine receptor 3	Hs.369250	6263	RYR3
4.72876	0.123732	5.34857	0.117923	1.54	Up	0.0222342	AL359566	1566780_at	Proline rich Gla (G-carboxyglutamic acid) 1	Hs.190341	5638	PRRG1
4.27452	0.111258	4.89395	0.11343	1.54	Up	0.0175633	AF194973	223261_at	Polymerase (DNA directed) kappa	Hs.135756	51426	POLK
8.0812	0.024483	7.4618	0.107378	1.54	Down	0.00491527	NM_003524	208546_x_at	Histone cluster 1, H2bh	Hs.247815	8345	HIST1H2BH
5.72945	0.053055	6.3488	0.112241	1.54	Up	0.00754983	U64315	210158_at	Excision repair cross-complementing rodent repair deficiency, complementation group 4	Hs.567265	2072	ERCC4
7.05905	0.075473	7.6784	0.086013	1.54	Up	0.00564512	AW968465	238536_at	Hypothetical protein LOC286272	Hs.571593	286272	LOC286272
7.24396	0.159455	6.62489	0.043335	1.54	Down	0.0200073	BC030539	1555125_at	Chromosome 21 open reading frame 66	Hs.644004	94104	C21orf66
6.88133	0.085342	6.2625	0.021716	1.54	Down	0.00216032	BF347362	243358_at	-	-	-	-
7.9524	0.084962	7.33421	0.073595	1.53	Down	0.00532908	AI373539	202601_s_at	HIV-1 Tat specific factor 1	Hs.204475	27336	HTATSF1
7.57092	0.030461	6.95273	0.135331	1.53	Down	0.0111906	AF059318	223701_s_at	Ubiquitin specific peptidase 47	Hs.577256	55031	USP47
7.57582	0.033147	6.95817	0.059909	1.53	Down	0.000836274	BC000873	223488_s_at	Guanine nucleotide binding protein (G protein), beta polypeptide 4	Hs.270543	59345	GNB4
8.0041	0.168549	7.38662	0.135484	1.53	Down	0.0461453	AB014773	222600_s_at	Ubiquitin-activating enzyme E1-like 2	Hs.212774	55236	UBE1L2
4.00978	0.009006	4.62698	0.122966	1.53	Up	0.00745968	NM_000860	203913_s_at	Hydroxyprostaglandin dehydrogenase 15-(NAD)	Hs.77348	3248	HPGD
5.91157	0.086724	6.52876	0.03092	1.53	Up	0.00257711	AK022461	232472_at	Fibronectin type III domain containing 3B	Hs.159430	64778	FNDC3B
6.5204	0.120415	5.90338	0.185096	1.53	Down	0.0490985	AL137725	232165_at	Epiplakin 1	Hs.200412	83481	EPPK1
5.46251	0.092451	4.84553	0.117205	1.53	Down	0.0144572	BC022434	1555562_a_at	Zinc finger, CCHC domain containing 7	Hs.371588	84186	ZCCHC7
4.86531	0.168131	4.24864	0.112369	1.53	Down	0.0380487	BC037292	1554912_at	family with sequence similarity 62 (C2 domain containing), member C	-	83850	-
6.64474	0.094502	7.26141	0.084637	1.53	Up	0.0082741	AW205790	226923_at	Sec1 family domain containing 2	Hs.302287	152579	SCFD2
5.09189	0.144202	4.4753	0.055096	1.53	Down	0.0162071	NM_007287	203434_s_at	Membrane metallo-endopeptidase (neutral endopeptidase, enkephalinase)	Hs.307734	4311	MME
5.38171	0.106632	4.76523	0.04226	1.53	Down	0.0057893	NM_003790	219423_x_at	Tumor necrosis factor receptor superfamily, member 25	Hs.462529	8718	TNFRSF25
7.44495	0.073935	6.82861	0.134422	1.53	Down	0.0158972	D50479	211431_s_at	TYRO3 protein tyrosine kinase	Hs.381282	7301	TYRO3
9.80999	0.03883	9.1937	0.06023	1.53	Down	0.00100462	N21600	224704_at	Trinucleotide repeat containing 6A	Hs.407740	27327	TNRC6A
8.16091	0.019481	8.77681	0.040366	1.53	Up	0.000162496	AW137099	222413_s_at	Myeloid/lymphoid or mixed-lineage leukemia 3	Hs.647120	58508	MLL3
4.90223	0.157325	4.28635	0.033918	1.53	Down	0.0186696	AF204231	208797_s_at	Golgi autoantigen, golgin subfamily a, 8A	Hs.182982	23015	GOLGA8A
7.36277	0.146145	6.74697	0.151722	1.53	Down	0.0431059	CA503291	1555963_x_at	UDP-GlcNAc:betaGal beta-1,3-N-acetylglucosaminyltransferase 7	Hs.299329	93010	B3GNT7
6.67277	0.052037	6.05716	0.08005	1.53	Down	0.00297789	NM_021080	220611_at	Disabled homolog 1 (Drosophila)	Hs.477370	1600	DAB1
7.62897	0.071895	8.24429	0.10511	1.53	Up	0.00844991	AU121431	214691_x_at	Family with sequence similarity 63, member B	Hs.591122	54629	FAM63B
6.98358	0.062112	6.36869	0.043168	1.53	Down	0.00124565	AF323119	1567014_s_at	Nuclear factor (erythroid-derived 2)-like 2	Hs.155396	4780	NFE2L2
4.62685	0.129237	4.01203	0.033718	1.53	Down	0.0100066	AW235061	213664_at	Solute carrier family 1 (neuronal/epithelial high affinity glutamate transporter, system Xag), member 1	Hs.444915	6505	SLC1A1
6.49625	0.12007	5.88159	0.121831	1.53	Down	0.0228939	BF508272	235758_at	Paraneoplastic antigen like 6A	Hs.533301	84968	PNMA6A
3.93655	0.038763	4.55118	0.093385	1.53	Up	0.00370115	AI631850	240192_at	FLJ45983 protein	Hs.158992	399717	FLJ45983
7.79902	0.051558	8.41365	0.032672	1.53	Up	0.000547138	AV760596	222867_s_at	Mediator of RNA polymerase II transcription, subunit 31 homolog (S. cerevisiae)	Hs.567493	51003	MED31
8.4844	0.131968	7.86989	0.033031	1.53	Down	0.010681	AI768826	229202_at	Transcribed locus	Hs.598463	-	-
8.07873	0.055151	7.46527	0.045722	1.53	Down	0.00102122	NM_006534	207700_s_at	Nuclear receptor coactivator 3	Hs.651211	8202	NCOA3
5.71615	0.111056	6.32941	0.090054	1.53	Up	0.0127548	BF673888	208927_at	Speckle-type POZ protein	Hs.649065	8405	SPOP
7.64908	0.042144	7.03595	0.07215	1.53	Down	0.00183614	NM_024036	219491_at	Leucine rich repeat and fibronectin type III domain containing 4	Hs.209979	78999	LRFN4
10.1843	0.058764	10.7974	0.085218	1.53	Up	0.0040709	NM_001458	207876_s_at	Filamin C, gamma (actin binding protein 280)	Hs.58414	2318	FLNC
8.36814	0.081296	7.75527	0.124927	1.53	Down	0.0147097	AA522514	212311_at	KIAA0746 protein	Hs.479384	23231	KIAA0746
6.73163	0.079019	7.34445	0.058185	1.53	Up	0.00335135	AI092824	228455_at	RNA binding motif protein 15	Hs.435947	64783	RBM15
5.62486	0.039311	5.01205	0.107791	1.53	Down	0.005921	NM_015368	204715_at	Pannexin 1	Hs.591976	24145	PANX1
6.67449	0.042988	6.06185	0.042391	1.53	Down	0.000531032	NM_003664	203141_s_at	Adaptor-related protein complex 3, beta 1 subunit	Hs.532091	8546	AP3B1
8.90692	0.160715	8.29444	0.043481	1.53	Down	0.0212279	N25986	226272_at	-	-	-	-
4.5808	0.130192	5.19265	0.171131	1.53	Up	0.0466096	AL038125	243827_at	Zinc finger, AN1-type domain 3	Hs.36959	60685	ZFAND3
7.88351	0.025372	7.2717	0.094545	1.53	Down	0.00334144	BC006374	211057_at	receptor tyrosine kinase-like orphan receptor 1	-	4919	-
7.99298	0.068118	7.38119	0.038445	1.53	Down	0.00144236	R54042	228658_at	Hypothetical gene supported by AK098833	Hs.517502	440823	FLJ25967
7.14764	0.014469	7.75923	0.076505	1.53	Up	0.00141923	AI760130	209632_at	Protein phosphatase 2 (formerly 2A), regulatory subunit B, alpha	Hs.518155	5523	PPP2R3A
4.9602	0.102892	5.57176	0.121835	1.53	Up	0.0185394	AF035528	209886_s_at	SMAD family member 6	Hs.153863	4091	SMAD6
11.1675	0.034519	10.5561	0.099079	1.53	Down	0.00432005	AA551090	230264_s_at	Adaptor-related protein complex 1, sigma 2 subunit	Hs.121592	8905	AP1S2
7.77771	0.064029	8.38901	0.047111	1.53	Up	0.0015382	AU155494	234074_at	Fidgetin	Hs.593650	55137	FIGN
4.63847	0.16502	5.24952	0.101787	1.53	Up	0.0344615	AI088099	242677_at	Neuropilin 1	Hs.131704	8829	NRP1
4.705	0.127908	4.09398	0.093959	1.53	Down	0.0183035	AI821447	230986_at	Kruppel-like factor 8	Hs.646614	11279	KLF8
8.45005	0.019268	7.83942	0.050945	1.53	Down	0.000360498	AA292373	213428_s_at	Collagen, type VI, alpha 1	Hs.474053	1291	COL6A1
6.37558	0.109501	6.98614	0.106454	1.53	Up	0.0161573	AB007457	210886_x_at	TP53 activated protein 1	-	11257	-
5.36923	0.14075	5.97978	0.153757	1.53	Up	0.0428571	AU156721	232748_at	Pregnancy-associated plasma protein A, pappalysin 1	Hs.652381	5069	PAPPA
8.32797	0.076573	8.93847	0.150167	1.53	Up	0.0223219	BC003667	222487_s_at	Ribosomal protein S27-like	Hs.108957	51065	RPS27L
6.81012	0.096655	6.19971	0.12074	1.53	Down	0.0168641	AW272262	242352_at	Nipped-B homolog (Drosophila)	Hs.481927	25836	NIPBL
6.62059	0.128601	6.01051	0.091356	1.53	Down	0.0180325	AF280086	223786_at	Carbohydrate (N-acetylglucosamine 6-O) sulfotransferase 6	Hs.487510	4166	CHST6
7.27442	0.116632	6.66449	0.119481	1.53	Down	0.0217149	NM_018360	219969_at	Chromosome X open reading frame 15	Hs.555961	55787	CXorf15
10.2575	0.072411	10.8674	0.054905	1.53	Up	0.00256548	AI809870	212922_s_at	SET and MYND domain containing 2	Hs.66170	56950	SMYD2
5.89577	0.131012	5.28593	0.017307	1.53	Down	0.00992022	NM_001898	206224_at	Cystatin S	Hs.123114	1472	CST4
4.49947	0.156046	5.10909	0.130727	1.53	Up	0.0401518	AK025348	216109_at	Thyroid hormone receptor associated protein 2	Hs.159799	23389	THRAP2
4.74937	0.07768	4.13987	0.155359	1.53	Down	0.0246944	AF085835	1562229_at	Full length insert cDNA clone YI41B09	Hs.638747	-	-
6.77496	0.026485	7.38437	0.046298	1.53	Up	0.000334814	H10661	242317_at	Transcribed locus	Hs.192124	-	-
8.4956	0.088169	9.10497	0.07021	1.53	Up	0.00566729	Z95331	202994_s_at	fibulin 1	-	2192	-
8.07888	0.071133	8.68803	0.084696	1.53	Up	0.00530205	AB020635	212814_at	Adenosylhomocysteinase 3	Hs.600789	23382	KIAA0828
4.65619	0.092706	4.04729	0.150188	1.53	Down	0.0260557	AW589793	237885_at	CDNA FLJ30897 fis, clone FEBRA2005476	Hs.649646	-	-
8.60184	0.130071	7.99333	0.144159	1.52	Down	0.0350501	AF277181	223774_at	Chromosome 1 open reading frame 79	Hs.632377	85028	C1orf79
10.727	0.096971	10.1186	0.074877	1.52	Down	0.00767341	AF109196	201559_s_at	Chloride intracellular channel 4	Hs.440544	25932	CLIC4
9.14297	0.065374	8.5346	0.096347	1.52	Down	0.00640494	AV724266	227260_at	Ankyrin repeat domain 10	Hs.525163	55608	ANKRD10
7.70367	0.074999	7.0953	0.170993	1.52	Down	0.0311336	BQ027619	1556551_s_at	Solute carrier family 39 (zinc transporter), member 6	Hs.79136	25800	SLC39A6
7.34861	0.037419	7.95691	0.029503	1.52	Up	0.000216966	NM_003670	201170_s_at	Basic helix-loop-helix domain containing, class B, 2	Hs.171825	8553	BHLHB2
9.02508	0.084987	8.41705	0.038344	1.52	Down	0.00285508	AI949549	227948_at	FYVE, RhoGEF and PH domain containing 4	Hs.117835	121512	FGD4
5.44383	0.149043	6.05184	0.104109	1.52	Up	0.0287204	AK025631	233852_at	Polymerase (DNA directed), eta	Hs.439153	5429	POLH
5.90915	0.12743	6.51707	0.133315	1.52	Up	0.0300352	AI927605	229460_at	CDNA FLJ37917 fis, clone CTONG1000137	Hs.24701	-	-
8.27989	0.138781	7.67259	0.102281	1.52	Down	0.0243919	NM_001880	205446_s_at	Activating transcription factor 2	Hs.592510	1386	ATF2
5.32362	0.041532	4.71633	0.098034	1.52	Down	0.00467001	NM_144703	1553304_at	LSM14B, SCD6 homolog B (S. cerevisiae)	Hs.592139	149986	LSM14B
4.07234	0.030906	4.67959	0.091007	1.52	Up	0.00321015	AL137654	215508_at	-	-	-	-
10.3856	0.052113	9.77864	0.128446	1.52	Down	0.0118846	M27830	affx-m27830_m_at	-	-	-	-
8.10886	0.035002	7.50201	0.030226	1.52	Down	0.000194772	AI435595	236824_at	Transmembrane protein 132B	Hs.524838	114795	TMEM132B
8.42488	0.104025	7.81811	0.023101	1.52	Down	0.00469902	BC037816	1562828_at	CDNA clone IMAGE:4799094	Hs.385502	-	-
5.41322	0.149128	6.01984	0.085908	1.52	Up	0.0243459	AW265514	232653_at	-	-	-	-
5.43131	0.046881	4.82498	0.064064	1.52	Down	0.00157837	BF507379	229734_at	Hypothetical protein LOC283174	Hs.504370	283174	LOC283174
10.7251	0.143791	11.3313	0.081769	1.52	Up	0.0214831	NM_002167	207826_s_at	Inhibitor of DNA binding 3, dominant negative helix-loop-helix protein	Hs.76884	3399	ID3
6.8932	0.027412	7.49919	0.178826	1.52	Up	0.0285809	NM_022474	219321_at	Membrane protein, palmitoylated 5 (MAGUK p55 subfamily member 5)	Hs.642697	64398	MPP5
8.09611	0.047707	7.49057	0.130876	1.52	Down	0.0121861	NM_020183	220658_s_at	Aryl hydrocarbon receptor nuclear translocator-like 2	Hs.434269	56938	ARNTL2
8.29026	0.108847	7.68518	0.095299	1.52	Down	0.0138909	AI041543	229770_at	Glycosyltransferase 1 domain containing 1	Hs.12381	144423	GLT1D1
6.85956	0.101167	6.2545	0.057831	1.52	Down	0.00655061	AA151917	230503_at	-	-	-	-
7.18388	0.033323	7.78885	0.101726	1.52	Up	0.00482903	AI459177	242403_at	Transcribed locus	Hs.605206	-	-
4.3389	0.033633	4.94386	0.196144	1.52	Up	0.0384052	NM_004453	205530_at	Electron-transferring-flavoprotein dehydrogenase	Hs.155729	2110	ETFDH
3.64997	0.05614	4.25471	0.184291	1.52	Up	0.034881	R97781	241470_x_at	Transcribed locus	Hs.247150	-	-
8.07676	0.045743	7.47221	0.057288	1.52	Down	0.00117939	AK023669	222118_at	Centromere protein N	Hs.55028	55839	CENPN
8.50587	0.025478	9.11025	0.185927	1.52	Up	0.0322642	BF107618	224941_at	-	-	-	-
8.83439	0.147961	8.23021	0.08992	1.52	Down	0.025135	H23979	209582_s_at	CD200 molecule	Hs.79015	4345	CD200
4.38906	0.056175	4.99296	0.061645	1.52	Up	0.00193052	AK024861	232330_at	Chromosome 7 open reading frame 44	Hs.289007	55744	C7orf44
5.57884	0.024676	6.1826	0.008884	1.52	Up	2.10969e-05	AI123516	235119_at	TAF3 RNA polymerase II, TATA box binding protein (TBP)-associated factor, 140kDa	Hs.527688	83860	TAF3
8.29427	0.033794	8.89784	0.053662	1.52	Up	0.000680381	NM_005505	1552256_a_at	Scavenger receptor class B, member 1	Hs.298813	949	SCARB1
8.07982	0.059036	8.68271	0.068672	1.52	Up	0.00264401	AI432196	201865_x_at	Transcribed locus	Hs.649814	-	-
7.33259	0.090915	7.93548	0.053983	1.52	Up	0.00467591	BG287862	211986_at	AHNAK nucleoprotein (desmoyokin)	Hs.502756	79026	AHNAK
5.03324	0.074566	4.43051	0.082517	1.52	Down	0.00561904	AI989477	213665_at	SRY (sex determining region Y)-box 4	Hs.652209	6659	SOX4
10.3753	0.019909	9.77292	0.052246	1.52	Down	0.000420822	R38389	213131_at	OLFM1	-	-	-
4.82732	0.09822	4.22518	0.016038	1.52	Down	0.00376512	AA757419	213825_at	Oligodendrocyte lineage transcription factor 2	Hs.176977	10215	OLIG2
6.62428	0.06423	6.02217	0.17802	1.52	Down	0.0334862	BC023629	1569150_x_at	PDZ and LIM domain 7 (enigma)	Hs.533040	9260	PDLIM7
6.64003	0.077042	7.24214	0.050045	1.52	Up	0.00280268	AW452122	238760_at	Tyrosyl-tRNA synthetase	Hs.213264	8565	YARS
8.80687	0.078482	8.2048	0.140859	1.52	Down	0.0202291	AA404269	226069_at	Prickle homolog 1 (Drosophila)	Hs.524348	144165	PRICKLE1
4.83433	0.026299	4.23246	0.035913	1.52	Down	0.000173136	AL136805	223393_s_at	Teashirt family zinc finger 3	Hs.278436	57616	TSHZ3
5.33258	0.103423	5.93414	0.07482	1.52	Up	0.009222	U67195	201149_s_at	TIMP metallopeptidase inhibitor 3 (Sorsby fundus dystrophy, pseudoinflammatory)	Hs.652397	7078	TIMP3
6.80704	0.015376	7.40857	0.053785	1.52	Up	0.000423971	AB040883	226460_at	KIAA1450 protein	Hs.652441	57600	KIAA1450
8.47571	0.048436	7.87423	0.047275	1.52	Down	0.000885955	AI452715	229817_at	Zinc finger protein 608	Hs.266616	57507	ZNF608
4.53921	0.112024	5.14059	0.078794	1.52	Up	0.0117735	AI694536	227312_at	Syntrophin, beta 2 (dystrophin-associated protein A1, 59kDa, basic component 2)	Hs.461117	6645	SNTB2
6.26608	0.050463	5.66494	0.18324	1.52	Down	0.0340899	AW468717	215481_s_at	Peroxisomal biogenesis factor 5	Hs.567327	5830	PEX5
9.07662	0.082674	9.67767	0.087521	1.52	Up	0.00753137	AA524023	201690_s_at	Tumor protein D52	Hs.368433	7163	TPD52
7.97088	0.1028	7.37017	0.091075	1.52	Down	0.0119319	BC002606	223543_at	PDZ domain containing 4	Hs.92732	57595	PDZD4
6.15547	0.044313	6.75613	0.049225	1.52	Up	0.000819461	AF161347	1556389_at	Trinucleotide repeat containing 5	Hs.414099	10695	TNRC5
7.32395	0.0578	6.72348	0.145264	1.52	Down	0.018448	NM_006426	205493_s_at	Dihydropyrimidinase-like 4	Hs.100058	10570	DPYSL4
8.85717	0.119549	8.25672	0.048724	1.52	Down	0.00965309	AB046817	232914_s_at	Synaptotagmin-like 2	Hs.369520	54843	SYTL2
4.68051	0.090124	5.28078	0.052711	1.52	Up	0.00453732	AI803208	239569_at	Hypothetical gene supported by AK056047; AK056281; AK123838	Hs.288262	440119	FLJ31485
8.45412	0.105253	7.85401	0.08084	1.52	Down	0.0106439	AI813772	212745_s_at	Bardet-Biedl syndrome 4	Hs.208681	585	BBS4
6.98796	0.102142	7.58794	0.05427	1.52	Up	0.00657373	AA130998	227961_at	-	-	-	-
10.2433	0.068064	9.64334	0.131298	1.52	Down	0.0153895	NM_005951	206461_x_at	Metallothionein 1H	Hs.438462	4496	MT1H
6.73604	0.02897	6.13664	0.043177	1.52	Down	0.000323357	AI950145	212392_s_at	Phosphodiesterase 4D interacting protein (myomegalin)	Hs.584841	9659	PDE4DIP
8.45549	0.108909	7.85631	0.012143	1.51	Down	0.00544201	NM_001172	203946_s_at	Arginase, type II	Hs.647583	384	ARG2
8.2575	0.134537	8.85654	0.067893	1.51	Up	0.0164684	AA502936	230621_at	Isoamyl acetate-hydrolyzing esterase 1 homolog (S. cerevisiae)	Hs.652177	285148	IAH1
8.02686	0.028838	7.42936	0.116015	1.51	Down	0.00750052	AF307097	1555337_a_at	Zinc finger protein 317	Hs.465829	57693	ZNF317
7.50286	0.120201	6.90604	0.087149	1.51	Down	0.0158665	AJ224167	1564907_s_at	Matrin 3	Hs.268939	9782	MATR3
7.58199	0.153957	8.17872	0.130717	1.51	Up	0.0417752	BE048999	226176_s_at	Ubiquitin specific peptidase 42	Hs.31856	84132	USP42
5.13608	0.1162	4.53962	0.179421	1.51	Down	0.0492979	BC013774	1557388_at	Rotatin	Hs.31931	25914	RTTN
8.29819	0.168407	7.70218	0.114078	1.51	Down	0.0428092	BE504570	225461_at	Euchromatic histone-lysine N-methyltransferase 1	Hs.495511	79813	EHMT1
10.4019	0.143952	9.80629	0.059904	1.51	Down	0.0187747	BI832461	1558093_s_at	Matrin 3	Hs.268939	9782	MATR3
5.02979	0.038404	5.62499	0.091871	1.51	Up	0.00393667	AF241534	215513_at	Pleiomorphic adenoma gene-like 1	Hs.444975	5325	PLAGL1
7.79052	0.073771	8.38558	0.077373	1.51	Up	0.00510269	NM_016426	204318_s_at	G-2 and S-phase expressed 1	Hs.386189	51512	GTSE1
8.16233	0.051207	7.56729	0.084771	1.51	Down	0.00386298	AK021586	217419_x_at	Agrin	Hs.273330	375790	AGRIN
10.321	0.108081	9.72603	0.106746	1.51	Down	0.0172998	BE891646	224601_at	CDNA clone IMAGE:3831740	Hs.288215	-	-
6.04742	0.132509	5.45269	0.078514	1.51	Down	0.0181279	BE670097	229064_s_at	Down syndrome critical region gene 1-like 2	Hs.399958	11123	DSCR1L2
8.09556	0.073309	8.69021	0.110285	1.51	Up	0.0109025	AI962352	231690_at	Transcribed locus	Hs.431753	-	-
9.35995	0.059914	9.95444	0.084087	1.51	Up	0.00451292	AL512760	208964_s_at	Fatty acid desaturase 1	Hs.503546	3992	FADS1
6.63838	0.113591	7.23258	0.087166	1.51	Up	0.0142608	NM_005890	202192_s_at	growth arrest-specific 7	-	8522	-
8.09477	0.104647	8.68893	0.111051	1.51	Up	0.0176329	NM_133329	1552897_a_at	Potassium voltage-gated channel, subfamily G, member 3	Hs.352633	170850	KCNG3
4.95384	0.148216	5.54788	0.075357	1.51	Up	0.0233197	NM_000376	204254_s_at	Vitamin D (1,25- dihydroxyvitamin D3) receptor	Hs.524368	7421	VDR
6.12017	0.135556	6.71409	0.019476	1.51	Up	0.0122834	BE501881	227565_at	Transcribed locus	Hs.633326	-	-
5.37088	0.118435	4.77723	0.158695	1.51	Down	0.0400222	AA642477	242916_at	Centrosomal protein 110kDa	Hs.648178	11064	CEP110
9.90476	0.05279	10.4984	0.009865	1.51	Up	0.000380854	NM_018162	218330_s_at	-	-	-	-
6.60907	0.172389	7.20263	0.061838	1.51	Up	0.0316459	W80359	242616_at	Hydroxysteroid (17-beta) dehydrogenase 12	Hs.132513	51144	HSD17B12
8.66109	0.022196	8.0676	0.067633	1.51	Down	0.00113091	NM_003825	214544_s_at	Synaptosomal-associated protein, 23kDa	Hs.511149	8773	SNAP23
8.31597	0.084025	7.72253	0.118454	1.51	Down	0.0150217	AA015606	226640_at	KDEL (Lys-Asp-Glu-Leu) endoplasmic reticulum protein retention receptor 2	Hs.487498	11014	KDELR2
3.67803	0.141475	4.2714	0.133704	1.51	Up	0.038093	NM_004748	221156_x_at	Cell cycle progression 1	Hs.612814	9236	CCPG1
8.40739	0.064553	7.81411	0.023568	1.51	Down	0.000989891	AL530441	202574_s_at	Casein kinase 1, gamma 2	Hs.129332	1455	CSNK1G2
6.14914	0.063435	6.74236	0.061326	1.51	Up	0.00254877	NM_006084	203882_at	Interferon-stimulated transcription factor 3, gamma 48kDa	Hs.1706	10379	ISGF3G
9.02117	0.064185	8.42816	0.078168	1.51	Down	0.00422462	BC043295	1555015_a_at	Zinc finger protein 398	Hs.490510	57541	ZNF398
7.69236	0.116206	8.28529	0.032743	1.51	Up	0.00797995	AI758191	226867_at	DENN/MADD domain containing 4C	Hs.249591	55667	DENND4C
5.76142	0.099144	6.35429	0.067282	1.51	Up	0.00777181	AW665395	229539_at	Full length insert cDNA clone ZD70D07	Hs.648568	-	-
7.30552	0.047873	6.71268	0.035578	1.51	Down	0.00057536	AI640492	225828_at	KDEL (Lys-Asp-Glu-Leu) endoplasmic reticulum protein retention receptor 2	Hs.487498	11014	KDELR2
6.44409	0.072533	5.85125	0.086432	1.51	Down	0.00627975	U29538	201539_s_at	Four and a half LIM domains 1	Hs.435369	2273	FHL1
6.50757	0.08263	5.91482	0.014206	1.51	Down	0.00211217	NM_020240	1552613_s_at	CDC42 small effector 2	Hs.508829	56990	CDC42SE2
9.34144	0.120936	8.74876	0.086519	1.51	Down	0.0163221	BC005359	202543_s_at	Glia maturation factor, beta	Hs.151413	2764	GMFB
7.99608	0.084132	7.40343	0.055232	1.51	Down	0.00415797	BE622627	202743_at	-	-	-	-
5.85273	0.054852	6.44498	0.059788	1.51	Up	0.00187297	AI655903	65718_at	G protein-coupled receptor 124	Hs.652229	25960	GPR124
10.3449	0.028359	9.75264	0.092991	1.51	Down	0.00367178	AL157420	215905_s_at	WD repeat domain 57 (U5 snRNP specific)	-	9410	-
9.37461	0.071205	8.78285	0.060858	1.51	Down	0.00321119	NM_001280	200811_at	Cold inducible RNA binding protein	Hs.634522	1153	CIRBP
5.25158	0.176754	5.84325	0.050034	1.51	Up	0.0322543	AK024952	1564227_at	Solute carrier family 25, member 13 (citrin)	Hs.489190	10165	SLC25A13
8.84946	0.05778	8.25793	0.050751	1.51	Down	0.00153679	AF348513	224410_s_at	Limb region 1 homolog (mouse)	Hs.209989	64327	LMBR1
5.76963	0.062542	6.36082	0.057344	1.51	Up	0.00223088	AI129949	229649_at	Neurexin 3	Hs.368307	9369	NRXN3
7.90842	0.045889	8.49957	0.074428	1.51	Up	0.00249634	AJ278890	225485_at	Testis specific, 14	Hs.368315	95681	TSGA14
10.5126	0.043099	9.92156	0.119941	1.51	Down	0.00975248	L18887	208853_s_at	Calnexin	Hs.651169	821	CANX
6.72773	0.143508	7.31829	0.068809	1.51	Up	0.0206421	AI239832	240383_at	Ubiquitin-conjugating enzyme E2D 3 (UBC4/5 homolog, yeast)	Hs.518773	7323	UBE2D3
5.42533	0.103676	6.01588	0.125063	1.51	Up	0.0220556	AW014719	227986_at	Zinc finger protein 343	Hs.516846	79175	ZNF343
6.15631	0.097546	6.7468	0.126198	1.51	Up	0.0207979	U73844	210827_s_at	E74-like factor 3 (ets domain transcription factor, epithelial-specific )	Hs.67928	1999	ELF3
8.11157	0.074421	8.70168	0.053098	1.51	Up	0.00296573	NM_021991	201015_s_at	Junction plakoglobin	Hs.514174	3728	JUP
3.98289	0.066021	4.57298	0.186658	1.51	Up	0.040721	BE672217	231650_s_at	Seizure related 6 homolog (mouse)-like	Hs.194766	23544	SEZ6L
5.10874	0.157343	5.69869	0.134222	1.51	Up	0.0462758	BC033780	1554239_s_at	Zinc binding alcohol dehydrogenase, domain containing 2	Hs.591065	284273	ZADH2
7.88673	0.022809	7.29692	0.112642	1.51	Down	0.00682897	BG330076	1558214_s_at	Catenin (cadherin-associated protein), alpha 1, 102kDa	Hs.534797	1495	CTNNA1
8.32067	0.079365	8.91034	0.070098	1.5	Up	0.0050944	M68520	204252_at	Cyclin-dependent kinase 2	Hs.19192	1017	CDK2
4.1693	0.058774	4.75884	0.182407	1.5	Up	0.0370664	AA905508	230763_at	Spermatogenesis associated 17	Hs.171130	128153	SPATA17
6.90753	0.032742	6.3181	0.038977	1.5	Down	0.000317802	AU147805	232333_at	Mastermind-like 2 (Drosophila)	Hs.428214	84441	MAML2
5.7584	0.151688	5.16899	0.108461	1.5	Down	0.0341586	AI348159	226597_at	Receptor accessory protein 6	Hs.76277	92840	REEP6
7.71341	0.065104	8.30247	0.038143	1.5	Up	0.00145275	AK000161	202808_at	Chromosome 10 open reading frame 26	Hs.500897	54838	C10orf26
7.66898	0.082657	7.08004	0.068281	1.5	Down	0.00535189	BC005130	223974_at	Discs, large (Drosophila) homolog-associated protein 1	Hs.627200	9229	DLGAP1
5.32906	0.111184	5.91766	0.05693	1.5	Up	0.00922523	AL133573	233409_at	Ras homolog gene family, member T1	Hs.644221	55288	RHOT1
6.86149	0.066525	7.44991	0.10662	1.5	Up	0.00943272	AI341823	239657_x_at	Forkhead box protein O6	Hs.559677	343552	FOXO6
9.39401	0.055145	8.80564	0.074332	1.5	Down	0.00313806	AI685060	201615_x_at	Caldesmon 1	Hs.490203	800	CALD1
7.32897	0.053447	6.74077	0.05621	1.5	Down	0.00162165	NM_015556	202255_s_at	Signal-induced proliferation-associated 1 like 1	Hs.191850	26037	SIPA1L1
9.66462	0.141985	10.2525	0.08917	1.5	Up	0.024759	AI589266	200849_s_at	S-adenosylhomocysteine hydrolase-like 1	Hs.485365	10768	AHCYL1
8.614	0.129839	8.02618	0.098872	1.5	Down	0.0227205	H11634	230903_s_at	-	-	-	-
8.99457	0.026384	9.58236	0.0318	1.5	Up	0.000141821	BF968578	225136_at	Pleckstrin homology domain containing, family A (phosphoinositide binding specific) member 2	Hs.369123	59339	PLEKHA2
4.19261	0.020326	4.78031	0.159036	1.5	Up	0.0214737	AI377221	242736_at	Sorbin and SH3 domain containing 1	Hs.38621	10580	SORBS1
5.90522	0.076184	6.49289	0.060201	1.5	Up	0.00376108	AW612407	230098_at	PHD finger protein 20-like 1	Hs.304362	51105	PHF20L1
9.55746	0.111599	8.97003	0.077711	1.5	Down	0.0124509	BE514414	226473_at	Chromobox homolog 2 (Pc class homolog, Drosophila)	Hs.368410	84733	CBX2
7.89567	0.067348	7.30825	0.062389	1.5	Down	0.00306354	T79937	222626_at	RNA binding motif protein 26	Hs.651137	64062	RBM26
4.03562	0.118455	4.623	0.068687	1.5	Up	0.0127496	AL120749	239182_at	Hypothetical LOC401022	Hs.98661	401022	LOC401022
7.52403	0.047696	6.93665	0.099466	1.5	Down	0.00598644	AF124489	214483_s_at	ADP-ribosylation factor interacting protein 1 (arfaptin 1)	Hs.416089	27236	ARFIP1
4.44617	0.131282	3.85881	0.129097	1.5	Down	0.0332132	BE465103	237673_at	Transcribed locus	Hs.606251	-	-
7.33773	0.042934	6.75069	0.135147	1.5	Down	0.0143788	AL577823	235033_at	-	-	-	-
6.70219	0.022198	7.28921	0.090863	1.5	Up	0.00329062	BC001698	221552_at	Abhydrolase domain containing 6	Hs.476454	57406	ABHD6
8.88176	0.103013	8.29489	0.071482	1.5	Down	0.0094435	BE671941	221826_at	Angel homolog 2 (Drosophila)	Hs.157078	90806	ANGEL2
4.62863	0.059291	5.21499	0.10462	1.5	Up	0.00818357	BF195340	238000_at	KIAA0265 protein	Hs.520710	23008	KIAA0265
7.58055	0.030826	6.99497	0.057821	1.5	Down	0.000866959	AB028641	204915_s_at	SRY (sex determining region Y)-box 11	Hs.432638	6664	SOX11
7.99162	0.088548	7.40618	0.131758	1.5	Down	0.0210584	AI632224	226778_at	Chromosome 8 open reading frame 42	Hs.289293	157695	C8orf42
6.36661	0.051868	5.78137	0.116957	1.5	Down	0.0102276	BC001329	209000_s_at	Septin 8	Hs.533017	23176	2007-09-08
7.00665	0.128615	6.42152	0.132418	1.5	Down	0.0338654	AV721958	238420_at	CDNA clone IMAGE:5263531	Hs.597434	-	-
7.91659	0.066663	7.33146	0.035541	1.5	Down	0.00149696	AB011095	213155_at	KIAA0523 protein	Hs.370166	23302	KIAA0523
Up Regulated:	826
Down Regulated:	824

## Sheet: TableS2
Group1	Group 1 control siRNA vehicle
Group2	Group 4 RIP140 siRNA RA			Supplemental Table 2
Statistics:	t-test
Data Transformation:	Log Transformed
Tests	2619
Grp1 Mean	Grp1 SEM	Grp2 Mean	Grp2 SEM	Ratio	Direction	p-value	Gene Identifier	Other ID	Gene Name	UG Cluster	LocusLink	Gene ID
4.04868	0.063431	12.6577	0.164879	390.47	Up	1.06086e-06	S79910	214639_s_at	Homeobox A1	Hs.67397	3198	HOXA1
4.05934	0.107958	11.9018	0.032716	229.52	Up	2.56493e-07	BF593636	228642_at	Homeobox A2	Hs.445239	3199	HOXA2
4.24799	0.151853	11.801	0.074321	187.79	Up	1.50121e-06	CA448125	1557051_s_at	Homeobox A2	Hs.445239	3199	HOXA2
5.68666	0.04632	12.3959	0.295085	104.63	Up	2.32637e-05	NM_003240	206012_at	Pyrroline-5-carboxylate reductase family, member 2	Hs.520187	29920	PYCR2
4.22651	0.073223	10.9062	0.135245	102.52	Up	1.68016e-06	N21390	225639_at	Src kinase associated phosphoprotein 2	Hs.200770	8935	SKAP2
4.38523	0.092118	10.8109	0.176683	85.96	Up	5.51232e-06	AC003999	216899_s_at	-	-	-	-
5.22361	0.029665	11.6052	0.164958	83.38	Up	2.84169e-06	AB014486	204362_at	Src kinase associated phosphoprotein 2	Hs.200770	8935	SKAP2
4.14735	0.084625	10.3615	0.008409	74.24	Up	2.10182e-07	AK026415	213385_at	Chimerin (chimaerin) 2	Hs.151880	1124	CHN2
4.21013	0.065904	10.0929	0.122172	59.01	Up	1.85328e-06	AB014486	204361_s_at	Src kinase associated phosphoprotein 2	Hs.200770	8935	SKAP2
7.56733	0.064744	13.3815	0.091036	56.27	Up	8.15643e-07	NM_000783	206424_at	Cytochrome P450, family 26, subfamily A, polypeptide 1	Hs.150595	1592	CYP26A1
3.7035	0.167021	9.49911	0.105327	55.55	Up	8.02237e-06	CA448125	1557050_at	Homeobox A2	Hs.445239	3199	HOXA2
3.29138	0.02945	8.93299	0.157487	49.92	Up	3.88185e-06	BF223214	244867_at	Transcribed locus	Hs.265194	-	-
4.52934	0.123196	9.94677	0.190679	42.74	Up	1.82864e-05	NM_005328	206432_at	Hyaluronan synthase 2	Hs.571528	3037	HAS2
4.61681	0.107545	9.59632	0.16017	31.55	Up	1.33853e-05	AI374739	230372_at	Transcribed locus	Hs.159226	-	-
4.52639	0.169268	9.3945	0.128196	29.2	Up	2.1444e-05	NM_000965	205080_at	Retinoic acid receptor, beta	Hs.536687	5915	RARB
4.77395	0.082587	9.5234	0.212431	26.9	Up	3.1338e-05	NM_016152	208530_s_at	Retinoic acid receptor, beta	Hs.536687	5915	RARB
3.72485	0.095817	8.25826	0.041607	23.16	Up	1.68552e-06	U73304	213436_at	cannabinoid receptor 1 (brain)	-	1268	-
6.76293	0.089558	11.2251	0.120574	22.04	Up	7.64386e-06	NM_016651	219179_at	Dapper, antagonist of beta-catenin, homolog 1 (Xenopus laevis)	Hs.48950	51339	DACT1
3.8764	0.11511	8.26784	0.043242	20.99	Up	3.66915e-06	BG261252	226420_at	Ecotropic viral integration site 1	Hs.554762	2122	EVI1
3.74072	0.057767	8.1096	0.316922	20.66	Up	0.000171117	NM_019102	213844_at	Homeobox A5	Hs.533357	3202	HOXA5
4.96577	0.152432	9.24576	0.329928	19.43	Up	0.000297515	AW903934	232668_at	Chromosome 8 open reading frame 72	Hs.154652	90362	C8orf72
4.27943	0.140955	8.53425	0.306969	19.09	Up	0.000228643	NM_002398	204069_at	Meis1, myeloid ecotropic viral integration site 1 homolog (mouse)	Hs.526754	4211	MEIS1
3.86163	0.059977	8.09991	0.147379	18.87	Up	1.18079e-05	W60810	223282_at	Teashirt family zinc finger 1	Hs.284217	10194	TSHZ1
4.50792	0.048405	8.65439	0.159483	17.71	Up	1.54942e-05	AF039698	223283_s_at	Teashirt family zinc finger 1	Hs.284217	10194	TSHZ1
6.41063	0.183795	10.5547	0.10323	17.68	Up	3.94881e-05	AA912476	229073_at	Hypothetical protein LOC145786	Hs.599998	145786	LOC145786
5.05895	0.060591	9.07167	0.571737	16.14	Up	0.00221647	NM_001395	205777_at	Dual specificity phosphatase 9	Hs.144879	1852	DUSP9
8.67483	0.097995	4.80737	0.154113	14.6	Down	2.93974e-05	NM_003385	203798_s_at	Visinin-like 1	Hs.444212	7447	VSNL1
5.66988	0.095388	9.51163	0.277919	14.34	Up	0.000197554	NM_021822	204205_at	Apolipoprotein B mRNA editing enzyme, catalytic polypeptide-like 3F	Hs.441124	200316	APOBEC3F
4.15993	0.091628	7.90462	0.060475	13.4	Up	4.40743e-06	AW015083	238850_at	Hypothetical LOC645323	Hs.12827	645323	LOC645323
5.72213	0.074812	9.3029	0.174903	11.97	Up	4.69071e-05	NM_007197	219764_at	Frizzled homolog 10 (Drosophila)	Hs.31664	11211	FZD10
4.02523	0.125311	7.57766	0.16036	11.73	Up	6.32387e-05	AI796169	209602_s_at	GATA binding protein 3	Hs.524134	2625	GATA3
5.65846	0.118012	9.20989	0.463356	11.72	Up	0.00175407	BF673779	230137_at	Transmembrane protein 155	Hs.27524	132332	TMEM155
3.85132	0.128315	7.39548	0.383396	11.67	Up	0.000933557	AA464844	230272_at	Hypothetical LOC645323	Hs.12827	645323	LOC645323
4.01272	0.057567	7.53937	0.259424	11.52	Up	0.000186307	NM_004981	208359_s_at	Potassium inwardly-rectifying channel, subfamily J, member 4	Hs.32505	3761	KCNJ4
4.89184	0.047822	8.30009	0.141135	10.62	Up	2.16497e-05	L29126	211419_s_at	chimerin (chimaerin) 2	-	1124	-
7.87638	0.046898	11.2743	0.153235	10.54	Up	2.92461e-05	AI796169	209604_s_at	GATA binding protein 3	Hs.524134	2625	GATA3
5.47805	0.046122	8.77837	0.243655	9.85	Up	0.000184262	BE672313	221959_at	Chromosome 8 open reading frame 72	Hs.154652	90362	C8orf72
4.0486	0.138387	7.33148	0.063437	9.73	Up	2.73512e-05	AI539118	238763_at	RNA binding motif protein 20	Hs.116630	282996	RBM20
3.76532	0.015683	7.04493	0.218262	9.71	Up	0.000115469	AW137982	235521_at	Homeobox A5	Hs.533357	3202	HOXA5
4.38351	0.061918	7.56265	0.282691	9.06	Up	0.000390155	AL832770	1559477_s_at	Meis1, myeloid ecotropic viral integration site 1 homolog (mouse)	-	4211	-
4.53709	0.010255	7.70939	0.345092	9.01	Up	0.00077915	NM_016569	219682_s_at	T-box 3 (ulnar mammary syndrome)	Hs.129895	6926	TBX3
4.08308	0.092402	7.25229	0.372891	9	Up	0.00117773	N21127	227049_at	Transcribed locus	Hs.465433	-	-
4.21937	0.054831	7.37295	0.951856	8.9	Up	0.029721	NM_019885	219825_at	Cytochrome P450, family 26, subfamily B, polypeptide 1	Hs.91546	56603	CYP26B1
4.01043	0.066682	7.16318	0.267222	8.89	Up	0.000332336	BE675324	242598_at	Src kinase associated phosphoprotein 2	Hs.200770	8935	SKAP2
4.36379	0.127445	7.49296	0.147199	8.75	Up	8.76607e-05	AW085505	227198_at	AF4/FMR2 family, member 3	Hs.444414	3899	AFF3
4.50919	0.064193	7.62444	0.455404	8.67	Up	0.00247886	NM_022783	218858_at	DEP domain containing 6	Hs.112981	64798	DEPDC6
8.30571	0.140583	11.4114	0.204169	8.61	Up	0.000233508	NM_006681	206023_at	Neuromedin U	Hs.418367	10874	NMU
7.5123	0.121847	10.6078	0.231888	8.55	Up	0.000293545	NM_002178	203851_at	Insulin-like growth factor binding protein 6	Hs.274313	3489	IGFBP6
4.63183	0.153143	7.71101	0.177317	8.45	Up	0.00019359	NM_004349	205529_s_at	Runt-related transcription factor 1; translocated to, 1 (cyclin D-related)	Hs.368431	862	RUNX1T1
6.68025	0.107732	9.75045	0.080898	8.4	Up	2.19641e-05	BF512846	236168_at	Acyl-CoA synthetase long-chain family member 3	Hs.471461	2181	ACSL3
5.76186	0.07967	8.81767	0.030705	8.32	Up	3.63794e-06	AI288759	226137_at	AT-binding transcription factor 1	Hs.461285	463	ATBF1
9.42412	0.060601	6.36972	0.086434	8.31	Down	8.49219e-06	AK022686	216319_at	CDNA FLJ12624 fis, clone NT2RM4001754	Hs.636868	-	-
8.33499	0.06145	5.31594	0.603348	8.11	Down	0.00760768	NM_004744	220317_at	Lecithin retinol acyltransferase (phosphatidylcholine--retinol O-acyltransferase)	Hs.148830	9227	LRAT
3.89395	0.103223	6.89927	0.485256	8.03	Up	0.00374852	AA772920	242344_at	CDNA clone IMAGE:4814184	Hs.303527	-	-
4.53909	0.046732	7.53953	0.326774	8	Up	0.000812326	NM_024972	220898_at	-	-	-	-
8.88897	0.159704	5.89092	0.108908	7.99	Down	0.000100884	AI566130	230630_at	Transcribed locus	Hs.596190	-	-
5.99684	0.129758	8.99213	0.350151	7.97	Up	0.00131062	AW246673	221766_s_at	Family with sequence similarity 46, member A	Hs.10784	55603	FAM46A
5.06129	0.095734	8.04175	0.372384	7.89	Up	0.00149233	AW966474	227182_at	Sushi domain containing 3	Hs.88417	203328	SUSD3
10.7523	0.154123	7.80875	0.047542	7.69	Down	5.30226e-05	AK026966	225342_at	Adenylate kinase 3-like 1	Hs.592601	205	AK3L1
9.49956	0.034628	6.64026	0.212273	7.26	Down	0.000185054	AI554075	230423_at	Forkhead box D3	Hs.585161	27022	FOXD3
5.93123	0.100607	8.78733	0.087105	7.24	Up	2.78734e-05	BF221850	242726_at	Acyl-CoA synthetase long-chain family member 3	Hs.471461	2181	ACSL3
8.00681	0.153106	5.19717	0.190684	7.01	Down	0.00032761	BF056092	242629_at	RAB3B, member RAS oncogene family	Hs.123072	5865	RAB3B
10.8906	0.075924	13.6637	0.09815	6.84	Up	2.37398e-05	NM_001878	202575_at	Cellular retinoic acid binding protein 2	Hs.405662	1382	CRABP2
4.68916	0.079002	7.45589	0.548567	6.81	Up	0.00753269	NM_020632	220197_at	ATPase, H+ transporting, lysosomal V0 subunit a4	Hs.98967	50617	ATP6V0A4
9.46671	0.025352	6.70004	0.235748	6.81	Down	0.000308408	AA531023	229518_at	Family with sequence similarity 46, member B	Hs.632378	115572	FAM46B
9.41079	0.15603	6.64712	0.097722	6.79	Down	0.000114745	NM_000216	205206_at	Kallmann syndrome 1 sequence	Hs.521869	3730	KAL1
9.46491	0.122262	6.70243	0.146105	6.79	Down	0.000131521	AI653169	204347_at	Transcribed locus	Hs.594853	-	-
4.66595	0.060051	7.42756	0.068578	6.78	Up	7.07062e-06	NM_006885	208033_s_at	AT-binding transcription factor 1	Hs.461285	463	ATBF1
4.9683	0.041321	7.7205	0.245602	6.74	Up	0.000381292	BF508948	214995_s_at	Apolipoprotein B mRNA editing enzyme, catalytic polypeptide-like 3F	Hs.441124	200316	APOBEC3F
6.27946	0.134845	9.01893	0.118249	6.68	Up	0.000107145	T68858	238032_at	Dehydrogenase/reductase (SDR family) member 3	Hs.289347	9249	DHRS3
10.9429	0.127431	8.2295	0.106705	6.56	Down	8.23948e-05	NM_013410	204348_s_at	Adenylate kinase 3-like 1	Hs.10862	205	AK3L1
11.1837	0.086887	8.49304	0.178015	6.46	Down	0.000170072	AF000381	211074_at	folate receptor 1 (adult)	-	2348	-
4.95939	0.145729	7.64931	0.069601	6.45	Up	7.6118e-05	BG402859	242738_s_at	-	-	-	-
6.28028	0.144909	8.93108	0.12144	6.28	Up	0.000150146	AB007958	214833_at	Transmembrane protein 63A	Hs.119387	9725	TMEM63A
8.06692	0.052029	10.712	0.392938	6.26	Up	0.00262056	NM_006984	205328_at	Claudin 10	Hs.534377	9071	CLDN10
3.8363	0.054591	6.47477	0.163137	6.23	Up	0.000105424	AL833445	1560318_at	Rho GTPase activating protein 29	-	9411	-
9.24249	0.143319	11.8653	0.076509	6.16	Up	8.61065e-05	D89053	201661_s_at	Acyl-CoA synthetase long-chain family member 3	Hs.471461	2181	ACSL3
4.64759	0.099488	7.25721	0.140749	6.1	Up	0.000110935	NM_000499	205749_at	Cytochrome P450, family 1, subfamily A, polypeptide 1	Hs.72912	1543	CYP1A1
9.56893	0.082733	12.1743	0.021172	6.09	Up	6.87707e-06	D89053	201662_s_at	Acyl-CoA synthetase long-chain family member 3	Hs.471461	2181	ACSL3
5.84893	0.043907	8.44441	0.193443	6.04	Up	0.000196972	AI491983	228549_at	Transmembrane protein 63A	Hs.119387	9725	TMEM63A
5.54591	0.131223	8.13217	0.057146	6.01	Up	5.51471e-05	AI806984	203749_s_at	Retinoic acid receptor, alpha	Hs.137731	5914	RARA
4.43263	0.049207	7.01646	0.355533	6	Up	0.00197331	NM_005221	213707_s_at	Distal-less homeobox 5	Hs.99348	1749	DLX5
7.13328	0.103411	9.7148	0.039411	5.99	Up	2.00173e-05	AF339813	232453_at	Glypican 6	Hs.444329	10082	GPC6
5.45262	0.075065	8.03076	0.18982	5.97	Up	0.000226238	X79990	205528_s_at	Runt-related transcription factor 1; translocated to, 1 (cyclin D-related)	Hs.368431	862	RUNX1T1
7.20226	0.141318	9.77578	0.021699	5.95	Up	5.59999e-05	AU144140	233090_at	Glypican 6	Hs.444329	10082	GPC6
5.39185	0.084553	7.93782	0.282745	5.84	Up	0.000992622	AI760132	226096_at	Fibronectin type III domain containing 5	Hs.524234	252995	FNDC5
3.99293	0.165018	6.53096	0.171362	5.81	Up	0.000437234	N69091	228863_at	Protocadherin 17	Hs.106511	27253	PCDH17
7.42864	0.065444	4.89328	0.100753	5.8	Down	2.98052e-05	BC032716	1554887_at	-	-	-	-
6.67994	0.169136	9.2023	0.126318	5.75	Up	0.000281101	NM_022003	217897_at	FXYD domain containing ion transport regulator 6	Hs.635508	53826	FXYD6
6.58851	0.115957	4.07531	0.081745	5.71	Down	5.96609e-05	AI066520	231385_at	Developmental pluripotency associated 3	Hs.131358	359787	DPPA3
5.81943	0.041176	8.32899	0.046896	5.69	Up	2.28522e-06	NM_004067	207486_x_at	Chimerin (chimaerin) 2	Hs.151880	1124	CHN2
6.63343	0.151029	9.138	0.295773	5.67	Up	0.0016559	NM_004750	206315_at	Cytokine receptor-like factor 1	Hs.114948	9244	CRLF1
4.33352	0.101393	6.83807	0.364601	5.67	Up	0.00270292	BF591611	227978_s_at	Zinc binding alcohol dehydrogenase, domain containing 2	Hs.591065	284273	ZADH2
7.07124	0.111932	9.57363	0.390098	5.67	Up	0.00351227	BG290193	222760_at	Zinc finger protein 703	Hs.288042	80139	ZNF703
6.81994	0.033708	9.31528	0.087936	5.64	Up	1.20576e-05	NM_004753	202481_at	Dehydrogenase/reductase (SDR family) member 3	Hs.289347	9249	DHRS3
3.78216	0.051508	6.24547	0.593274	5.51	Up	0.0144175	NM_022469	220794_at	Gremlin 2, cysteine knot superfamily, homolog (Xenopus laevis)	Hs.98206	64388	GREM2
4.84115	0.073058	7.27505	0.347541	5.4	Up	0.00237283	AF177340	223509_at	Claudin 2	Hs.522746	9075	CLDN2
3.72868	0.084327	6.15742	0.561511	5.38	Up	0.0128743	NM_013314	207655_s_at	B-cell linker	Hs.444049	29760	BLNK
3.92786	0.089138	6.34458	0.693883	5.34	Up	0.0259472	W60595	215702_s_at	Cystic fibrosis transmembrane conductance regulator (ATP-binding cassette sub-family C, member 7)	Hs.489786	1080	CFTR
5.03189	0.175129	7.43326	0.224972	5.28	Up	0.00108783	AK026815	212327_at	DKFZP686A01247 hypothetical protein	Hs.335163	22998	DKFZP686A01247
5.87657	0.129325	8.2714	0.150828	5.26	Up	0.000271649	BF801735	238712_at	Forkhead box P1	Hs.431498	27086	FOXP1
8.49769	0.132815	10.883	0.157769	5.22	Up	0.000319166	H97931	212458_at	Sprouty-related, EVH1 domain containing 2	Hs.59332	200734	SPRED2
5.10874	0.157343	7.48077	0.346091	5.18	Up	0.00336264	BC033780	1554239_s_at	Zinc binding alcohol dehydrogenase, domain containing 2	Hs.591065	284273	ZADH2
5.93872	0.117542	8.29525	0.393329	5.12	Up	0.00456304	AI986192	242814_at	Serpin peptidase inhibitor, clade B (ovalbumin), member 9	Hs.104879	5272	SERPINB9
9.96759	0.155655	7.61188	0.14176	5.12	Down	0.000363217	AF039555	203797_at	Visinin-like 1	Hs.444212	7447	VSNL1
8.72177	0.170086	11.0564	0.039838	5.04	Up	0.000181252	AL525798	201660_at	Acyl-CoA synthetase long-chain family member 3	Hs.471461	2181	ACSL3
9.91787	0.018539	7.59042	0.118135	5.02	Down	4.10843e-05	AC005378	215145_s_at	contactin associated protein-like 2	-	26047	-
8.64942	0.156379	6.38864	0.386798	4.79	Down	0.00562164	BF057731	239975_at	Major histocompatibility complex, class II, DP beta 1	Hs.485130	3115	HLA-DPB1
6.71746	0.052031	4.47566	0.393158	4.73	Down	0.00482536	AI961231	204529_s_at	Thymus high mobility group box protein TOX	Hs.491805	9760	TOX
6.53392	0.098524	8.76513	0.16105	4.7	Up	0.000293434	NM_005132	218599_at	REC8-like 1 (yeast)	Hs.419259	9985	REC8L1
8.70887	0.097303	6.48546	0.380066	4.67	Down	0.00478063	BC002637	202479_s_at	Tribbles homolog 2 (Drosophila)	Hs.652175	28951	TRIB2
6.78662	0.071591	4.58606	0.144145	4.6	Down	0.000165727	BC004490	209189_at	V-fos FBJ murine osteosarcoma viral oncogene homolog	Hs.25647	2353	FOS
4.8919	0.048566	7.09033	0.127452	4.59	Up	8.66528e-05	AI796169	209603_at	GATA binding protein 3	Hs.524134	2625	GATA3
9.239	0.006652	7.04834	0.250568	4.57	Down	0.000944449	NM_002160	201645_at	Tenascin C (hexabrachion)	Hs.143250	3371	TNC
12.4371	0.150965	10.2549	0.424032	4.54	Down	0.00835008	AF311912	223122_s_at	Secreted frizzled-related protein 2	Hs.481022	6423	SFRP2
7.68964	0.116126	9.87066	0.08232	4.53	Up	0.000105837	BE855765	226989_at	RGM domain family, member B	Hs.526902	285704	RGMB
5.96384	0.076081	8.13528	0.524815	4.5	Up	0.0149173	NM_016633	219672_at	Erythroid associated factor	Hs.274309	51327	ERAF
6.83783	0.094025	4.6699	0.413723	4.49	Down	0.00693529	AY063451	1559470_at	D21S2088E	Hs.145622	266917	D21S2088E
4.15542	0.038168	6.31235	0.282847	4.46	Up	0.00164293	AU147152	233180_at	Ring finger protein 152	Hs.465316	220441	RNF152
8.51618	0.095486	6.36083	0.163637	4.45	Down	0.000340477	M10098	affx-humrge/m10098_m_at	-	-	-	-
6.49725	0.062654	8.64624	0.236746	4.44	Up	0.000929922	NM_001976	204483_at	Enolase 3 (beta, muscle)	Hs.224171	2027	ENO3
5.06934	0.037117	7.21314	0.213325	4.42	Up	0.000584139	BF591611	227977_at	Zinc binding alcohol dehydrogenase, domain containing 2	Hs.591065	284273	ZADH2
4.85085	0.126735	6.98671	0.449499	4.39	Up	0.0102349	NM_032817	1553243_at	Inter-alpha (globulin) inhibitor H5	Hs.498586	80760	ITIH5
6.30617	0.087441	8.43378	0.361433	4.37	Up	0.004618	BC002538	209722_s_at	Serpin peptidase inhibitor, clade B (ovalbumin), member 9	Hs.104879	5272	SERPINB9
6.52599	0.115639	8.64769	0.160273	4.35	Up	0.000426739	BE965311	232269_x_at	Meteorin, glial cell differentiation regulator	Hs.533772	79006	METRN
7.24726	0.141705	5.12895	0.062166	4.34	Down	0.00016494	AA521018	236962_at	Polypyrimidine tract binding protein 2	Hs.591430	58155	PTBP2
8.27726	0.106847	10.3891	0.0892	4.32	Up	0.000110016	NM_002899	203423_at	Retinol binding protein 1, cellular	Hs.529571	5947	RBP1
8.95908	0.032929	6.85083	0.451308	4.31	Down	0.0095964	NM_057162	1553027_a_at	Kelch-like 4 (Drosophila)	Hs.49075	56062	KLHL4
7.2384	0.069104	9.34651	0.316861	4.31	Up	0.0028895	AB037734	227282_at	Protocadherin 19	Hs.4993	57526	PCDH19
6.533	0.090747	4.4303	0.105236	4.3	Down	0.000111186	AI191118	217602_at	Peptidylprolyl isomerase A (cyclophilin A)	Hs.356331	5478	PPIA
9.08796	0.04609	6.98825	0.032011	4.29	Down	3.04645e-06	AA521056	230180_at	-	-	-	-
4.43324	0.061457	6.52875	0.183149	4.27	Up	0.000409895	AU119437	227289_at	Protocadherin 17	Hs.106511	27253	PCDH17
3.88896	0.136472	5.95732	0.481586	4.19	Up	0.0144682	AW510657	228904_at	Homeobox B5	Hs.98428	3215	HOXB5
9.49253	0.170931	7.43443	0.433458	4.16	Down	0.0115371	BF062139	206653_at	Polymerase (RNA) III (DNA directed) polypeptide G (32kD)	Hs.282387	10622	POLR3G
5.60351	0.067025	7.65529	0.172698	4.15	Up	0.000377919	NM_014459	205656_at	protocadherin 17	-	27253	-
9.3995	0.022184	7.36473	0.420894	4.1	Down	0.00847538	NM_031283	221016_s_at	Transcription factor 7-like 1 (T-cell specific, HMG-box)	Hs.516297	83439	TCF7L1
9.67263	0.062585	7.63861	0.074454	4.1	Down	3.08986e-05	AB020675	219300_s_at	Contactin associated protein-like 2	Hs.190621	26047	CNTNAP2
4.62645	0.0282	6.65691	0.416681	4.09	Up	0.00826837	AA211909	228737_at	Chromosome 20 open reading frame 100	Hs.26608	84969	C20orf100
5.24175	0.096374	7.25915	0.2314	4.05	Up	0.00129403	NM_024064	218764_at	protein kinase C, eta	-	5583	-
4.60948	0.112054	6.62123	0.137979	4.03	Up	0.000347374	AW004714	242450_at	Transcribed locus	Hs.607986	-	-
8.72421	0.111425	6.71324	0.394142	4.03	Down	0.00798798	AW292746	228098_s_at	Myosin regulatory light chain interacting protein	Hs.484738	29116	MYLIP
8.31702	0.096674	6.31028	0.293636	4.02	Down	0.00290433	AW274018	231192_at	Endothelial differentiation, lysophosphatidic acid G-protein-coupled receptor, 7	Hs.527909	23566	EDG7
4.21386	0.034243	6.20884	0.462299	3.99	Up	0.01261	NM_021951	220493_at	Doublesex and mab-3 related transcription factor 1	Hs.98586	1761	DMRT1
7.48029	0.032618	5.49246	0.110759	3.97	Down	6.67852e-05	BC043407	1557369_a_at	Hypothetical protein LOC285401	Hs.211125	285401	LOC285401
8.68903	0.170297	10.675	0.279857	3.96	Up	0.00373841	NM_021076	204412_s_at	Neurofilament, heavy polypeptide 200kDa	Hs.198760	4744	NEFH
5.79589	0.030515	7.76823	0.274998	3.92	Up	0.00204759	AL049245	1563357_at	MRNA; cDNA DKFZp564C203 (from clone DKFZp564C203)	Hs.638732	-	-
6.49407	0.05837	8.45879	0.104995	3.9	Up	8.18078e-05	AI651255	227059_at	Glypican 6	Hs.444329	10082	GPC6
6.54975	0.090919	8.51312	0.197354	3.9	Up	0.00083108	NM_024042	219051_x_at	Meteorin, glial cell differentiation regulator	Hs.533772	79006	METRN
5.16122	0.120044	7.11577	0.410803	3.88	Up	0.0102851	NM_002656	207002_s_at	Pleiomorphic adenoma gene-like 1	Hs.444975	5325	PLAGL1
7.80265	0.025137	5.84859	0.067027	3.87	Down	1.07108e-05	BE677131	204671_s_at	Ankyrin repeat domain 6	Hs.651107	22881	ANKRD6
10.1695	0.050173	8.2192	0.134007	3.86	Down	0.000167796	AF232772	223541_at	Hyaluronan synthase 3	Hs.592069	3038	HAS3
10.4781	0.021685	8.53484	0.162954	3.85	Down	0.00029317	AW594320	228245_s_at	Ovostatin 2	Hs.524331	144203	OVOS2
3.97157	0.071613	5.91399	0.261762	3.84	Up	0.00201649	AA927670	239519_at	Neuropilin 1	Hs.131704	8829	NRP1
8.95057	0.046569	10.8922	0.092672	3.84	Up	4.793e-05	AL565381	227307_at	Transcribed locus	Hs.592575	-	-
4.3558	0.131832	6.29284	0.060098	3.83	Up	0.000180992	AA243175	243811_at	Transcribed locus	Hs.86937	-	-
8.41221	0.085725	6.47849	0.416569	3.82	Down	0.0104434	NM_024709	218546_at	Chromosome 1 open reading frame 115	Hs.519839	79762	C1orf115
7.50854	0.112022	5.57531	0.65466	3.82	Down	0.0436469	AL137427	1564964_at	MRNA; cDNA DKFZp761M2323 (from clone DKFZp761M2323)	Hs.545091	-	-
5.68097	0.134894	7.61308	0.657144	3.82	Up	0.0450082	NM_005634	1553802_a_at	SRY (sex determining region Y)-box 3	Hs.157429	6658	SOX3
4.86005	0.165464	6.78707	0.313575	3.8	Up	0.00556114	AI479175	212353_at	Sulfatase 1	Hs.409602	23213	SULF1
4.11238	0.076376	6.03798	0.309925	3.8	Up	0.00380605	NM_024812	218899_s_at	Brain and acute leukemia, cytoplasmic	Hs.533446	79870	BAALC
9.49283	0.027533	11.4163	0.080607	3.79	Up	2.27757e-05	NM_013328	231715_s_at	Pyrroline-5-carboxylate reductase family, member 2	Hs.520187	29920	PYCR2
4.60229	0.079007	6.50236	0.136909	3.73	Up	0.0002746	AL359599	215828_at	AT-binding transcription factor 1	Hs.461285	463	ATBF1
7.87769	0.143892	5.98049	0.207292	3.72	Down	0.00167525	AF270513	224374_s_at	Elastin microfibril interfacer 2	Hs.532815	84034	EMILIN2
7.03423	0.023605	5.13872	0.186305	3.72	Down	0.000542104	BI869014	1560019_at	Discs, large (Drosophila) homolog-associated protein 1	Hs.627200	9229	DLGAP1
5.42616	0.105249	7.32073	0.154442	3.72	Up	0.000533136	AI732568	240666_at	Forkhead box P1	Hs.431498	27086	FOXP1
8.21007	0.133768	6.31578	0.393602	3.72	Down	0.0103644	AL540045	228422_at	Lipoma HMGIC fusion partner-like 4	Hs.56782	375323	LHFPL4
5.37267	0.135124	7.26519	0.12883	3.71	Up	0.000533175	NM_001706	203140_at	B-cell CLL/lymphoma 6 (zinc finger protein 51)	Hs.478588	604	BCL6
7.42492	0.104002	9.31741	0.127624	3.71	Up	0.000326962	AA584310	225681_at	Collagen triple helix repeat containing 1	Hs.405614	115908	CTHRC1
7.3944	0.159882	9.28564	0.109086	3.71	Up	0.000614628	AW451711	217617_at	Pre-B-cell leukemia transcription factor 1	Hs.493096	5087	PBX1
6.78115	0.123399	8.66596	0.461665	3.69	Up	0.0169004	BG547855	209318_x_at	Pleiomorphic adenoma gene-like 1	Hs.444975	5325	PLAGL1
5.80692	0.097539	7.69155	0.412669	3.69	Up	0.011295	NM_021070	219922_s_at	Latent transforming growth factor beta binding protein 3	Hs.289019	4054	LTBP3
6.847	0.135579	4.97653	0.081368	3.66	Down	0.000292347	AB019490	215342_s_at	RAB GTPase activating protein 1-like	-	9910	-
7.96833	0.054479	6.0996	0.067268	3.65	Down	2.72323e-05	NM_001243	206729_at	Tumor necrosis factor receptor superfamily, member 8	Hs.1314	943	TNFRSF8
4.83319	0.028032	6.69773	0.269536	3.64	Up	0.00233813	AW452918	227845_s_at	Src homology 2 domain containing transforming protein D	Hs.7423	56961	SHD
7.35148	0.162261	5.49558	0.435793	3.62	Down	0.0162513	BF672169	230195_at	Hypothetical protein (ORF1), clone 00275	Hs.152129	-	-
8.06063	0.101228	6.20674	0.205911	3.61	Down	0.00127482	NM_152335	1552400_a_at	Chromosome 15 open reading frame 27	Hs.631721	123591	C15orf27
7.74698	0.009556	5.89394	0.194763	3.61	Down	0.000684435	N36770	221563_at	Dual specificity phosphatase 10	Hs.497822	11221	DUSP10
8.63327	0.089558	6.78258	0.147297	3.61	Down	0.00042669	AF010601	205188_s_at	SMAD family member 5	Hs.167700	4090	SMAD5
7.3306	0.046498	5.48225	0.125867	3.6	Down	0.000160943	NM_015962	219927_at	Chromosome 14 open reading frame 111	Hs.579828	51077	C14orf111
5.43991	0.093209	7.28773	0.192996	3.6	Up	0.000995017	AI244908	227697_at	Suppressor of cytokine signaling 3	Hs.527973	9021	SOCS3
8.93042	0.098731	7.085	0.472255	3.59	Down	0.0186983	NM_024504	220714_at	PR domain containing 14	Hs.287532	63978	PRDM14
4.36397	0.089369	6.20468	0.336159	3.58	Up	0.00612068	BG168924	234977_at	Zinc binding alcohol dehydrogenase, domain containing 2	Hs.591065	284273	ZADH2
8.59559	0.139759	10.4351	0.220663	3.58	Up	0.00214299	BC001193	221582_at	histone cluster 3, H2a	-	92815	-
8.72608	0.046485	10.5649	0.10037	3.58	Up	7.67063e-05	AL561868	224855_at	Pyrroline-5-carboxylate reductase family, member 2	Hs.520187	29920	PYCR2
8.52574	0.108212	6.68827	0.493507	3.57	Down	0.0220252	BC000740	210381_s_at	Cholecystokinin B receptor	Hs.203	887	CCKBR
10.4576	0.142186	8.62079	0.587573	3.57	Down	0.0384625	NM_003877	203373_at	Suppressor of cytokine signaling 2	Hs.485572	8835	SOCS2
5.87118	0.168066	4.03654	0.10774	3.57	Down	0.000778692	BF002121	225937_at	Cut-like 1, CCAAT displacement protein (Drosophila)	Hs.191482	1523	CUTL1
10.4285	0.064971	8.59934	0.251479	3.55	Down	0.00214312	AF193855	223642_at	Zic family member 2 (odd-paired homolog, Drosophila)	Hs.652140	7546	ZIC2
9.28604	0.094734	7.45717	0.099568	3.55	Down	0.000184342	AW182459	235476_at	Beta-1,3-glucuronyltransferase 3 (glucuronosyltransferase I)	Hs.212957	26229	B3GAT3
9.60804	0.102792	11.4305	0.044103	3.54	Up	8.30424e-05	NM_004815	203910_at	Rho GTPase activating protein 29	Hs.483238	9411	ARHGAP29
5.86587	0.074314	7.67727	0.150641	3.51	Up	0.000419349	BG532690	213416_at	Ceramide kinase-like	Hs.440955	375298	CERKL
3.66075	0.092392	5.4697	0.399507	3.5	Up	0.011587	AL078599	224973_at	-	-	-	-
4.62815	0.051507	6.4347	0.531287	3.5	Up	0.0276713	N29712	229576_s_at	TBX3	-	-	-
5.59839	0.04921	7.40187	0.216838	3.49	Up	0.00125628	AI056483	229901_at	Zinc finger protein 488	Hs.27788	118738	ZNF488
4.38214	0.061973	6.18305	0.233978	3.48	Up	0.00174263	AI242583	231947_at	Myc target 1	Hs.18160	80177	MYCT1
6.58102	0.080294	4.78229	0.11473	3.48	Down	0.000211787	BF223679	205316_at	Solute carrier family 15 (H+/peptide transporter), member 2	Hs.518089	6565	SLC15A2
6.0813	0.074778	4.28902	0.087352	3.46	Down	9.89256e-05	AF112857	211814_s_at	Cyclin E2	Hs.567387	9134	CCNE2
7.02554	0.088261	5.24296	0.125406	3.44	Down	0.000313024	BE551073	242870_at	Family with sequence similarity 80, member B	Hs.504670	57494	FAM80B
4.32018	0.071268	6.09961	0.42253	3.43	Up	0.0142291	BG413606	241672_at	Hypothetical LOC400120	Hs.422375	400120	LOC400120
7.64717	0.080565	5.86925	0.119145	3.43	Down	0.000246127	AI733281	239994_at	UDP-Gal:betaGlcNAc beta 1,3-galactosyltransferase, polypeptide 5	Hs.197749	10317	B3GALT5
7.24426	0.058567	5.46826	0.247051	3.42	Down	0.00219808	M31213	211421_s_at	Ret proto-oncogene (multiple endocrine neoplasia and medullary thyroid carcinoma 1, Hirschsprung disease)	Hs.350321	5979	RET
11.5736	0.050293	9.79765	0.0908	3.42	Down	6.84466e-05	AI554106	225958_at	Polyhomeotic homolog 1 (Drosophila)	Hs.305985	1911	PHC1
4.3446	0.11057	6.11905	0.2067	3.42	Up	0.00163279	AK026815	212325_at	DKFZP686A01247 hypothetical protein	Hs.335163	22998	DKFZP686A01247
4.21824	0.029041	5.98859	0.369734	3.41	Up	0.00881751	AA572675	232286_at	AF4/FMR2 family, member 3	Hs.444414	3899	AFF3
4.26115	0.035031	6.03137	0.086333	3.41	Up	4.52023e-05	AI765554	239612_at	Transcribed locus	Hs.634954	-	-
6.72622	0.083254	4.95755	0.051988	3.41	Down	5.57601e-05	D26121	210172_at	Splicing factor 1	Hs.502829	7536	SF1
6.4334	0.117473	4.67162	0.261727	3.39	Down	0.00356482	NM_004702	205034_at	cyclin E2	-	9134	-
8.00106	0.092829	6.23954	0.380065	3.39	Down	0.0108024	NM_012152	220816_at	Endothelial differentiation, lysophosphatidic acid G-protein-coupled receptor, 7	Hs.527909	23566	EDG7
8.1207	0.125766	9.8767	0.025351	3.38	Up	0.000165045	AI161133	228819_at	Tetraspanin 18	Hs.385634	90139	TSPAN18
7.14432	0.097886	5.39314	0.149381	3.37	Down	0.000606431	AF010601	205187_at	SMAD family member 5	Hs.167700	4090	SMAD5
8.46297	0.108675	6.71474	0.406644	3.36	Down	0.014221	AY063451	1559471_s_at	D21S2088E	Hs.145622	266917	D21S2088E
4.8968	0.121056	6.63997	0.090556	3.35	Up	0.000323061	AK092668	1558280_s_at	Rho GTPase activating protein 29	Hs.483238	9411	ARHGAP29
5.39977	0.08776	7.13879	0.199417	3.34	Up	0.00133544	AA404273	228037_at	Retinoic acid receptor, alpha	Hs.137731	5914	RARA
7.12909	0.11854	5.40376	0.174008	3.31	Down	0.00120821	AI735586	229485_x_at	Hypothetical protein BC012029	Hs.370904	152573	LOC152573
8.11731	0.050359	6.40351	0.068362	3.28	Down	3.5565e-05	AF098951	209735_at	ATP-binding cassette, sub-family G (WHITE), member 2	Hs.480218	9429	ABCG2
9.1299	0.017735	7.41622	0.183138	3.28	Down	0.000739584	AL137063	205771_s_at	-	-	-	-
7.3605	0.080508	9.06817	0.213673	3.27	Up	0.0017091	AA675892	202704_at	Transducer of ERBB2, 1	Hs.531550	10140	TOB1
8.24408	0.039165	6.53854	0.364399	3.26	Down	0.00963533	AK000776	232060_at	Receptor tyrosine kinase-like orphan receptor 1	Hs.128753	4919	ROR1
5.08481	0.189301	6.79019	0.377103	3.26	Up	0.0155825	BF343007	204653_at	Transcription factor AP-2 alpha (activating enhancer binding protein 2 alpha)	Hs.519880	7020	TFAP2A
6.17755	0.133808	7.88283	0.290653	3.26	Up	0.00596759	Z83838	37117_at	-	-	-	-
7.87037	0.018775	6.16849	0.074493	3.25	Down	2.45767e-05	U16996	209457_at	Dual specificity phosphatase 5	Hs.2128	1847	DUSP5
7.48656	0.051335	5.78808	0.158169	3.25	Down	0.000517766	BE243270	241955_at	HECT domain containing 1	Hs.210850	25831	HECTD1
7.66739	0.069128	5.97586	0.067391	3.23	Down	6.23044e-05	AI458297	236244_at	Heterogeneous nuclear ribonucleoprotein U (scaffold attachment factor A)	Hs.166463	3192	HNRPU
4.04811	0.003604	5.73944	0.296669	3.23	Up	0.00467977	AI870583	222780_s_at	Brain and acute leukemia, cytoplasmic	Hs.533446	79870	BAALC
4.80509	0.086854	6.49353	0.189126	3.22	Up	0.00125511	AV727449	203845_at	P300/CBP-associated factor	Hs.533055	8850	PCAF
5.21005	0.081765	6.8958	0.372022	3.22	Up	0.01146	NM_007117	206622_at	Thyrotropin-releasing hormone	Hs.182231	7200	TRH
8.67823	0.055709	6.99727	0.191329	3.21	Down	0.00108166	AK025084	216623_x_at	Trinucleotide repeat containing 9	Hs.460789	27324	TNRC9
5.39624	0.046056	7.07378	0.23454	3.2	Up	0.0021706	AI806338	225544_at	T-box 3 (ulnar mammary syndrome)	Hs.129895	6926	TBX3
6.91578	0.123684	8.59274	0.103921	3.2	Up	0.000486241	AV710542	232144_at	-	-	-	-
7.90421	0.127349	9.57965	0.231002	3.19	Up	0.00314801	AF208043	208966_x_at	interferon, gamma-inducible protein 16	-	3428	-
8.30564	0.065954	6.63175	0.323242	3.19	Down	0.00711096	NM_004415	200606_at	Desmoplakin	Hs.519873	1832	DSP
3.53094	0.030018	5.20265	0.279492	3.19	Up	0.00401069	NM_000885	205885_s_at	Integrin, alpha 4 (antigen CD49D, alpha 4 subunit of VLA-4 receptor)	Hs.647873	3676	ITGA4
8.68758	0.105691	7.02427	0.075455	3.17	Down	0.000214159	AK027006	214774_x_at	Trinucleotide repeat containing 9	Hs.460789	27324	TNRC9
10.9116	0.039162	9.25125	0.008186	3.16	Down	2.01491e-06	NM_017489	203449_s_at	Telomeric repeat binding factor (NIMA-interacting) 1	Hs.442707	7013	TERF1
8.99185	0.14791	7.34147	0.133551	3.14	Down	0.0011604	AW241742	222496_s_at	RNA-binding protein	Hs.518727	54502	FLJ20273
5.00777	0.049142	6.65682	0.427953	3.14	Up	0.0186468	AA977081	242326_at	Collagen, type XXII, alpha 1	Hs.117169	169044	COL22A1
6.89418	0.028068	8.5422	0.202907	3.13	Up	0.00129567	AF285167	203504_s_at	ATP-binding cassette, sub-family A (ABC1), member 1	Hs.429294	19	ABCA1
8.39222	0.160082	6.74597	0.293693	3.13	Down	0.00791966	AK023795	222162_s_at	ADAM metallopeptidase with thrombospondin type 1 motif, 1	-	9510	-
4.96633	0.094445	6.60987	0.208168	3.12	Up	0.00198258	AI740629	232628_at	Family with sequence similarity 13, member A1	Hs.97270	10144	FAM13A1
8.59521	0.097773	6.95474	0.126985	3.12	Down	0.000513439	BC034018	1554689_a_at	Neuroligin 4, X-linked	Hs.21107	57502	NLGN4X
6.37117	0.0093	4.73567	0.03664	3.11	Down	1.70629e-06	AL110203	232179_at	Hypothetical protein LOC158863	Hs.138411	158863	LOC158863
6.01505	0.078909	7.64862	0.249889	3.1	Up	0.0033736	NM_053284	1552811_at	WAP, follistatin/kazal, immunoglobulin, kunitz and netrin domain containing 1	Hs.345818	117166	WFIKKN1
7.58489	0.117993	9.21787	0.076689	3.1	Up	0.000315142	AI809234	228228_at	Dapper, antagonist of beta-catenin, homolog 3 (Xenopus laevis)	Hs.515490	147906	DACT3
10.0136	0.056875	8.38108	0.340468	3.1	Down	0.00910845	NM_032805	1553874_a_at	Zinc finger protein 206	Hs.334515	84891	ZNF206
8.54209	0.101385	6.91169	0.121699	3.1	Down	0.000502473	NM_006208	205066_s_at	Ectonucleotide pyrophosphatase/phosphodiesterase 1	Hs.527295	5167	ENPP1
8.94816	0.161748	7.31959	0.33456	3.09	Down	0.0118518	BF447038	237449_at	Sp8 transcription factor	Hs.195922	221833	SP8
9.84286	0.085933	8.21678	0.398706	3.09	Down	0.0163076	NM_021643	202478_at	Tribbles homolog 2 (Drosophila)	Hs.652175	28951	TRIB2
7.65453	0.080086	6.04338	0.126537	3.05	Down	0.000423133	BC031871	1570169_at	CUB and Sushi multiple domains 2	Hs.127736	114784	CSMD2
4.93944	0.154191	6.54955	0.554783	3.05	Up	0.0489987	AI693178	228101_at	MRNA; cDNA DKFZp761L1121 (from clone DKFZp761L1121)	Hs.171939	-	-
7.68005	0.137008	6.07015	0.076344	3.05	Down	0.00050794	AF085937	1558695_at	Pleckstrin homology domain containing, family A member 5	Hs.188614	54477	PLEKHA5
10.2671	0.053094	8.65866	0.346045	3.05	Down	0.0100748	NM_032805	1553875_s_at	Zinc finger protein 206	Hs.334515	84891	ZNF206
5.38455	0.080609	6.99255	0.174995	3.05	Up	0.00112664	AB014605	209737_at	Membrane associated guanylate kinase, WW and PDZ domain containing 2	Hs.583235	9863	MAGI2
7.02623	0.147242	5.41995	0.188541	3.04	Down	0.00256119	AC004010	222108_at	-	-	-	-
6.56325	0.034606	4.95937	0.163909	3.04	Down	0.000664974	BC017314	1555355_a_at	V-ets erythroblastosis virus E26 oncogene homolog 1 (avian)	Hs.369438	2113	ETS1
5.42666	0.159149	7.02856	0.198402	3.04	Up	0.0032481	W80619	240789_at	WD repeat domain 44	Hs.98510	54521	WDR44
7.85002	0.114967	9.45189	0.239339	3.04	Up	0.0038053	NM_005531	206332_s_at	Interferon, gamma-inducible protein 16	Hs.380250	3428	IFI16
8.17608	0.068721	6.57594	0.322633	3.03	Down	0.00833459	NM_014141	219302_s_at	Contactin associated protein-like 2	Hs.190621	26047	CNTNAP2
8.535	0.128722	6.94379	0.181743	3.01	Down	0.00203009	M10098	affx-humrge/m10098_3_at	-	-	-	-
5.46694	0.042522	7.05806	0.479849	3.01	Up	0.0298512	NM_002521	206801_at	Natriuretic peptide precursor B	Hs.219140	4879	NPPB
6.49053	0.095167	4.9002	0.145184	3.01	Down	0.000788164	L19659	211020_at	Glucosaminyl (N-acetyl) transferase 2, I-branching enzyme (I blood group)	Hs.519884	2651	GCNT2
7.64754	0.124274	6.05834	0.05483	3.01	Down	0.000305201	AW452971	231152_at	Transcribed locus	Hs.610328	-	-
4.27908	0.05805	5.86769	0.367501	3.01	Up	0.0129522	NM_014621	205522_at	Homeobox D4	Hs.591609	3233	HOXD4
10.7301	0.048822	9.14601	0.457806	3	Down	0.0262778	AW003929	237810_at	Claudin 6	Hs.533779	9074	CLDN6
3.54011	0.088217	5.12347	0.118222	3	Up	0.000426944	NM_000885	205884_at	Integrin, alpha 4 (antigen CD49D, alpha 4 subunit of VLA-4 receptor)	Hs.647873	3676	ITGA4
7.23335	0.125441	8.81594	0.355478	3	Up	0.0137146	NM_004572	207717_s_at	Plakophilin 2	Hs.164384	5318	PKP2
10.2796	0.071327	8.69938	0.454512	2.99	Down	0.0264234	NM_021195	208474_at	Claudin 6	Hs.533779	9074	CLDN6
9.40556	0.038742	7.8262	0.258093	2.99	Down	0.00376263	AA156723	226415_at	KIAA1576 protein	Hs.461405	57687	KIAA1576
4.30541	0.158067	5.88369	0.353818	2.99	Up	0.0151885	AI936034	243366_s_at	-	-	-	-
6.40176	0.106669	7.97554	0.149098	2.98	Up	0.00101151	AL833500	1563497_at	Ubiquitin specific peptidase 25	Hs.473370	29761	USP25
4.10514	0.072513	5.67171	0.278032	2.96	Up	0.00549873	AK021882	215506_s_at	DIRAS family, GTP-binding RAS-like 3	Hs.194695	9077	DIRAS3
7.45386	0.046564	9.01747	0.077716	2.96	Up	6.61369e-05	AL832146	1562235_s_at	Pre-B-cell leukemia transcription factor 1	Hs.493096	5087	PBX1
4.41532	0.044053	5.97398	0.153288	2.95	Up	0.00061432	NM_002193	205258_at	Inhibin, beta B (activin AB beta polypeptide)	Hs.1735	3625	INHBB
6.18626	0.136127	4.62774	0.269491	2.95	Down	0.00668875	AW274468	242299_at	-	-	-	-
8.65181	0.088183	7.09409	0.157799	2.94	Down	0.000996895	BC015770	1555434_a_at	Solute carrier family 39 (zinc transporter), member 14	Hs.491232	23516	SLC39A14
9.8148	0.06572	11.3718	0.078912	2.94	Up	0.000110324	AF070622	212124_at	Zinc finger, MIZ-type containing 1	Hs.193118	57178	ZMIZ1
12.9295	0.010596	11.3726	0.089638	2.94	Down	6.62906e-05	AI671581	231061_at	Transcribed locus, moderately similar to NP_001037755.1 protein LOC686883 [Rattus norvegicus]	Hs.642978	-	-
5.58981	0.079916	4.03495	0.229526	2.94	Down	0.00306533	NM_014942	204672_s_at	Ankyrin repeat domain 6	Hs.651107	22881	ANKRD6
8.74082	0.100643	7.1879	0.157971	2.93	Down	0.00115554	AW173222	227740_at	U2AF homology motif (UHM) kinase 1	Hs.127310	127933	UHMK1
7.66238	0.10111	9.21481	0.193295	2.93	Up	0.00206043	BF001714	203633_at	Carnitine palmitoyltransferase 1A (liver)	Hs.503043	1374	CPT1A
5.12312	0.034685	6.67487	0.071728	2.93	Up	4.0977e-05	AL049377	1562684_at	SH3 domain binding glutamic acid-rich protein like 2	Hs.302772	83699	SH3BGRL2
4.90534	0.088157	6.45658	0.184053	2.93	Up	0.00160725	AI625045	229257_at	-	-	-	-
5.97286	0.046103	7.52272	0.096424	2.93	Up	0.000131491	BF112171	213273_at	Odz, odd Oz/ten-m homolog 4 (Drosophila)	Hs.213087	26011	ODZ4
6.73396	0.161562	8.28279	0.107709	2.93	Up	0.00133882	BG339064	201235_s_at	BTG family, member 2	Hs.519162	7832	BTG2
4.07422	0.059395	5.61979	0.170334	2.92	Up	0.00101911	AU147177	232997_at	Transcribed locus	Hs.613670	-	-
7.87759	0.112798	6.33481	0.082298	2.91	Down	0.000381502	NM_024785	220637_at	Family with sequence similarity 124B	Hs.147585	79843	FAM124B
6.66745	0.085503	5.12558	0.102117	2.91	Down	0.000318053	AW471145	226279_at	Protease, serine, 23	Hs.25338	11098	PRSS23
6.53269	0.141905	8.07058	0.194652	2.9	Up	0.00308893	AI683911	242452_at	WD repeat domain 86	Hs.647083	349136	WDR86
6.4399	0.064088	4.90296	0.05206	2.9	Down	4.90309e-05	BU955063	1562056_at	CDNA FLJ35091 fis, clone PLACE6005786	Hs.652958	-	-
7.85347	0.1362	6.31854	0.149381	2.9	Down	0.00161395	AI927479	212113_at	Hypothetical LOC552889	Hs.213541	552889	LOC552889
8.79481	0.16064	7.26151	0.047778	2.89	Down	0.000792255	AB028976	212845_at	Sterile alpha motif domain containing 4A	Hs.98259	23034	SAMD4A
5.4764	0.117611	7.00793	0.278737	2.89	Up	0.00716882	AI740914	230008_at	-	-	-	-
6.19466	0.12558	4.66788	0.162968	2.88	Down	0.00175994	NM_004490	206204_at	Growth factor receptor-bound protein 14	Hs.411881	2888	GRB14
10.7117	0.119507	9.18518	0.132073	2.88	Down	0.00101802	AI338338	221933_at	Neuroligin 4, X-linked	Hs.21107	57502	NLGN4X
6.91953	0.086482	5.39324	0.195323	2.88	Down	0.00202969	AA813260	212272_at	Lipin 1	Hs.467740	23175	LPIN1
6.48143	0.094184	8.00409	0.310113	2.87	Up	0.00932121	BF435852	227962_at	Acyl-Coenzyme A oxidase 1, palmitoyl	Hs.464137	51	ACOX1
7.0679	0.067354	8.58839	0.125224	2.87	Up	0.000433273	NM_004759	201461_s_at	Mitogen-activated protein kinase-activated protein kinase 2	Hs.643566	9261	MAPKAPK2
8.04289	0.122212	6.52385	0.302618	2.87	Down	0.00962951	BF514079	221841_s_at	Kruppel-like factor 4 (gut)	Hs.376206	9314	KLF4
8.27295	0.127738	6.75435	0.429162	2.87	Down	0.0274927	BC002665	210198_s_at	Proteolipid protein 1 (Pelizaeus-Merzbacher disease, spastic paraplegia 2, uncomplicated)	Hs.1787	5354	PLP1
4.72138	0.011207	6.23801	0.34046	2.86	Up	0.0112273	AI033582	244696_at	AF4/FMR2 family, member 3	Hs.444414	3899	AFF3
6.35376	0.035338	7.87003	0.200516	2.86	Up	0.0017367	AI861874	230935_at	Transcribed locus	Hs.652578	-	-
5.223	0.141683	6.73923	0.195684	2.86	Up	0.00329046	AI886656	229526_at	Aquaporin 11	Hs.503345	282679	AQP11
5.0491	0.045211	6.56358	0.235818	2.86	Up	0.00323052	BE552368	232746_at	Chemokine (C-X-C motif) receptor 7	Hs.471751	57007	CXCR7
6.70807	0.062419	8.21941	0.136835	2.85	Up	0.000551494	AK027138	217047_s_at	Family with sequence similarity 13, member A1	Hs.97270	10144	FAM13A1
6.31312	0.102677	7.81987	0.074212	2.84	Up	0.000286242	AU148184	215583_at	Transmembrane protein 63A	Hs.119387	9725	TMEM63A
7.66947	0.080378	6.1642	0.03527	2.84	Down	6.7828e-05	NM_004321	203849_s_at	Kinesin family member 1A	Hs.516802	547	KIF1A
7.1707	0.027194	5.66608	0.15747	2.84	Down	0.000709222	AA524029	213900_at	Chromosome 9 open reading frame 61	Hs.118003	9413	C9orf61
8.32558	0.092111	6.8258	0.067861	2.83	Down	0.000195532	AL512737	223194_s_at	Chromosome 6 open reading frame 85	Hs.132340	63027	C6orf85
8.08242	0.11956	6.5836	0.128856	2.83	Down	0.00103805	AI249980	235003_at	U2AF homology motif (UHM) kinase 1	Hs.127310	127933	UHMK1
4.67679	0.038931	6.17412	0.277624	2.82	Up	0.00592087	BF062550	230105_at	Homeobox B13	Hs.66731	10481	HOXB13
7.76441	0.141202	6.26786	0.210727	2.82	Down	0.00412934	H79306	215305_at	Platelet-derived growth factor receptor, alpha polypeptide	Hs.74615	5156	PDGFRA
7.57467	0.158811	6.07989	0.335926	2.82	Down	0.0158271	AW139759	219869_s_at	Solute carrier family 39 (zinc transporter), member 8	Hs.288034	64116	SLC39A8
9.63257	0.076387	8.13979	0.346167	2.81	Down	0.0135751	NM_018846	220239_at	Kelch-like 7 (Drosophila)	Hs.385861	55975	KLHL7
10.054	0.038749	8.56204	0.196708	2.81	Down	0.00174143	AI347136	203448_s_at	Telomeric repeat binding factor (NIMA-interacting) 1	Hs.442707	7013	TERF1
6.73351	0.153435	5.24199	0.151706	2.81	Down	0.00229779	NM_014583	218574_s_at	LIM and cysteine-rich domains 1	Hs.475353	29995	LMCD1
4.29154	0.037885	5.77801	0.140823	2.8	Up	0.000521855	AI143879	205501_at	CDNA FLJ25677 fis, clone TST04054	Hs.348762	-	-
5.7398	0.098894	7.2254	0.26904	2.8	Up	0.00659356	BF841212	232096_x_at	Forkhead box P1	Hs.431498	27086	FOXP1
5.68358	0.079675	4.19896	0.052931	2.8	Down	0.000100597	AI697584	239770_at	Family with sequence similarity 62 (C2 domain containing), member C	Hs.477711	83850	FAM62C
9.6411	0.0631	11.1256	0.259936	2.8	Up	0.00515777	BC002538	209723_at	Serpin peptidase inhibitor, clade B (ovalbumin), member 9	Hs.104879	5272	SERPINB9
5.53174	0.049715	7.0134	0.243177	2.79	Up	0.00395578	BE044588	243191_at	-	-	-	-
6.30552	0.075413	7.78288	0.117575	2.78	Up	0.000452185	AI760298	244054_at	SKI-like oncogene	Hs.581632	6498	SKIL
4.94955	0.030167	6.42187	0.172554	2.77	Up	0.00109666	AK022893	233016_at	Homo sapiens, clone IMAGE:4214313, mRNA	Hs.288478	-	-
6.04175	0.091381	7.51347	0.318739	2.77	Up	0.011347	NM_015366	205980_s_at	Proline rich 5 (renal)	Hs.102336	55615	PRR5
4.41454	0.021067	5.88185	0.126486	2.77	Up	0.000332823	NM_002147	205600_x_at	Homeobox B5	Hs.98428	3215	HOXB5
6.23994	0.066039	4.77392	0.130852	2.76	Down	0.000561564	N63821	227386_s_at	EPB41	-	-	-
6.24911	0.071931	7.71254	0.188849	2.76	Up	0.00192976	AK021554	232307_at	Thyroid hormone receptor associated protein 2	Hs.159799	23389	THRAP2
7.24507	0.064162	5.78235	0.114243	2.76	Down	0.0003665	NM_024784	220391_at	Zinc finger and BTB domain containing 3	Hs.147554	79842	ZBTB3
7.73015	0.022357	9.18937	0.131602	2.75	Up	0.000397719	AU153138	212622_at	Transmembrane protein 41B	Hs.594563	440026	TMEM41B
8.24608	0.044969	6.79007	0.100483	2.74	Down	0.00018882	U80736	215108_x_at	Trinucleotide repeat containing 9	Hs.460789	27324	TNRC9
11.2359	0.092342	9.78006	0.191234	2.74	Down	0.00236994	NM_002851	204469_at	Protein tyrosine phosphatase, receptor-type, Z polypeptide 1	Hs.489824	5803	PTPRZ1
5.94215	0.070726	7.39652	0.187218	2.74	Up	0.00190456	X75208	1438_at	EPH receptor B3	Hs.2913	2049	EPHB3
6.96479	0.031131	5.51124	0.216623	2.74	Down	0.00266727	AI590190	228457_at	CDNA clone IMAGE:5263177	Hs.592572	-	-
5.21531	0.121809	6.66687	0.20302	2.74	Up	0.00358664	BF434995	228890_at	Atonal homolog 8 (Drosophila)	Hs.135569	84913	ATOH8
8.53581	0.037991	9.98692	0.109017	2.73	Up	0.00023055	AB018009	201195_s_at	Solute carrier family 7 (cationic amino acid transporter, y+ system), member 5	Hs.513797	8140	SLC7A5
9.42138	0.138422	7.9716	0.106101	2.73	Down	0.00114399	BF110903	230618_s_at	BAT2 domain containing 1	Hs.494614	23215	BAT2D1
9.4499	0.061174	10.8993	0.238266	2.73	Up	0.0041493	AF001540	224559_at	metastasis associated lung adenocarcinoma transcript 1 (non-coding RNA)	-	378938	-
6.35751	0.094779	7.80623	0.059539	2.73	Up	0.000205539	AK025064	215221_at	Forkhead box P1	Hs.431498	27086	FOXP1
7.37444	0.13167	5.9308	0.129517	2.72	Down	0.00144597	BE467612	230921_s_at	Poly(rC) binding protein 2	Hs.546271	5094	PCBP2
6.69934	0.081432	5.25665	0.310821	2.72	Down	0.0109059	AI354636	235171_at	Full-length cDNA clone CS0DM012YE14 of Fetal liver of Homo sapiens (human)	Hs.586401	-	-
7.58996	0.114418	9.02674	0.303614	2.71	Up	0.0114375	U37025	215299_x_at	sulfotransferase family, cytosolic, 1A, phenol-preferring, member 1	-	6817	-
8.59182	0.055502	7.15626	0.147091	2.7	Down	0.000798119	NM_006997	202289_s_at	Transforming, acidic coiled-coil containing protein 2	Hs.501252	10579	TACC2
4.63847	0.16502	6.07394	0.132317	2.7	Up	0.00246131	AI088099	242677_at	Neuropilin 1	Hs.131704	8829	NRP1
6.14132	0.058851	7.57619	0.181739	2.7	Up	0.00168136	U32645	31845_at	E74-like factor 4 (ets domain transcription factor)	Hs.271940	2000	ELF4
7.49998	0.11782	8.93029	0.138277	2.7	Up	0.00140665	NM_014883	202973_x_at	Family with sequence similarity 13, member A1	Hs.97270	10144	FAM13A1
8.46781	0.042561	9.89778	0.163518	2.69	Up	0.00106823	NM_002646	204484_at	Phosphoinositide-3-kinase, class 2, beta polypeptide	Hs.497487	5287	PIK3C2B
7.55112	0.021886	8.97673	0.079771	2.69	Up	6.65081e-05	BG325734	215050_x_at	Mitogen-activated protein kinase-activated protein kinase 2	Hs.643566	9261	MAPKAPK2
5.97146	0.051267	4.54849	0.303352	2.68	Down	0.00984244	AK024050	218521_s_at	Ubiquitin-conjugating enzyme E2W (putative)	Hs.128841	55284	UBE2W
5.01165	0.084992	6.43288	0.282416	2.68	Up	0.00852986	AK000019	234269_at	Hypothetical protein LOC729045	Hs.211764	729045	LOC729045
7.4913	0.106996	6.07074	0.248566	2.68	Down	0.00630007	BF056901	228298_at	Family with sequence similarity 113, member B	Hs.560100	91523	FAM113B
8.82161	0.021857	7.40505	0.164295	2.67	Down	0.00102876	AV705559	212274_at	LPIN1	-	-	-
4.49877	0.111194	5.91482	0.305788	2.67	Up	0.0121379	M36532	209301_at	Carbonic anhydrase II	Hs.155097	760	CA2
4.29215	0.086593	5.70578	0.09214	2.66	Up	0.000364416	AI128130	244420_at	Runt-related transcription factor 1; translocated to, 1 (cyclin D-related)	Hs.368431	862	RUNX1T1
9.29789	0.070533	7.88493	0.101676	2.66	Down	0.00033563	NM_014618	205818_at	Deleted in bladder cancer 1	Hs.532316	1620	DBC1
6.88785	0.143446	5.48129	0.179682	2.65	Down	0.00361548	T16443	244669_at	Small nucleolar RNA host gene (non-protein coding) 5	Hs.292457	387066	SNHG5
4.44846	0.10132	5.85455	0.116881	2.65	Up	0.00081211	NM_024756	219091_s_at	Multimerin 2	Hs.524479	79812	MMRN2
8.817	0.011728	10.2219	0.31367	2.65	Up	0.0110256	NM_025080	218857_s_at	Asparaginase like 1	Hs.535326	80150	ASRGL1
7.39762	0.142021	5.99634	0.344657	2.64	Down	0.0197905	AU143918	229978_at	Hypothetical gene supported by AJ002784	Hs.130661	440338	LOC440338
9.40133	0.079353	8.00029	0.050562	2.64	Down	0.000118478	AU144598	219301_s_at	Contactin associated protein-like 2	Hs.190621	26047	CNTNAP2
7.60997	0.084322	6.20932	0.257646	2.64	Down	0.00666736	AY029208	209156_s_at	Collagen, type VI, alpha 2	Hs.420269	1292	COL6A2
4.55911	0.158568	5.95935	0.19255	2.64	Up	0.00494848	AA651631	243561_at	YY1 associated factor 2	Hs.505289	10138	YAF2
7.36277	0.146145	5.96301	0.39367	2.64	Down	0.0290139	CA503291	1555963_x_at	UDP-GlcNAc:betaGal beta-1,3-N-acetylglucosaminyltransferase 7	Hs.299329	93010	B3GNT7
7.44343	0.067824	8.84268	0.336095	2.64	Up	0.0150861	NM_001054	207122_x_at	Sulfotransferase family, cytosolic, 1A, phenol-preferring, member 2	Hs.546304	6799	SULT1A2
4.49536	0.151276	5.89343	0.36393	2.64	Up	0.0238552	NM_006718	207943_x_at	Pleiomorphic adenoma gene-like 1	Hs.444975	5325	PLAGL1
6.60835	0.101829	5.21138	0.104309	2.63	Down	0.000662539	BG532121	235216_at	Establishment of cohesion 1 homolog 1 (S. cerevisiae)	Hs.464733	114799	ESCO1
9.01173	0.078134	10.4066	0.082372	2.63	Up	0.000252106	AI141802	201460_at	Mitogen-activated protein kinase-activated protein kinase 2	Hs.643566	9261	MAPKAPK2
7.14823	0.176874	5.75691	0.339327	2.62	Down	0.0220435	AI283093	236029_at	FAT tumor suppressor homolog 3 (Drosophila)	Hs.98523	120114	FAT3
8.48929	0.039186	9.87927	0.053176	2.62	Up	3.01456e-05	NM_014911	205434_s_at	AP2 associated kinase 1	Hs.468878	22848	AAK1
4.40715	0.160521	5.79469	0.347503	2.62	Up	0.0222617	AF182069	232629_at	Prokineticin 2	Hs.528665	60675	PROK2
10.9291	0.164985	9.54219	0.076787	2.62	Down	0.00159149	AL558479	208850_s_at	Thy-1 cell surface antigen	Hs.651190	7070	THY1
6.5141	0.107274	7.90048	0.251277	2.61	Up	0.00710927	NM_014970	203333_at	Kinesin-associated protein 3	Hs.433442	22920	KIFAP3
7.54215	0.07123	6.15707	0.336938	2.61	Down	0.0158394	NM_001853	204724_s_at	Collagen, type IX, alpha 3	Hs.126248	1299	COL9A3
4.44358	0.012873	5.82867	0.368031	2.61	Up	0.0197545	NM_015854	208412_s_at	retinoic acid receptor, beta	-	5915	-
6.91682	0.052298	8.30075	0.035876	2.61	Up	2.60957e-05	NM_005585	207069_s_at	SMAD family member 6	Hs.153863	4091	SMAD6
7.33773	0.042934	5.95388	0.108117	2.61	Down	0.000286009	AL577823	235033_at	-	-	-	-
6.45221	0.155652	5.06927	0.087047	2.61	Down	0.0014902	AA989220	242844_at	Protein geranylgeranyltransferase type I, beta subunit	Hs.254006	5229	PGGT1B
7.90983	0.107418	6.52716	0.174154	2.61	Down	0.00250124	D80010	212276_at	Lipin 1	Hs.467740	23175	LPIN1
6.09268	0.171999	4.71098	0.089417	2.61	Down	0.00204851	AF147427	1559883_s_at	SAM domain and HD domain 1	Hs.580681	25939	SAMHD1
8.39881	0.128475	7.01998	0.0372	2.6	Down	0.000499508	AI963605	230269_at	UDP-Gal:betaGlcNAc beta 1,3-galactosyltransferase, polypeptide 5	Hs.197749	10317	B3GALT5
4.12089	0.049772	5.49916	0.296177	2.6	Up	0.0101128	AW265065	235079_at	Transcribed locus	Hs.633113	-	-
4.76659	0.066064	6.144	0.164932	2.6	Up	0.00149165	AV713062	235421_at	Mitogen-activated protein kinase kinase kinase 8	Hs.432453	1326	MAP3K8
5.15694	0.167793	6.53419	0.118704	2.6	Up	0.00258089	AI050866	230916_at	Nodal homolog (mouse)	Hs.370414	4838	NODAL
4.98667	0.046737	6.36334	0.100401	2.6	Up	0.00024079	AW027359	205254_x_at	Transcribed locus, moderately similar to XP_517932.1 similar to T-cell-specific transcription factor 1 splice form E - human	Hs.608171	-	-
5.40398	0.113692	6.77968	0.148168	2.59	Up	0.00180985	BF447246	213894_at	Thrombospondin, type I, domain containing 7A	Hs.120855	221981	THSD7A
5.00866	0.063265	6.38086	0.301009	2.59	Up	0.01115	BE932011	239297_at	Transcribed locus	Hs.121518	-	-
9.26576	0.083075	10.6371	0.114916	2.59	Up	0.000639567	AI867198	213164_at	Mitochondrial ribosomal protein S6	Hs.302742	64968	MRPS6
8.8372	0.051016	7.46693	0.315604	2.59	Down	0.0127856	N76327	237215_s_at	Transferrin receptor (p90, CD71)	Hs.529618	7037	TFRC
8.9736	0.137474	7.60455	0.18646	2.58	Down	0.00410403	AB046848	227870_at	Likely ortholog of mouse neighbor of Punc E11	Hs.591101	57722	NOPE
8.17911	0.10564	9.5471	0.191416	2.58	Up	0.00332752	AI355441	225239_at	CDNA FLJ26120 fis, clone SYN00419	Hs.593027	-	-
5.22457	0.145162	6.59047	0.246221	2.58	Up	0.00878361	BF110608	226552_at	Transcribed locus, strongly similar to XP_531199.1 hypothetical protein XP_531199 [Pan troglodytes]	Hs.529857	-	-
5.72945	0.053055	7.09418	0.171878	2.58	Up	0.0016188	U64315	210158_at	Excision repair cross-complementing rodent repair deficiency, complementation group 4	Hs.567265	2072	ERCC4
11.6864	0.129961	10.3227	0.243863	2.57	Down	0.00784329	AW003584	223121_s_at	Secreted frizzled-related protein 2	Hs.481022	6423	SFRP2
5.61667	0.091168	6.98025	0.227408	2.57	Up	0.00510477	R81072	244774_at	Phosphatase and actin regulator 2	Hs.102471	9749	PHACTR2
5.97383	0.151811	7.33623	0.160642	2.57	Up	0.00351641	AW138902	212466_at	Sprouty-related, EVH1 domain containing 2	Hs.59332	200734	SPRED2
6.21576	0.173727	7.57603	0.152979	2.57	Up	0.00418986	NM_014883	202972_s_at	Family with sequence similarity 13, member A1	Hs.97270	10144	FAM13A1
7.79773	0.112409	9.15595	0.254549	2.56	Up	0.00815443	NM_001055	203615_x_at	Sulfotransferase family, cytosolic, 1A, phenol-preferring, member 1	Hs.567342	6817	SULT1A1
7.40929	0.043071	8.76745	0.255875	2.56	Up	0.00636521	AI928342	222764_at	Asparaginase like 1	Hs.535326	80150	ASRGL1
6.18648	0.037349	7.54064	0.211933	2.56	Up	0.00325865	AA401256	230537_at	-	-	-	-
6.53244	0.028096	5.18024	0.340028	2.55	Down	0.0166327	NM_000817	205278_at	Glutamate decarboxylase 1 (brain, 67kDa)	Hs.420036	2571	GAD1
8.62812	0.06405	7.27657	0.109536	2.55	Down	0.00043995	AI828035	223079_s_at	Glutaminase	Hs.116448	2744	GLS
6.26911	0.011002	7.62059	0.087422	2.55	Up	0.000105398	AF111178	223730_at	Glypican 6	Hs.444329	10082	GPC6
7.94976	0.090372	6.60527	0.039704	2.54	Down	0.00016823	NM_015474	204502_at	SAM domain and HD domain 1	Hs.580681	25939	SAMHD1
7.55355	0.101139	6.2093	0.221187	2.54	Down	0.00523456	AF220152	211382_s_at	Transforming, acidic coiled-coil containing protein 2	Hs.501252	10579	TACC2
9.193	0.109076	7.85234	0.157085	2.53	Down	0.00218012	NM_006467	206654_s_at	Polymerase (RNA) III (DNA directed) polypeptide G (32kD)	Hs.282387	10622	POLR3G
7.37705	0.123274	6.03715	0.178377	2.53	Down	0.00348398	AI378044	221765_at	UDP-glucose ceramide glucosyltransferase	Hs.304249	7357	UGCG
8.43346	0.0397	7.09557	0.359326	2.53	Down	0.0208206	AI826799	201842_s_at	EGF-containing fibulin-like extracellular matrix protein 1	Hs.76224	2202	EFEMP1
8.49182	0.019369	7.15481	0.125101	2.53	Down	0.000454696	NM_004955	201801_s_at	Solute carrier family 29 (nucleoside transporters), member 1	Hs.25450	2030	SLC29A1
7.62926	0.097574	6.2945	0.152882	2.52	Down	0.001816	AA988323	229759_s_at	Ventricular zone expressed PH domain homolog 1 (zebrafish)	Hs.127657	79674	VEPH1
7.34306	0.090808	6.00836	0.140466	2.52	Down	0.00133675	NM_018298	220484_at	Mucolipin 3	Hs.535239	55283	MCOLN3
7.03241	0.147779	5.69779	0.202366	2.52	Down	0.00598092	NM_000610	204489_s_at	CD44 molecule (Indian blood group)	Hs.502328	960	CD44
9.27208	0.072617	7.94288	0.223803	2.51	Down	0.0048363	AB045118	209864_at	Frequently rearranged in advanced T-cell lymphomas 2	Hs.140720	23401	FRAT2
9.696	0.029677	8.36851	0.238235	2.51	Down	0.00522639	NM_005012	205805_s_at	Receptor tyrosine kinase-like orphan receptor 1	Hs.128753	4919	ROR1
7.51268	0.150505	6.18538	0.172341	2.51	Down	0.00439211	NM_013262	220319_s_at	Myosin regulatory light chain interacting protein	Hs.484738	29116	MYLIP
6.85498	0.130406	5.52808	0.157862	2.51	Down	0.00292269	NM_014474	205309_at	Sphingomyelin phosphodiesterase, acid-like 3B	Hs.123659	27293	SMPDL3B
4.4808	0.040331	5.80769	0.410802	2.51	Up	0.0324481	NM_001446	205030_at	Fatty acid binding protein 7, brain	Hs.26770	2173	FABP7
3.96097	0.134838	5.28284	0.345965	2.5	Up	0.0235861	AK022037	233386_at	Meis1, myeloid ecotropic viral integration site 1 homolog 2 (mouse)	Hs.510989	4212	MEIS2
7.62474	0.015757	8.94576	0.272977	2.5	Up	0.00845344	U28169	211385_x_at	Sulfotransferase family, cytosolic, 1A, phenol-preferring, member 2	Hs.546304	6799	SULT1A2
8.2256	0.052611	9.54599	0.221665	2.5	Up	0.00440661	AF285167	203505_at	ATP-binding cassette, sub-family A (ABC1), member 1	Hs.429294	19	ABCA1
6.53077	0.151698	7.85009	0.100876	2.5	Up	0.00192949	AW191647	242824_at	Nuclear factor I/A	Hs.191911	4774	NFIA
7.79011	0.059159	6.4767	0.151562	2.49	Down	0.00127914	AW190873	214697_s_at	ROD1 regulator of differentiation 1 (S. pombe)	Hs.269988	9991	ROD1
6.34604	0.061467	5.03313	0.116717	2.48	Down	0.000572377	AY099353	1554726_at	Zinc finger protein 655	Hs.521064	79027	ZNF655
6.49528	0.130367	5.18595	0.044742	2.48	Down	0.000685364	AA019836	241733_at	Chromosome 18 open reading frame 54	Hs.208701	162681	C18orf54
8.6115	0.154034	7.30369	0.312776	2.48	Down	0.0199285	AI636080	229797_at	Mucolipin 3	Hs.535239	55283	MCOLN3
8.97067	0.120022	7.66469	0.230913	2.47	Down	0.00739416	AI928035	228462_at	Iroquois homeobox protein 2	Hs.282089	153572	IRX2
7.57105	0.093478	6.2651	0.130281	2.47	Down	0.00123666	BC008402	1562442_a_at	Single-stranded DNA binding protein 1	Hs.490394	6742	SSBP1
5.96977	0.068641	4.66459	0.075802	2.47	Down	0.00021715	BC035722	1562683_a_at	Hypothetical protein LOC285547	Hs.381892	285547	LOC285547
7.5496	0.032701	8.85437	0.146479	2.47	Up	0.000963818	NM_014751	203037_s_at	Metastasis suppressor 1	Hs.336994	9788	MTSS1
8.99838	0.069024	7.69489	0.239736	2.47	Down	0.00640582	AK023415	233559_s_at	WD repeat and FYVE domain containing 1	Hs.652341	57590	WDFY1
6.56132	0.065369	5.25804	0.270865	2.47	Down	0.00946676	NM_021163	1553122_s_at	RB-associated KRAB zinc finger	Hs.592827	57786	RBAK
7.78352	0.102353	9.08574	0.086613	2.47	Up	0.000629229	NM_016551	217974_at	Transmembrane 7 superfamily member 3	Hs.438641	51768	TM7SF3
5.07488	0.182983	6.37641	0.232033	2.46	Up	0.0116508	AA406052	242042_s_at	Hypothetical LOC401022	Hs.98661	401022	LOC401022
6.09478	0.046669	7.39539	0.079345	2.46	Up	0.000145662	AI480142	237044_s_at	Transcribed locus	Hs.599628	-	-
7.75099	0.052975	9.04869	0.218465	2.46	Up	0.00447067	AI817041	212977_at	Chemokine (C-X-C motif) receptor 7	Hs.471751	57007	CXCR7
4.22092	0.067817	5.51798	0.140819	2.46	Up	0.00115138	BF060978	237189_at	Transcribed locus, strongly similar to XP_001081342.1 similar to Homeobox protein Hox-B3 (Hox-2.7) (MH-23) [Rattus norvegicu	Hs.171806	-	-
10.4455	0.116136	9.1514	0.309596	2.45	Down	0.01734	AW005982	224568_x_at	Metastasis associated lung adenocarcinoma transcript 1 (non-coding RNA)	Hs.642877	378938	MALAT1
4.24033	0.110779	5.53253	0.058802	2.45	Up	0.000500576	BF439063	229242_at	Transcribed locus	Hs.23349	-	-
4.32348	0.020122	5.61492	0.076016	2.45	Up	8.04689e-05	AL512758	225815_at	Complexin 2	Hs.193235	10814	CPLX2
4.86003	0.122334	6.15115	0.064951	2.45	Up	0.000737175	X15217	215889_at	SKI-like oncogene	Hs.581632	6498	SKIL
7.12384	0.163681	5.83395	0.158773	2.45	Down	0.00481364	M15564	210915_x_at	Protease, serine, 1 (trypsin 1)	Hs.622865	5644	PRSS1
8.01601	0.128977	9.3057	0.308681	2.44	Up	0.0182239	BE500990	237710_at	-	-	-	-
6.64975	0.0308	5.36201	0.148532	2.44	Down	0.0010557	U82811	211267_at	Homeobox, ES cell expressed 1	Hs.171980	8820	HESX1
7.94415	0.116955	9.23085	0.096336	2.44	Up	0.00105447	NM_022117	218012_at	TSPY-like 2	Hs.136164	64061	TSPYL2
4.24464	0.091424	5.53057	0.342974	2.44	Up	0.0223009	BE349115	228873_at	Collagen, type XXII, alpha 1	Hs.117169	169044	COL22A1
5.95933	0.069914	4.67348	0.123341	2.44	Down	0.000819264	NM_002253	203934_at	Kinase insert domain receptor (a type III receptor tyrosine kinase)	Hs.479756	3791	KDR
6.03832	0.132472	4.75378	0.06333	2.44	Down	0.00094085	AA889040	1557436_at	XK, Kell blood group complex subunit-related family, member 6	Hs.125914	286046	XKR6
7.98903	0.120642	6.70467	0.195264	2.44	Down	0.00500602	T63512	223129_x_at	Myosin regulatory light chain interacting protein	Hs.484738	29116	MYLIP
6.20316	0.083001	4.91969	0.217145	2.43	Down	0.00525506	BQ944989	1558002_at	Serine/threonine kinase receptor associated protein	Hs.504895	11171	STRAP
8.41873	0.106485	9.70191	0.080224	2.43	Up	0.000651617	AW628987	225522_at	AP2 associated kinase 1	Hs.468878	22848	AAK1
6.94242	0.042609	5.66297	0.131717	2.43	Down	0.000761942	NM_021614	220116_at	Potassium intermediate/small conductance calcium-activated channel, subfamily N, member 2	Hs.98280	3781	KCNN2
8.78695	0.046411	7.5087	0.090922	2.43	Down	0.000234018	NM_014857	203020_at	RAB GTPase activating protein 1-like	Hs.585378	9910	RABGAP1L
6.21226	0.115584	4.93511	0.149035	2.42	Down	0.00248159	AU146945	215976_at	Deleted in bladder cancer 1	Hs.532316	1620	DBC1
5.35546	0.091227	6.62998	0.286769	2.42	Up	0.0133139	AA126505	212843_at	Neural cell adhesion molecule 1	Hs.503878	4684	NCAM1
9.07429	0.028083	10.3486	0.22547	2.42	Up	0.00496554	NM_003489	202599_s_at	Nuclear receptor interacting protein 1	Hs.155017	8204	NRIP1
7.3254	0.035418	6.05118	0.064977	2.42	Down	6.67518e-05	AL021977	36711_at	-	-	-	-
6.4711	0.134915	7.74294	0.204953	2.41	Up	0.00659137	BC003697	223176_at	-	-	-	-
5.16233	0.074383	6.43336	0.04912	2.41	Up	0.000140501	AL120021	226158_at	Kelch-like 24 (Drosophila)	Hs.407709	54800	KLHL24
5.09848	0.06124	6.36909	0.098363	2.41	Up	0.000392885	BE466578	237203_at	Homo sapiens, clone IMAGE:4214313, mRNA	Hs.288478	-	-
9.23531	0.120901	7.96552	0.15444	2.41	Down	0.0029332	AA725646	231514_at	Chromosome 1 open reading frame 94	Hs.194610	84970	C1orf94
7.39005	0.021948	6.12452	0.168926	2.4	Down	0.00175256	NM_003253	206409_at	T-cell lymphoma invasion and metastasis 1	Hs.517228	7074	TIAM1
8.88403	0.048419	10.1473	0.100215	2.4	Up	0.000343549	BF725121	217591_at	SKI-like oncogene	Hs.581632	6498	SKIL
4.16849	0.083764	5.43036	0.28917	2.4	Up	0.0137903	NM_021813	221234_s_at	BTB and CNC homology 1, basic leucine zipper transcription factor 2	Hs.269764	60468	BACH2
4.69894	0.015022	5.96048	0.189606	2.4	Up	0.00268086	N66614	235465_at	-	-	-	-
6.75668	0.123628	8.01576	0.326999	2.39	Up	0.0227258	BG256677	208965_s_at	Interferon, gamma-inducible protein 16	Hs.380250	3428	IFI16
8.05174	0.085777	9.30586	0.187133	2.39	Up	0.00367119	AB037813	231969_at	Storkhead box 2	Hs.518961	56977	STOX2
10.7668	0.119999	9.51364	0.153855	2.38	Down	0.00302155	NM_003244	203313_s_at	TGFB-induced factor (TALE family homeobox)	Hs.373550	7050	TGIF
8.79243	0.054871	7.53952	0.131474	2.38	Down	0.00092207	AL050152	204424_s_at	LIM domain only 3 (rhombotin-like 2)	Hs.504908	55885	LMO3
7.49295	0.144205	8.74585	0.206139	2.38	Up	0.00759578	NM_014086	231735_s_at	-	-	-	-
5.96276	0.089778	7.21469	0.046647	2.38	Up	0.000245151	AF026219	210762_s_at	Deleted in liver cancer 1	Hs.134296	10395	DLC1
4.05626	0.093428	5.30749	0.192107	2.38	Up	0.00424	BC005124	206601_s_at	Homeobox D3	Hs.93574	3232	HOXD3
4.71006	0.127102	3.4615	0.050743	2.38	Down	0.000800885	BF434846	216005_at	Transcribed locus	Hs.613775	-	-
5.20799	0.178049	6.45643	0.295741	2.38	Up	0.0224257	BF347089	201147_s_at	TIMP metallopeptidase inhibitor 3 (Sorsby fundus dystrophy, pseudoinflammatory)	Hs.652397	7078	TIMP3
5.45901	0.086318	6.70462	0.204329	2.37	Up	0.00494221	AA934610	227719_at	CDNA FLJ37828 fis, clone BRSSN2006575	Hs.595130	-	-
7.56165	0.113578	8.80657	0.265447	2.37	Up	0.0125285	AB029031	212350_at	TBC1 (tre-2/USP6, BUB2, cdc16) domain family, member 1	Hs.176503	23216	TBC1D1
6.23727	0.10976	7.48158	0.079899	2.37	Up	0.000786751	NM_017596	204411_at	Kinesin family member 21B	Hs.169182	23046	KIF21B
6.62059	0.128601	5.37998	0.033133	2.36	Down	0.000731027	AF280086	223786_at	Carbohydrate (N-acetylglucosamine 6-O) sulfotransferase 6	Hs.487510	4166	CHST6
6.66835	0.144567	5.42942	0.368933	2.36	Down	0.0352982	BF513121	226189_at	Integrin, beta 8	Hs.592171	3696	ITGB8
5.10031	0.067408	6.33917	0.122497	2.36	Up	0.000896019	NM_002250	204401_at	Potassium intermediate/small conductance calcium-activated channel, subfamily N, member 4	Hs.10082	3783	KCNN4
6.98218	0.133993	8.21909	0.124248	2.36	Up	0.00248528	NM_025176	207705_s_at	KIAA0980 protein	Hs.652102	22981	RP4-691N24.1
8.00515	0.084313	6.77007	0.091585	2.35	Down	0.00057941	AW206602	231188_at	Zinc finger and SCAN domain containing 2	Hs.594023	54993	ZSCAN2
6.05883	0.069204	7.29201	0.157108	2.35	Up	0.00198945	AU146087	233004_x_at	Nuclear factor I/A	Hs.191911	4774	NFIA
7.6044	0.026273	6.37243	0.080436	2.35	Down	0.000129435	NM_024784	1553858_at	Zinc finger and BTB domain containing 3	Hs.147554	79842	ZBTB3
5.13672	0.159473	3.9061	0.124263	2.35	Down	0.00368273	NM_017534	204631_at	Myosin, heavy chain 3, skeletal muscle, embryonic	Hs.440895	4621	MYH3
6.56775	0.066816	5.33715	0.058174	2.35	Down	0.000155738	AW263086	228250_at	Folliculin interacting protein 1	Hs.591273	96459	FNIP1
6.9265	0.131514	5.69754	0.215639	2.34	Down	0.00824553	NM_017571	219387_at	-	-	55580	-
7.73646	0.068725	8.96354	0.12982	2.34	Up	0.00112263	BF508839	239907_at	Kazrin	Hs.368823	23254	KIAA1026
6.35464	0.074762	7.58058	0.205489	2.34	Up	0.00497151	BF130943	236044_at	Phosphatidic acid phosphatase type 2 domain containing 1A	Hs.40479	196051	PPAPDC1A
5.33258	0.103423	6.55833	0.264021	2.34	Up	0.0124201	U67195	201149_s_at	TIMP metallopeptidase inhibitor 3 (Sorsby fundus dystrophy, pseudoinflammatory)	Hs.652397	7078	TIMP3
5.06974	0.038957	3.84505	0.023631	2.34	Down	1.13899e-05	BF114679	238831_at	Transcribed locus	Hs.596771	-	-
6.18599	0.069667	7.41023	0.161334	2.34	Up	0.00223192	AI813938	225118_at	SET domain containing (lysine methyltransferase) 8	Hs.652395	387893	SETD8
7.73313	0.047588	6.50922	0.072195	2.34	Down	0.000144637	BF435773	213308_at	SH3 and multiple ankyrin repeat domains 2	Hs.268726	22941	SHANK2
8.69285	0.023667	7.47046	0.09245	2.33	Down	0.000214112	AI823917	227931_at	MRNA; cDNA DKFZp686D22106 (from clone DKFZp686D22106)	Hs.445036	-	-
5.37367	0.059427	6.5951	0.284093	2.33	Up	0.0136044	AU129642	221921_s_at	Immunoglobulin superfamily, member 4B	Hs.365689	57863	IGSF4B
6.8834	0.121729	5.6625	0.07138	2.33	Down	0.000981721	AK094189	1561361_at	Zinc finger protein 660	Hs.192342	285349	ZNF660
5.24503	0.168218	4.02419	0.097901	2.33	Down	0.00329727	AW664964	230493_at	Transmembrane protein 46	Hs.433791	387914	TMEM46
9.07615	0.076005	10.2966	0.305895	2.33	Up	0.0179635	D30751	211518_s_at	bone morphogenetic protein 4	-	652	-
10.0332	0.146573	8.81305	0.129257	2.33	Down	0.00335422	NM_005232	205977_s_at	EPH receptor A1	Hs.89839	2041	EPHA1
8.65351	0.090628	7.43383	0.173263	2.33	Down	0.00336573	NM_007173	202458_at	Protease, serine, 23	Hs.25338	11098	PRSS23
11.3808	0.061821	10.1623	0.057811	2.33	Down	0.000135291	NM_003641	201601_x_at	Interferon induced transmembrane protein 1 (9-27)	Hs.458414	8519	IFITM1
4.68421	0.087308	5.89975	0.218635	2.32	Up	0.00668331	BE930512	217542_at	Carboxypeptidase M	Hs.484551	1368	CPM
11.2054	0.100076	9.99074	0.171949	2.32	Down	0.00364192	NM_001124	202912_at	Adrenomedullin	Hs.441047	133	ADM
7.28728	0.125243	8.50184	0.197115	2.32	Up	0.00651304	BC004872	223059_s_at	Family with sequence similarity 107, member B	Hs.446315	83641	FAM107B
7.65883	0.11221	8.87167	0.10462	2.32	Up	0.00138503	U71075	211320_s_at	Protein tyrosine phosphatase, receptor type, U	Hs.19718	10076	PTPRU
7.54682	0.110014	6.33399	0.070825	2.32	Down	0.000753274	AK022513	215501_s_at	Dual specificity phosphatase 10	Hs.497822	11221	DUSP10
4.45152	0.137046	5.66172	0.050093	2.31	Up	0.00115386	AF217974	226071_at	ADAMTS-like 4	Hs.516243	54507	ADAMTSL4
7.3433	0.169807	6.13662	0.073237	2.31	Down	0.00284887	AL133706	229824_at	CDNA FLJ45325 fis, clone BRHIP3006717	Hs.292737	-	-
6.49777	0.078865	7.703	0.078933	2.31	Up	0.000416669	BE348318	236167_at	Tensin 3	Hs.520814	64759	TNS3
7.07524	0.086708	5.87026	0.238335	2.31	Down	0.00896338	NM_005296	206960_at	G protein-coupled receptor 23	Hs.522701	2846	GPR23
5.56114	0.116453	6.76414	0.171671	2.3	Up	0.00439694	AI564838	213948_x_at	Immunoglobulin superfamily, member 4B	Hs.365689	57863	IGSF4B
6.59973	0.110741	5.39722	0.039707	2.3	Down	0.000516263	AW451961	226690_at	Adenylate cyclase activating polypeptide 1 (pituitary) receptor type I	Hs.377783	117	ADCYAP1R1
7.78277	0.035882	6.58045	0.108485	2.3	Down	0.000461344	NM_033204	1552634_a_at	Zinc finger protein 101	Hs.631642	94039	ZNF101
9.21725	0.117992	8.01499	0.200392	2.3	Down	0.00665237	AI738919	223611_s_at	Ligand of numb-protein X 1	Hs.555109	84708	LNX1
6.08075	0.062341	4.8788	0.13661	2.3	Down	0.00132117	AC007228	234921_at	-	-	-	-
9.29191	0.112153	10.4938	0.366287	2.3	Up	0.0349347	BC000915	208690_s_at	PDZ and LIM domain 1 (elfin)	Hs.368525	9124	PDLIM1
7.69278	0.025334	6.49168	0.167023	2.3	Down	0.00206769	BF590850	230428_at	Thioesterase superfamily member 5	Hs.132648	284486	THEM5
7.88351	0.025372	6.68385	0.249366	2.3	Down	0.00873626	BC006374	211057_at	receptor tyrosine kinase-like orphan receptor 1	-	4919	-
6.39391	0.047449	5.19471	0.096747	2.3	Down	0.000370965	AU147402	215199_at	Caldesmon 1	Hs.490203	800	CALD1
6.11283	0.113569	4.91445	0.16713	2.29	Down	0.00405134	M24915	204490_s_at	CD44 molecule (Indian blood group)	Hs.502328	960	CD44
11.8649	0.043876	10.6682	0.029467	2.29	Down	2.25294e-05	NM_004426	218338_at	Polyhomeotic homolog 1 (Drosophila)	Hs.305985	1911	PHC1
8.20959	0.069949	7.01315	0.248885	2.29	Down	0.00982256	AK026424	224964_s_at	Guanine nucleotide binding protein (G protein), gamma 2	Hs.652313	54331	GNG2
4.97984	0.071597	6.17606	0.060704	2.29	Up	0.000218438	AF080586	211226_at	Galanin receptor 2	Hs.514496	8811	GALR2
5.58419	0.159278	4.39253	0.10357	2.28	Down	0.00329793	BE379761	235852_at	Stonin 2	Hs.14248	85439	STON2
6.59816	0.174427	5.40662	0.199007	2.28	Down	0.0108003	BC007934	1555279_at	-	-	-	-
9.44994	0.05641	10.6414	0.083776	2.28	Up	0.000295503	NM_021615	221059_s_at	Carbohydrate (N-acetylglucosamine 6-O) sulfotransferase 6	Hs.487510	4166	CHST6
5.40999	0.072635	6.60061	0.295849	2.28	Up	0.0174181	Z83850	232771_at	-	-	-	-
9.20388	0.148273	8.01505	0.121834	2.28	Down	0.00345241	NM_003487	202840_at	TAF15 RNA polymerase II, TATA box binding protein (TBP)-associated factor, 68kDa	Hs.402752	8148	TAF15
8.44582	0.050943	7.25757	0.315257	2.28	Down	0.0204586	AI801777	225685_at	CDNA FLJ31353 fis, clone MESAN2000264	Hs.592787	-	-
3.75185	0.026857	4.93981	0.210071	2.28	Up	0.00496189	NM_000185	205576_at	Serpin peptidase inhibitor, clade D (heparin cofactor), member 1	Hs.474270	3053	SERPIND1
5.89807	0.06895	7.08539	0.334011	2.28	Up	0.0253214	AA701247	244597_at	DNA polymerase-transactivated protein 6	Hs.120323	26010	DNAPTP6
8.15295	0.111704	6.96623	0.161124	2.28	Down	0.00375956	AB037782	227454_at	TAO kinase 1	Hs.631758	57551	TAOK1
9.23457	0.088195	8.04859	0.084184	2.28	Down	0.000625449	BC000076	208711_s_at	Cyclin D1	Hs.523852	595	CCND1
7.14229	0.051015	5.9574	0.107245	2.27	Down	0.000567005	NM_022829	205244_s_at	Solute carrier family 13 (sodium-dependent dicarboxylate transporter), member 3	Hs.250281	64849	SLC13A3
8.27093	0.159829	7.08796	0.314471	2.27	Down	0.028476	AA149648	226498_at	Fms-related tyrosine kinase 1 (vascular endothelial growth factor/vascular permeability factor receptor)	Hs.507621	2321	FLT1
6.20232	0.005456	5.02008	0.358204	2.27	Down	0.0299317	AJ293392	1565951_s_at	Choroideremia-like (Rab escort protein 2)	Hs.534399	1122	CHML
7.11854	0.118635	8.29835	0.219256	2.27	Up	0.00908656	BF240286	228834_at	Transducer of ERBB2, 1	Hs.531550	10140	TOB1
4.39776	0.029881	5.57564	0.354864	2.26	Up	0.0297232	AI363206	1559266_s_at	Hypothetical protein LOC387640	Hs.350848	387640	FLJ45187
7.42888	0.107133	6.25129	0.26319	2.26	Down	0.0143288	NM_002133	203665_at	Heme oxygenase (decycling) 1	Hs.517581	3162	HMOX1
9.63508	0.143939	8.45823	0.124211	2.26	Down	0.00346249	AI419030	209170_s_at	Glycoprotein M6B	Hs.495710	2824	GPM6B
5.25859	0.125406	4.0818	0.112923	2.26	Down	0.00222366	AA779230	238203_at	-	-	-	-
7.02843	0.035864	5.85201	0.308325	2.26	Down	0.0192694	NM_004838	204647_at	Homer homolog 3 (Drosophila)	Hs.410683	9454	HOMER3
7.8468	0.176048	6.6709	0.039859	2.26	Down	0.00286617	NM_002841	204944_at	Protein tyrosine phosphatase, receptor type, G	Hs.148340	5793	PTPRG
7.83855	0.166638	6.66292	0.279713	2.26	Down	0.0225407	BC007934	1555281_x_at	-	-	-	-
9.24785	0.1346	10.4224	0.142919	2.26	Up	0.0039242	AP001745	212875_s_at	-	-	-	-
9.38524	0.104284	8.21081	0.108232	2.26	Down	0.00144762	NM_019027	218035_s_at	RNA-binding protein	Hs.518727	54502	FLJ20273
9.70161	0.053536	8.52737	0.212283	2.26	Down	0.00583234	BE468066	229782_at	Rhabdomyosarcoma 2 associated transcript (non-coding RNA)	Hs.652568	196475	RMST
6.09554	0.160877	7.26975	0.153661	2.26	Up	0.0061783	AI806762	244297_at	FLJ35740 protein	Hs.644630	253650	FLJ35740
5.55776	0.164105	6.73024	0.165434	2.25	Up	0.00732503	AB037860	224975_at	Nuclear factor I/A	Hs.191911	4774	NFIA
4.57469	0.018459	5.74557	0.194696	2.25	Up	0.00391345	AI243313	241009_at	Forkhead box N4	Hs.528316	121643	FOXN4
9.53218	0.059947	8.36181	0.152923	2.25	Down	0.00205082	U90902	213135_at	T-cell lymphoma invasion and metastasis 1	Hs.517228	7074	TIAM1
4.72351	0.115344	5.8931	0.232831	2.25	Up	0.0108121	NM_032854	1552301_a_at	Coronin 6	Hs.143046	84940	CORO6
6.35991	0.019331	5.19048	0.083102	2.25	Down	0.000164142	AW136397	242055_at	Chromosome 6 open reading frame 85	Hs.132340	63027	C6orf85
7.26148	0.114968	6.09279	0.159163	2.25	Down	0.00399779	AB018195	209726_at	Carbonic anhydrase XI	Hs.428446	770	CA11
7.82201	0.136576	6.6539	0.330592	2.25	Down	0.0309142	CA503291	1555962_at	UDP-GlcNAc:betaGal beta-1,3-N-acetylglucosaminyltransferase 7	Hs.299329	93010	B3GNT7
6.15753	0.125686	4.98951	0.220278	2.25	Down	0.00998906	AA296351	242445_at	FYVE, RhoGEF and PH domain containing 4	Hs.117835	121512	FGD4
5.36008	0.090473	6.52708	0.126733	2.25	Up	0.00169554	BC033224	1569476_at	Similar to hyperpolarization activated cyclic nucleotide-gated potassium channel 2	Hs.652128	728424	LOC728424
6.86203	0.109255	5.69506	0.109681	2.25	Down	0.00165886	AI692180	212841_s_at	PTPRF interacting protein, binding protein 2 (liprin beta 2)	Hs.16019	8495	PPFIBP2
6.90236	0.129176	5.73573	0.094911	2.24	Down	0.00189378	AI459274	33148_at	Zinc finger RNA binding protein	Hs.652197	51663	ZFR
6.58409	0.112383	5.41782	0.199465	2.24	Down	0.00701139	AI990739	228556_at	YTH domain containing 1	Hs.175955	91746	YTHDC1
9.73305	0.06441	10.8978	0.131018	2.24	Up	0.00133765	AI583537	200901_s_at	Mannose-6-phosphate receptor (cation dependent)	Hs.134084	4074	M6PR
7.43745	0.136131	6.27593	0.018213	2.24	Down	0.00107114	AA194149	225189_s_at	Ras association (RalGDS/AF-6) and pleckstrin homology domains 1	Hs.471162	65059	RAPH1
6.97417	0.058395	8.13248	0.05434	2.23	Up	0.000130779	NM_016372	218855_at	G protein-coupled receptor 175	Hs.6418	131601	GPR175
5.45982	0.058298	6.61762	0.231244	2.23	Up	0.00830977	NM_012476	220443_s_at	Ventral anterior homeobox 2	Hs.249170	25806	VAX2
5.89794	0.038876	7.0552	0.19308	2.23	Up	0.00419143	NM_024652	219441_s_at	Leucine-rich repeat kinase 1	Hs.407918	79705	LRRK1
5.47934	0.160172	4.32342	0.031867	2.23	Down	0.00210292	AI692523	230130_at	Transcribed locus	Hs.29802	-	-
7.04487	0.069968	5.88949	0.12593	2.23	Down	0.00131139	BE552011	230208_at	Transcribed locus	Hs.86941	-	-
6.93553	0.100587	5.78076	0.122809	2.23	Down	0.00189733	BF510581	228570_at	BTB (POZ) domain containing 11	Hs.271272	121551	BTBD11
8.03042	0.174762	6.87706	0.098843	2.22	Down	0.0045514	BE672260	225612_s_at	UDP-GlcNAc:betaGal beta-1,3-N-acetylglucosaminyltransferase 5	Hs.208267	84002	B3GNT5
5.80081	0.096868	4.6479	0.039087	2.22	Down	0.000383098	NM_023070	207219_at	Zinc finger protein 643	Hs.133034	65243	ZNF643
7.11337	0.124217	5.96276	0.205778	2.22	Down	0.00873103	AA743413	236985_at	Eukaryotic translation initiation factor 4B	Hs.292063	1975	EIF4B
7.16637	0.177654	6.01639	0.246057	2.22	Down	0.0192825	W63783	235420_at	Hyaluronan and proteoglycan link protein 4	Hs.367829	404037	HAPLN4
8.13265	0.154925	9.28194	0.119454	2.22	Up	0.0041939	AW237089	228894_at	Hypothetical protein LOC253842	Hs.20131	253842	LOC253842
5.98466	0.096583	4.83621	0.234533	2.22	Down	0.0105946	NM_173648	1553645_at	Hypothetical protein FLJ39502	Hs.324341	285025	FLJ39502
7.21225	0.064363	6.06622	0.123672	2.21	Down	0.00119389	AA904674	201728_s_at	KIAA0100	Hs.591189	9703	KIAA0100
8.37865	0.109953	7.23288	0.045808	2.21	Down	0.000653035	AB032179	223427_s_at	Erythrocyte membrane protein band 4.1 like 4B	Hs.591901	54566	EPB41L4B
8.13942	0.116725	6.99407	0.170268	2.21	Down	0.00516296	NM_001470	203146_s_at	Gamma-aminobutyric acid (GABA) B receptor, 1	Hs.167017	2550	GABBR1
6.84043	0.045054	5.69629	0.353408	2.21	Down	0.032544	AW080835	227285_at	Chromosome 1 open reading frame 51	Hs.54680	148523	C1orf51
7.42552	0.068174	6.28154	0.280366	2.21	Down	0.0166107	BC028721	1554593_s_at	Solute carrier family 1 (high affinity aspartate/glutamate transporter), member 6	Hs.515217	6511	SLC1A6
7.28712	0.147884	6.14329	0.089508	2.21	Down	0.00270464	AL832409	1566901_at	TGFB-induced factor (TALE family homeobox)	Hs.373550	7050	TGIF
7.03299	0.038075	8.17675	0.192337	2.21	Up	0.00430343	NM_018584	218309_at	Calcium/calmodulin-dependent protein kinase II inhibitor 1	Hs.197922	55450	CAMK2N1
5.4876	0.141892	6.62977	0.105965	2.21	Up	0.00297472	U41742	211605_s_at	Retinoic acid receptor, alpha	Hs.137731	5914	RARA
9.53592	0.070032	8.39433	0.091849	2.21	Down	0.000588013	X03363	216836_s_at	V-erb-b2 erythroblastic leukemia viral oncogene homolog 2, neuro/glioblastoma derived oncogene homolog (avian)	Hs.446352	2064	ERBB2
7.68142	0.160857	6.54111	0.321959	2.2	Down	0.0339113	AI953354	232254_at	F-box protein 25	Hs.438454	26260	FBXO25
10.4878	0.101605	11.6273	0.122907	2.2	Up	0.00202885	AU153138	212623_at	Transmembrane protein 41B	Hs.594563	440026	TMEM41B
12.1826	0.008078	11.0433	0.314701	2.2	Down	0.0223714	NM_003212	206286_s_at	Teratocarcinoma-derived growth factor 1	Hs.385870	6997	TDGF1
7.91829	0.112699	6.7804	0.209557	2.2	Down	0.00876086	AF317392	223916_s_at	BCL6 co-repressor	Hs.86984	54880	BCOR
7.79412	0.067939	6.65812	0.162564	2.2	Down	0.00297806	NM_022337	219412_at	RAB38, member RAS oncogene family	Hs.591975	23682	RAB38
10.9075	0.15625	9.77162	0.368686	2.2	Down	0.0470309	M23254	208683_at	Calpain 2, (m/II) large subunit	Hs.350899	824	CAPN2
7.52787	0.067808	6.39251	0.186564	2.2	Down	0.00462387	AI871287	215489_x_at	Homer homolog 3 (Drosophila)	Hs.410683	9454	HOMER3
6.94149	0.151217	5.80651	0.182672	2.2	Down	0.00873655	AI332979	214595_at	Potassium voltage-gated channel, subfamily G, member 1	Hs.118695	3755	KCNG1
8.05535	0.185136	9.19009	0.179715	2.2	Up	0.0117101	AL567376	212909_at	LY6/PLAUR domain containing 1	Hs.651252	116372	LYPD1
9.94638	0.113406	8.81202	0.088589	2.2	Down	0.00140041	NM_003633	201341_at	Ectodermal-neural cortex (with BTB-like domain)	Hs.104925	8507	ENC1
8.93787	0.101703	10.0696	0.134732	2.19	Up	0.00257568	AI824012	202600_s_at	Nuclear receptor interacting protein 1	Hs.155017	8204	NRIP1
9.09301	0.132485	7.96157	0.129295	2.19	Down	0.00362788	AL157485	222116_s_at	TBC1 domain family, member 16	Hs.369819	125058	TBC1D16
6.51415	0.121666	5.38485	0.069668	2.19	Down	0.00128992	AA931266	209996_x_at	Pericentriolar material 1	Hs.491148	5108	PCM1
4.13054	0.104157	5.25851	0.101579	2.19	Up	0.00149136	BC020865	1570134_at	Forkhead box P1	Hs.431498	27086	FOXP1
11.3723	0.03584	10.2454	0.107566	2.18	Down	0.000575432	AA749101	214022_s_at	Interferon induced transmembrane protein 1 (9-27)	Hs.458414	8519	IFITM1
7.27442	0.116632	6.14853	0.199809	2.18	Down	0.008241	NM_018360	219969_at	Chromosome X open reading frame 15	Hs.555961	55787	CXorf15
9.20258	0.096234	8.07786	0.107315	2.18	Down	0.00145555	AK022852	233587_s_at	Signal-induced proliferation-associated 1 like 2	Hs.268774	57568	SIPA1L2
5.55622	0.066027	6.68047	0.162486	2.18	Up	0.0030432	AW298115	230283_at	Neuralized homolog 2 (Drosophila)	Hs.517094	140825	NEURL2
7.90817	0.10514	6.78497	0.201973	2.18	Down	0.00785718	AU148391	232105_at	LEM domain containing 1	Hs.181245	93273	LEMD1
5.87785	0.099405	7.00092	0.05783	2.18	Up	0.000616031	AU145807	233196_at	Paternally expressed 10	Hs.147492	23089	PEG10
7.7447	0.020814	8.86469	0.140682	2.17	Up	0.00140527	AL390216	234317_s_at	Storkhead box 2	Hs.518961	56977	STOX2
4.84568	0.06159	5.96441	0.114709	2.17	Up	0.00100794	AI862062	1557538_at	-	-	-	-
6.77228	0.124486	7.89083	0.053053	2.17	Up	0.00116883	AU146021	232478_at	Nuclear receptor subfamily 6, group A, member 1	Hs.586460	2649	NR6A1
7.16716	0.05678	6.05029	0.148905	2.17	Down	0.00218242	NM_005156	207223_s_at	ROD1 regulator of differentiation 1 (S. pombe)	Hs.269988	9991	ROD1
5.84405	0.143454	4.7283	0.074256	2.17	Down	0.0023044	AW665790	1557292_a_at	Mucolipin 3	Hs.535239	55283	MCOLN3
6.85956	0.101167	5.74471	0.053274	2.17	Down	0.000619697	AA151917	230503_at	-	-	-	-
6.70947	0.097839	5.59466	0.259966	2.17	Down	0.0159504	BE465475	229310_at	Kelch repeat and BTB (POZ) domain containing 9	Hs.130593	114818	KBTBD9
5.12644	0.013522	6.2383	0.247832	2.16	Up	0.0109925	AW299598	206194_at	Homeobox C4	Hs.549040	3221	HOXC4
9.98836	0.050467	8.87668	0.129444	2.16	Down	0.00132293	AW188131	213998_s_at	DEAD (Asp-Glu-Ala-Asp) box polypeptide 17	Hs.528305	10521	DDX17
7.44933	0.15325	6.33825	0.087231	2.16	Down	0.00324279	BF508843	230028_at	KIAA0907	Hs.24656	22889	KIAA0907
3.81216	0.063607	4.9227	0.276002	2.16	Up	0.0172346	AW117383	243907_at	Transcribed locus	Hs.171965	-	-
6.69369	0.156423	5.58351	0.031184	2.16	Down	0.00223934	AL136756	204964_s_at	Sarcospan (Kras oncogene-associated gene)	Hs.183428	8082	SSPN
7.5551	0.034074	6.44519	0.181197	2.16	Down	0.00383562	BC002646	201465_s_at	Jun oncogene	Hs.525704	3725	JUN
7.03233	0.066845	5.92315	0.15395	2.16	Down	0.00271728	AI991160	225301_s_at	Myosin VB	Hs.567308	4645	MYO5B
6.4759	0.069239	5.36916	0.076838	2.15	Down	0.000432226	BF056459	236665_at	Coiled-coil domain containing 18	Hs.310637	343099	CCDC18
7.70379	0.111564	6.59731	0.083029	2.15	Down	0.00135178	AW449069	237158_s_at	M-phase phosphoprotein 9	Hs.577404	10198	MPHOSPH9
7.4346	0.132372	6.33034	0.140407	2.15	Down	0.00461507	AV752058	244574_at	Transcribed locus	Hs.595541	-	-
5.58146	0.103884	4.47869	0.102435	2.15	Down	0.00164176	AW968935	242408_at	Serine/threonine/tyrosine interacting protein	Hs.364980	6815	STYX
7.51947	0.132242	6.41702	0.115588	2.15	Down	0.00328892	AL515381	227177_at	CORO2A	-	-	-
9.50991	0.012599	10.6117	0.047124	2.15	Up	2.27537e-05	BC005871	224435_at	Chromosome 10 open reading frame 58	Hs.500333	84293	C10orf58
8.70002	0.080634	9.80147	0.110494	2.15	Up	0.00129146	AW118997	240681_at	-	-	-	-
8.45549	0.108909	7.35462	0.238089	2.14	Down	0.0136435	NM_001172	203946_s_at	Arginase, type II	Hs.647583	384	ARG2
8.15308	0.05369	7.05221	0.09387	2.14	Down	0.000524465	N92501	200671_s_at	Spectrin, beta, non-erythrocytic 1	Hs.503178	6711	SPTBN1
7.89108	0.060611	6.79105	0.128904	2.14	Down	0.00151371	AA758013	224631_at	Zinc finger protein 91 homolog (mouse)	Hs.524920	80829	ZFP91
6.47056	0.085189	7.57027	0.104609	2.14	Up	0.0012326	NM_005414	206675_s_at	SKI-like oncogene	Hs.581632	6498	SKIL
5.98855	0.049035	7.0874	0.166414	2.14	Up	0.00318087	NM_020382	220200_s_at	SET domain containing (lysine methyltransferase) 8	Hs.652395	387893	SETD8
7.70884	0.029125	6.6104	0.198546	2.14	Down	0.0054205	NM_000048	204608_at	Argininosuccinate lyase	Hs.632015	435	ASL
5.9477	0.115276	4.84954	0.267349	2.14	Down	0.0195723	AL136693	217889_s_at	Cytochrome b reductase 1	Hs.221941	79901	CYBRD1
8.4844	0.131968	7.38642	0.176998	2.14	Down	0.0076342	AI768826	229202_at	Transcribed locus	Hs.598463	-	-
7.74157	0.068818	6.64471	0.373646	2.14	Down	0.0446975	AF070524	214841_at	Cornichon homolog 3 (Drosophila)	Hs.28659	149111	CNIH3
5.45171	0.134765	6.54749	0.044134	2.14	Up	0.00151027	AU156821	227329_at	ZBTB46	-	-	-
4.28438	0.049227	5.37985	0.055176	2.14	Up	0.000120858	AF081583	209504_s_at	Pleckstrin homology domain containing, family B (evectins) member 1	Hs.445489	58473	PLEKHB1
4.87425	0.092789	5.96953	0.252485	2.14	Up	0.0152008	AI469960	230653_at	Small EDRK-rich factor 1A (telomeric)	Hs.202179	8293	SERF1A
8.42977	0.004903	9.52314	0.017672	2.13	Up	4.74029e-07	BG107456	202656_s_at	SERTA domain containing 2	Hs.645287	9792	SERTAD2
6.16058	0.064896	7.25292	0.067727	2.13	Up	0.0003108	BE466926	217671_at	Regulatory factor X, 3 (influences HLA class II expression)	Hs.136829	5991	RFX3
8.1652	0.067778	9.25574	0.023594	2.13	Up	0.000109359	BF883581	242022_at	Pre-B-cell leukemia transcription factor 1	Hs.493096	5087	PBX1
8.23251	0.104545	7.14297	0.118973	2.13	Down	0.00233956	NM_005769	220446_s_at	Carbohydrate (N-acetylglucosamine 6-O) sulfotransferase 4	Hs.251383	10164	CHST4
9.0296	0.108577	7.94023	0.119913	2.13	Down	0.0025334	BF062629	213338_at	Transmembrane protein 158	Hs.35861	25907	TMEM158
6.89732	0.031549	7.98555	0.13337	2.13	Up	0.0013621	AW515704	227308_x_at	Latent transforming growth factor beta binding protein 3	Hs.289019	4054	LTBP3
5.58694	0.158515	4.4988	0.251128	2.13	Down	0.0215016	AI969697	235199_at	Ring finger protein 125	Hs.633703	54941	RNF125
7.62293	0.076746	8.71045	0.162261	2.13	Up	0.00374628	BF511231	213258_at	Tissue factor pathway inhibitor (lipoprotein-associated coagulation inhibitor)	Hs.516578	7035	TFPI
7.01711	0.10122	5.92973	0.189527	2.12	Down	0.00717639	AW058622	202664_at	WAS/WASL interacting protein family, member 1	Hs.591641	7456	WIPF1
8.15898	0.094967	9.24598	0.254359	2.12	Up	0.0160829	AL136769	223135_s_at	Bobby sox homolog (Drosophila)	Hs.124366	56987	BBX
8.30346	0.047451	7.21722	0.3823	2.12	Down	0.0478425	BF674052	224917_at	Transmembrane protein 49	Hs.444569	81671	TMEM49
5.37293	0.013445	6.45865	0.061791	2.12	Up	6.75147e-05	W94001	227394_at	Neural cell adhesion molecule 1	Hs.503878	4684	NCAM1
6.18314	0.153944	5.09832	0.07122	2.12	Down	0.00306874	AK095692	1556348_at	Lectin, galactoside-binding, soluble, 8 (galectin 8)	Hs.652333	3964	LGALS8
6.77974	0.019578	5.69592	0.07867	2.12	Down	0.00018102	NM_144624	1552656_s_at	U2AF homology motif (UHM) kinase 1	-	127933	-
6.15884	0.055036	5.07605	0.081955	2.12	Down	0.000392555	BC030966	1554029_a_at	-	-	-	-
5.814	0.141193	6.89669	0.094872	2.12	Up	0.0031241	L08961	211913_s_at	-	-	-	-
8.63466	0.054851	7.55276	0.135277	2.12	Down	0.0017683	AW016812	231644_at	Transcribed locus	Hs.200266	-	-
7.70182	0.05247	6.62201	0.278454	2.11	Down	0.018927	NM_003710	202826_at	Serine peptidase inhibitor, Kunitz type 1	Hs.233950	6692	SPINT1
7.17111	0.135551	6.09151	0.154108	2.11	Down	0.00625383	AI521273	241702_at	Heterogeneous nuclear ribonucleoprotein D (AU-rich element RNA binding protein 1, 37kDa)	Hs.480073	3184	HNRPD
6.36199	0.103954	5.28256	0.24223	2.11	Down	0.0149134	AW028075	229346_at	Nestin	Hs.527971	10763	NES
8.86061	0.151971	9.93991	0.130936	2.11	Up	0.00576695	AL565621	224583_at	Coactosin-like 1 (Dictyostelium)	Hs.289092	23406	COTL1
6.46153	0.073192	7.54077	0.34984	2.11	Up	0.0391795	AF144103	222484_s_at	Chemokine (C-X-C motif) ligand 14	Hs.483444	9547	CXCL14
7.39605	0.029592	6.31713	0.265076	2.11	Down	0.0155386	BF970340	238010_at	Chromosome 1 open reading frame 174	Hs.103939	339448	C1orf174
4.68051	0.090124	5.7588	0.157421	2.11	Up	0.00401709	AI803208	239569_at	Hypothetical gene supported by AK056047; AK056281; AK123838	Hs.288262	440119	FLJ31485
5.22945	0.107089	6.30696	0.139025	2.11	Up	0.00356715	AW264036	228758_at	B-cell CLL/lymphoma 6 (zinc finger protein 51)	Hs.478588	604	BCL6
9.14137	0.087252	8.06471	0.251663	2.11	Down	0.0155764	NM_004987	207198_s_at	LIM and senescent cell antigen-like domains 1	Hs.597715	3987	LIMS1
5.65895	0.035764	4.58361	0.064036	2.11	Down	0.000125931	AV704132	224828_at	Cytoplasmic polyadenylation element binding protein 4	Hs.127126	80315	CPEB4
7.22992	0.099384	6.15469	0.25726	2.11	Down	0.0175601	U73936	209098_s_at	Jagged 1 (Alagille syndrome)	Hs.224012	182	JAG1
3.46225	0.071219	4.53683	0.143881	2.11	Up	0.00259143	BF064262	240509_s_at	Gremlin 2, cysteine knot superfamily, homolog (Xenopus laevis)	Hs.98206	64388	GREM2
5.26711	0.079881	6.34113	0.109901	2.11	Up	0.00138533	AI302262	228048_at	Chromosome 10 open reading frame 41	Hs.534598	283065	C10orf41
7.18271	0.007346	6.10946	0.165493	2.1	Down	0.00292523	NM_006654	221308_at	Fibroblast growth factor receptor substrate 2	Hs.593446	10818	FRS2
6.21233	0.075904	5.14068	0.172908	2.1	Down	0.00475684	AL445192	224925_at	-	-	-	-
7.28465	0.05953	6.21342	0.107579	2.1	Down	0.00095577	AF109294	211363_s_at	Methylthioadenosine phosphorylase	Hs.193268	4507	MTAP
8.60184	0.130071	7.53156	0.174228	2.1	Down	0.00791506	AF277181	223774_at	Chromosome 1 open reading frame 79	Hs.632377	85028	C1orf79
6.93835	0.065322	5.86864	0.143834	2.1	Down	0.0024818	AI242023	240458_at	Inositol 1,4,5-triphosphate receptor, type 2	Hs.512235	3709	ITPR2
6.42649	0.126487	7.49614	0.172336	2.1	Up	0.00747083	NM_013259	204743_at	Transgelin 3	Hs.169330	29114	TAGLN3
7.54012	0.167193	6.47048	0.185061	2.1	Down	0.0127578	NM_013231	204358_s_at	Fibronectin leucine rich transmembrane protein 2	Hs.533710	23768	FLRT2
8.83439	0.147961	7.76522	0.110936	2.1	Down	0.00444633	H23979	209582_s_at	CD200 molecule	Hs.79015	4345	CD200
9.9179	0.03192	8.85064	0.130608	2.1	Down	0.00136374	NM_001387	201431_s_at	Dihydropyrimidinase-like 3	Hs.519659	1809	DPYSL3
10.1065	0.095101	11.1721	0.060983	2.09	Up	0.000704214	D28482	209868_s_at	RNA binding motif, single stranded interacting protein 1	Hs.470412	5937	RBMS1
5.15817	0.057645	6.2228	0.144282	2.09	Up	0.00237445	NM_006255	206099_at	Protein kinase C, eta	Hs.333907	5583	PRKCH
7.88746	0.162823	6.82387	0.066345	2.09	Down	0.00376786	NM_004403	203695_s_at	Deafness, autosomal dominant 5	Hs.520708	1687	DFNA5
6.23723	0.156934	5.17448	0.049064	2.09	Down	0.00295109	NM_006540	205731_s_at	Nuclear receptor coactivator 2	Hs.446678	10499	NCOA2
5.78454	0.095168	6.84684	0.116077	2.09	Up	0.00210384	AK024472	226530_at	Bcl2 modifying factor	Hs.591104	90427	BMF
7.29313	0.022403	6.23094	0.127445	2.09	Down	0.00120025	NM_152476	1553276_at	Zinc finger protein 560	Hs.631613	147741	ZNF560
6.64901	0.144835	5.58728	0.141086	2.09	Down	0.00629256	BF327463	1560224_at	AT hook containing transcription factor 1	Hs.300887	25909	AHCTF1
8.26423	0.026667	9.32585	0.058559	2.09	Up	7.903e-05	AW575465	221745_at	WD repeat domain 68	Hs.410596	10238	WDR68
10.9304	0.077837	11.9904	0.08246	2.08	Up	0.000729396	NM_014033	207761_s_at	LETM1 domain containing 1	Hs.288771	25875	LETMD1
8.48578	0.082875	7.42618	0.073399	2.08	Down	0.000665732	AI339426	228990_at	Chromosome 1 open reading frame 79	Hs.632377	85028	C1orf79
9.85917	0.062702	10.9175	0.061976	2.08	Up	0.000276042	NM_016837	207266_x_at	RNA binding motif, single stranded interacting protein 1	-	5937	-
6.54384	0.060981	5.48557	0.153661	2.08	Down	0.0030585	AI718937	212192_at	Potassium channel tetramerisation domain containing 12	Hs.652146	115207	KCTD12
8.39186	0.105904	7.33462	0.097119	2.08	Down	0.00181772	BF445199	213286_at	Zinc finger RNA binding protein	Hs.652197	51663	ZFR
9.50524	0.113996	10.5611	0.05502	2.08	Up	0.00112907	AV724183	224644_at	CDNA clone IMAGE:5278517	Hs.517821	-	-
4.18436	0.032394	5.23956	0.126522	2.08	Up	0.00127506	AI822094	244512_at	Transcribed locus, strongly similar to XP_001081342.1 similar to Homeobox protein Hox-B3 (Hox-2.7) (MH-23) [Rattus norvegicu	Hs.171806	-	-
7.50373	0.161073	6.44994	0.039826	2.08	Down	0.00314904	BC002694	221650_s_at	Mediator of RNA polymerase II transcription, subunit 18 homolog (S. cerevisiae)	Hs.479911	54797	MED18
6.24984	0.141221	5.19612	0.048895	2.08	Down	0.00213344	BC002521	211022_s_at	Alpha thalassemia/mental retardation syndrome X-linked (RAD54 homolog, S. cerevisiae)	Hs.533526	546	ATRX
6.06365	0.146449	5.00999	0.24016	2.08	Down	0.0200198	U79250	211613_s_at	Glycerol-3-phosphate dehydrogenase 2 (mitochondrial)	Hs.512382	2820	GPD2
5.71615	0.111056	6.76942	0.213624	2.08	Up	0.0119243	BF673888	208927_at	Speckle-type POZ protein	Hs.649065	8405	SPOP
8.85856	0.109977	7.80557	0.145452	2.07	Down	0.00446554	AL023775	216493_s_at	-	-	-	-
4.94765	0.113916	5.99999	0.207755	2.07	Up	0.0113215	AI694544	235215_at	Transcribed locus	Hs.572396	-	-
6.38241	0.054371	5.33065	0.049331	2.07	Down	0.000137925	AI264121	227276_at	Plexin domain containing 2	Hs.498939	84898	PLXDC2
9.84097	0.023588	10.8925	0.059277	2.07	Up	7.93437e-05	NM_022748	217853_at	Tensin 3	Hs.520814	64759	TNS3
6.70071	0.068564	7.75172	0.261094	2.07	Up	0.0176397	U69563	210056_at	Rho family GTPase 1	Hs.124940	27289	RND1
5.15959	0.127209	4.1089	0.10315	2.07	Down	0.00303374	AC003034	215432_at	hypothetical protein LOC123876	-	123876	-
12.108	0.042256	11.0575	0.229563	2.07	Down	0.0108186	NM_001769	201005_at	CD9 molecule	Hs.114286	928	CD9
8.01807	0.142654	6.96777	0.206204	2.07	Down	0.0138198	NM_014788	203148_s_at	Tripartite motif-containing 14	Hs.575631	9830	TRIM14
8.36152	0.136608	7.31153	0.127808	2.07	Down	0.00495134	AV646599	225820_at	PHD finger protein 17	Hs.12420	79960	PHF17
7.93308	0.071544	6.88321	0.060489	2.07	Down	0.000361101	AI924134	242787_at	Inner centromere protein antigens 135/155kDa	Hs.142179	3619	INCENP
8.85717	0.119549	7.808	0.214701	2.07	Down	0.0129558	AB046817	232914_s_at	Synaptotagmin-like 2	Hs.369520	54843	SYTL2
8.55231	0.050397	9.60147	0.173602	2.07	Up	0.00438403	AK024896	212944_at	Mitochondrial ribosomal protein S6	Hs.302742	64968	MRPS6
7.9661	0.074566	6.91742	0.143019	2.07	Down	0.00288701	BC003379	209679_s_at	Small trans-membrane and glycosylated protein	Hs.652389	57228	LOC57228
7.65313	0.056042	8.70008	0.288733	2.07	Up	0.023595	AU151635	232111_at	Hypothetical protein LOC730125	Hs.455955	730125	LOC730125
6.97649	0.022336	8.02338	0.177123	2.07	Up	0.00422208	AF144103	218002_s_at	Chemokine (C-X-C motif) ligand 14	Hs.483444	9547	CXCL14
7.65725	0.070629	6.6116	0.097931	2.06	Down	0.000978164	BC001745	209569_x_at	DNA segment on chromosome 4 (unique) 234 expressed sequence	-	27065	-
6.29109	0.076307	5.24561	0.076979	2.06	Down	0.00064619	AL552534	1557905_s_at	CD44 molecule (Indian blood group)	Hs.502328	960	CD44
9.0227	0.01586	7.9782	0.142011	2.06	Down	0.00186308	AK024649	233487_s_at	Leucine rich repeat containing 8 family, member A	Hs.652384	56262	LRRC8A
7.98163	0.112793	6.93747	0.199801	2.06	Down	0.0104104	AI279819	221880_s_at	Hypothetical gene supported by AK075564; BC060873	Hs.27373	400451	LOC400451
7.56009	0.137758	6.51774	0.158947	2.06	Down	0.00773018	NM_005228	201983_s_at	Epidermal growth factor receptor (erythroblastic leukemia viral (v-erb-b) oncogene homolog, avian)	Hs.488293	1956	EGFR
6.03074	0.078649	4.98887	0.131146	2.06	Down	0.00242571	BF114947	225186_at	Ras association (RalGDS/AF-6) and pleckstrin homology domains 1	Hs.471162	65059	RAPH1
8.93097	0.075853	7.88939	0.202951	2.06	Down	0.00860163	BE965369	213506_at	-	-	-	-
7.75173	0.093288	6.71128	0.171281	2.06	Down	0.00594682	AA194149	225188_at	Ras association (RalGDS/AF-6) and pleckstrin homology domains 1	Hs.471162	65059	RAPH1
9.57565	0.037312	8.53532	0.302692	2.06	Down	0.0270002	AV733308	215177_s_at	Integrin, alpha 6	Hs.133397	3655	ITGA6
7.62184	0.148244	8.66205	0.024138	2.06	Up	0.00228149	NM_003563	204640_s_at	Speckle-type POZ protein	Hs.463382	8405	SPOP
5.16339	0.094623	6.20301	0.055115	2.06	Up	0.000686915	AI744591	227188_at	Chromosome 21 open reading frame 63	Hs.208358	59271	C21orf63
6.25284	0.104908	5.21426	0.053013	2.05	Down	0.000905627	Z25430	211085_s_at	Serine/threonine kinase 4	Hs.472838	6789	STK4
8.50064	0.074957	7.4622	0.100073	2.05	Down	0.00114783	AI761561	202934_at	Hexokinase 2	Hs.591588	3099	HK2
7.14055	0.140263	8.17837	0.012908	2.05	Up	0.00180814	AB020717	212990_at	Synaptojanin 1	Hs.473632	8867	SYNJ1
7.04835	0.143834	6.01187	0.256949	2.05	Down	0.024454	Z39232	1560924_at	Dipeptidyl-peptidase 6	Hs.334947	1804	DPP6
7.18988	0.144561	6.15384	0.209096	2.05	Down	0.0151523	NM_153344	1552575_a_at	Chromosome 6 open reading frame 141	Hs.485528	135398	C6orf141
9.00278	0.048846	10.0384	0.02446	2.05	Up	4.55972e-05	AW026449	222742_s_at	RAB, member RAS oncogene family-like 5	Hs.389104	64792	RABL5
7.18859	0.129189	6.15299	0.126651	2.05	Down	0.00460996	AI492376	231195_at	FLJ44186 protein	Hs.17572	346689	FLJ44186
7.24263	0.138881	6.2073	0.078298	2.05	Down	0.00290015	BF740264	230045_at	Contactin 2 (axonal)	Hs.519220	6900	CNTN2
11.0097	0.100834	9.97459	0.294602	2.05	Down	0.0292592	AF132202	223940_x_at	metastasis associated lung adenocarcinoma transcript 1 (non-coding RNA)	-	378938	-
6.03046	0.073583	4.99713	0.106277	2.05	Down	0.0013277	AL044018	202821_s_at	LIM domain containing preferred translocation partner in lipoma	Hs.444362	4026	LPP
7.49857	0.064183	6.46614	0.287434	2.05	Down	0.0247713	AW139179	212373_at	MRNA; cDNA DKFZp686G22120 (from clone DKFZp686G22120)	Hs.592737	-	-
7.07	0.114552	6.03761	0.109869	2.05	Down	0.00288288	AA554045	222773_s_at	UDP-N-acetyl-alpha-D-galactosamine:polypeptide N-acetylgalactosaminyltransferase 12 (GalNAc-T12)	Hs.47099	79695	GALNT12
10.1769	0.154535	9.14578	0.21625	2.04	Down	0.0178517	NM_006305	201043_s_at	Acidic (leucine-rich) nuclear phosphoprotein 32 family, member A	Hs.458747	8125	ANP32A
6.13824	0.091176	7.16645	0.162754	2.04	Up	0.00528756	NM_000033	205142_x_at	ATP-binding cassette, sub-family D (ALD), member 1	Hs.159546	215	ABCD1
4.4158	0.148098	5.44374	0.169728	2.04	Up	0.0103119	T91029	240652_at	-	-	-	-
5.22392	0.084507	4.19627	0.0821	2.04	Down	0.000951769	AW136975	240545_at	Transient receptor potential cation channel, subfamily M, member 3	Hs.47288	80036	TRPM3
6.87349	0.156272	5.84591	0.204174	2.04	Down	0.0161759	AW975772	236918_s_at	Leucine rich repeat containing 34	Hs.591289	151827	LRRC34
9.91129	0.105211	8.88391	0.183881	2.04	Down	0.00834242	BC003682	208727_s_at	Cell division cycle 42 (GTP binding protein, 25kDa)	Hs.597524	998	CDC42
6.87523	0.097006	5.84891	0.134166	2.04	Down	0.00344366	NM_024086	220797_at	Methyltransferase 10 domain containing	Hs.632237	79066	METT10D
6.98281	0.171994	8.00851	0.234088	2.04	Up	0.0242081	BC015390	1558404_at	3-beta-hydroxysteroid dehydrogenase, tissue-type heart	Hs.515383	128102	LOC128102
8.49337	0.045347	9.51859	0.10336	2.04	Up	0.0008145	AK000684	222209_s_at	Transmembrane protein 135	Hs.188591	65084	TMEM135
9.58732	0.058253	8.56241	0.060804	2.03	Down	0.000261507	NM_007203	202760_s_at	PALM2-AKAP2 protein	Hs.591908	445815	PALM2-AKAP2
7.49636	0.051232	6.47205	0.027736	2.03	Down	6.14517e-05	NM_017447	220941_s_at	Chromosome 21 open reading frame 91	Hs.293811	54149	C21orf91
9.62345	0.042219	8.6006	0.160721	2.03	Down	0.00353469	U59321	208719_s_at	DEAD (Asp-Glu-Ala-Asp) box polypeptide 17	Hs.528305	10521	DDX17
7.43987	0.06146	6.41734	0.178786	2.03	Down	0.00565949	NM_003389	205538_at	Coronin, actin binding protein, 2A	Hs.113094	7464	CORO2A
7.45288	0.148126	8.47526	0.130647	2.03	Up	0.00662288	AI968085	213425_at	Wingless-type MMTV integration site family, member 5A	Hs.652181	7474	WNT5A
4.6967	0.105925	5.71841	0.180727	2.03	Up	0.00817611	NM_002608	204200_s_at	Platelet-derived growth factor beta polypeptide (simian sarcoma viral (v-sis) oncogene homolog)	Hs.1976	5155	PDGFB
7.17913	0.060759	8.20021	0.152171	2.03	Up	0.00337776	AL136885	223058_at	Family with sequence similarity 107, member B	Hs.446315	83641	FAM107B
7.43041	0.101972	6.40938	0.119825	2.03	Down	0.0029078	AW197495	244264_at	FLJ44186 protein	Hs.17572	346689	FLJ44186
7.369	0.039348	8.38998	0.066974	2.03	Up	0.000193498	NM_024525	219481_at	Tetratricopeptide repeat domain 13	Hs.424788	79573	TTC13
5.78547	0.049146	4.76452	0.20068	2.03	Down	0.00780864	BC022892	1562110_at	IWS1 homolog (S. cerevisiae)	Hs.469879	55677	IWS1
8.10436	0.050525	9.12485	0.094401	2.03	Up	0.00067669	AI340239	204315_s_at	G-2 and S-phase expressed 1	Hs.386189	51512	GTSE1
6.08675	0.159356	5.06751	0.229878	2.03	Down	0.0218888	AF356518	231720_s_at	Junctional adhesion molecule 3	Hs.150718	83700	JAM3
9.15906	0.127633	10.1781	0.206279	2.03	Up	0.0136855	AV699657	234989_at	Trophoblast-derived noncoding RNA	Hs.523789	283131	TncRNA
7.29057	0.093297	6.27201	0.171029	2.03	Down	0.00639163	AW205585	225776_at	Fucosyltransferase 1 (galactoside 2-alpha-L-fucosyltransferase, H blood group)	Hs.505729	2523	FUT1
7.41627	0.147954	6.39921	0.106918	2.02	Down	0.00508475	AI768894	223232_s_at	Cingulin	Hs.591464	57530	CGN
6.595	0.077411	7.61203	0.208156	2.02	Up	0.0101873	NM_030775	221029_s_at	Wingless-type MMTV integration site family, member 5B	Hs.306051	81029	WNT5B
6.88255	0.12288	5.86601	0.088714	2.02	Down	0.00257151	AA554045	218885_s_at	UDP-N-acetyl-alpha-D-galactosamine:polypeptide N-acetylgalactosaminyltransferase 12 (GalNAc-T12)	Hs.47099	79695	GALNT12
6.40783	0.07836	5.39223	0.145622	2.02	Down	0.00356405	AW206286	239823_at	Transcribed locus	Hs.553139	-	-
11.9684	0.054663	10.9538	0.059385	2.02	Down	0.000230489	BE930017	1565717_s_at	-	-	-	-
6.77996	0.072762	7.79356	0.037013	2.02	Up	0.000241902	AK021505	215387_x_at	Glypican 6	Hs.444329	10082	GPC6
9.98717	0.070752	11.0004	0.061027	2.02	Up	0.000410279	NM_016839	203748_x_at	RNA binding motif, single stranded interacting protein 1	Hs.470412	5937	RBMS1
3.91384	0.062067	4.92687	0.067275	2.02	Up	0.000379046	AJ417079	1565358_at	Retinoic acid receptor, alpha	Hs.137731	5914	RARA
10.1424	0.126344	9.13025	0.063401	2.02	Down	0.00201349	BF792631	221556_at	CDC14 cell division cycle 14 homolog B (S. cerevisiae)	Hs.40582	8555	CDC14B
7.21618	0.068869	6.2045	0.119549	2.02	Down	0.00184107	NM_015322	212374_at	Fem-1 homolog b (C. elegans)	Hs.362733	10116	FEM1B
4.2192	0.069607	5.23026	0.30143	2.02	Up	0.0308407	NM_003970	205826_at	Myomesin (M-protein) 2, 165kDa	Hs.443683	9172	MYOM2
5.76484	0.092309	4.7544	0.102341	2.01	Down	0.00184218	AI692432	231090_s_at	AT rich interactive domain 2 (ARID, RFX-like)	Hs.317304	196528	ARID2
7.6706	0.103972	6.66045	0.085516	2.01	Down	0.00168779	BC001745	209570_s_at	DNA segment on chromosome 4 (unique) 234 expressed sequence	-	27065	-
6.14071	0.050111	7.15037	0.114674	2.01	Up	0.00128204	BF195118	229127_at	ATP synthase, H+ transporting, mitochondrial F0 complex, subunit F6	Hs.246310	522	ATP5J
8.92359	0.069252	7.91443	0.163734	2.01	Down	0.00475232	AW974812	222325_at	Transcribed locus	Hs.506435	-	-
6.26585	0.098248	7.27398	0.073406	2.01	Up	0.0011939	NM_005859	204021_s_at	Purine-rich element binding protein A	Hs.443121	5813	PURA
8.29026	0.108847	7.28218	0.109647	2.01	Down	0.00284941	AI041543	229770_at	Glycosyltransferase 1 domain containing 1	Hs.12381	144423	GLT1D1
5.28038	0.11813	6.28812	0.223953	2.01	Up	0.016401	AI283051	244383_at	CDNA clone IMAGE:5175565	Hs.405427	-	-
7.78842	0.124613	6.78111	0.091364	2.01	Down	0.00285879	NM_002006	204422_s_at	Fibroblast growth factor 2 (basic)	Hs.284244	2247	FGF2
7.13421	0.015172	6.12785	0.122366	2.01	Down	0.00122677	NM_014788	203147_s_at	Tripartite motif-containing 14	Hs.575631	9830	TRIM14
6.31678	0.136806	7.32213	0.189626	2.01	Up	0.0126501	AI951144	235123_at	NLR family, apoptosis inhibitory protein	Hs.191356	4671	NAIP
3.7961	0.011888	4.80056	0.216031	2.01	Up	0.00971492	AL832482	1566163_at	Meis1, myeloid ecotropic viral integration site 1 homolog 2 (mouse)	Hs.510989	4212	MEIS2
6.20059	0.110337	5.19697	0.119071	2.01	Down	0.00347777	AA448694	242499_at	U2 small nuclear RNA auxiliary factor 1	Hs.365116	7307	U2AF1
10.149	0.042176	9.14561	0.161339	2	Down	0.00384302	AW105301	228238_at	Centromere protein L	Hs.531856	91687	CENPL
7.69015	0.01016	6.68778	0.07129	2	Down	0.000154457	AI378788	213865_at	Discoidin, CUB and LCCL domain containing 2	Hs.203691	131566	DCBLD2
6.86149	0.066525	7.86308	0.156489	2	Up	0.00415401	AI341823	239657_x_at	Forkhead box protein O6	Hs.559677	343552	FOXO6
10.3753	0.019909	9.37581	0.083645	2	Down	0.000312997	R38389	213131_at	OLFM1	-	-	-
5.58942	0.054952	4.59001	0.102405	2	Down	0.00100481	AA776723	239946_at	KIAA0922	Hs.205572	23240	KIAA0922
8.6735	0.096515	9.6728	0.035432	2	Up	0.000627381	BC042832	1557987_at	PI-3-kinase-related kinase SMG-1 - like locus	Hs.623973	641298	LOC641298
9.24431	0.089521	8.24502	0.191124	2	Down	0.00907189	N21426	225496_s_at	Synaptotagmin-like 2	Hs.369520	54843	SYTL2
9.35348	0.008468	8.35579	0.063927	2	Down	0.000101863	NM_006875	204269_at	Pim-2 oncogene	Hs.496096	11040	PIM2
7.71301	0.157763	6.7158	0.0562	2	Down	0.00399253	NM_018474	219961_s_at	Chromosome 20 open reading frame 19	Hs.187635	55857	C20orf19
7.11871	0.087081	6.12179	0.141988	2	Down	0.00391783	NM_030379	207034_s_at	GLI-Kruppel family member GLI2	-	2736	-
7.38863	0.038224	8.38494	0.281884	1.99	Up	0.0248415	AI478634	225924_at	KIAA1450 protein	Hs.652441	57600	KIAA1450
7.55417	0.015358	6.55823	0.343496	1.99	Down	0.0442721	BC001120	208949_s_at	Lectin, galactoside-binding, soluble, 3 (galectin 3)	Hs.531081	3958	LGALS3
6.11662	0.156925	7.11225	0.07703	1.99	Up	0.00469536	AW074143	239210_at	Pre-B-cell leukemia transcription factor 1	Hs.493096	5087	PBX1
7.58161	0.078123	6.58682	0.043343	1.99	Down	0.000370182	NM_033204	1552633_at	Zinc finger protein 101	Hs.631642	94039	ZNF101
7.02575	0.030988	6.03111	0.169582	1.99	Down	0.00447927	AW269340	226985_at	FYVE, RhoGEF and PH domain containing 5	Hs.412406	152273	FGD5
8.54813	0.082153	7.5551	0.18473	1.99	Down	0.00797642	NM_006555	217785_s_at	YKT6 v-SNARE homolog (S. cerevisiae)	Hs.520794	10652	YKT6
7.79052	0.073771	8.78346	0.146337	1.99	Up	0.00374576	NM_016426	204318_s_at	G-2 and S-phase expressed 1	Hs.386189	51512	GTSE1
5.2782	0.109162	6.26934	0.067476	1.99	Up	0.0015133	AU145140	232932_at	Hypothetical protein LOC645030	Hs.632410	645030	LOC645030
7.32098	0.075576	6.33008	0.125664	1.99	Down	0.00250123	AF161412	217486_s_at	Zinc finger, DHHC-type containing 17	Hs.4014	23390	ZDHHC17
6.79396	0.177424	5.80311	0.068833	1.99	Down	0.00648674	AA088177	234994_at	KIAA1913	Hs.591341	114801	KIAA1913
9.61743	0.140452	10.6063	0.030863	1.98	Up	0.00234314	AW973232	242121_at	CDNA clone IMAGE:4328048	Hs.349570	-	-
7.07131	0.020231	6.08362	0.104982	1.98	Down	0.00076318	NM_014837	201793_x_at	Smg-7 homolog, nonsense mediated mRNA decay factor (C. elegans)	Hs.591463	9887	SMG7
9.22482	0.027155	10.2123	0.123623	1.98	Up	0.00145625	NM_016245	217989_at	Hydroxysteroid (17-beta) dehydrogenase 11	Hs.282984	51170	HSD17B11
8.44997	0.078034	9.43745	0.014891	1.98	Up	0.000240845	AF146696	223287_s_at	Forkhead box P1	Hs.431498	27086	FOXP1
6.81097	0.063908	5.82433	0.172359	1.98	Down	0.00581811	AB049117	223665_at	Actin related protein M1	Hs.135411	84517	ARPM1
4.32907	0.059583	5.31564	0.192232	1.98	Up	0.00803184	BF930294	1559117_at	CDNA FLJ34664 fis, clone LIVER2000592	Hs.634052	-	-
7.26832	0.106652	6.28201	0.089869	1.98	Down	0.0021096	M55575	210653_s_at	Branched chain keto acid dehydrogenase E1, beta polypeptide (maple syrup urine disease)	Hs.436387	594	BCKDHB
10.1049	0.009608	9.11891	0.188357	1.98	Down	0.00639283	BE967532	203636_at	Transcribed locus	Hs.596686	-	-
7.00625	0.167739	7.99199	0.258503	1.98	Up	0.0329375	NM_001394	204014_at	Dual specificity phosphatase 4	Hs.417962	1846	DUSP4
6.24299	0.125577	7.2277	0.223919	1.98	Up	0.0185294	BC002669	209261_s_at	Nuclear receptor subfamily 2, group F, member 6	Hs.466148	2063	NR2F6
3.56204	0.073655	4.54632	0.33144	1.98	Up	0.0441627	AI890196	1556421_at	Hypothetical protein LOC286189	Hs.593427	286189	LOC286189
10.315	0.069214	11.2991	0.119169	1.98	Up	0.00203414	BC001913	208626_s_at	Vesicle amine transport protein 1 homolog (T. californica)	Hs.514199	10493	VAT1
7.49142	0.126931	6.50733	0.15105	1.98	Down	0.00755584	AA149648	226497_s_at	Fms-related tyrosine kinase 1 (vascular endothelial growth factor/vascular permeability factor receptor)	Hs.507621	2321	FLT1
8.39469	0.114128	7.41083	0.10134	1.98	Down	0.00298057	NM_002775	201185_at	HtrA serine peptidase 1	Hs.501280	5654	HTRA1
9.00007	0.040747	9.98268	0.124436	1.98	Up	0.00168713	NM_003202	205255_x_at	Transcription factor 7 (T-cell specific, HMG-box)	Hs.573153	6932	TCF7
9.03311	0.076914	10.0153	0.143445	1.98	Up	0.00380202	NM_024090	204256_at	ELOVL family member 6, elongation of long chain fatty acids (FEN1/Elo2, SUR4/Elo3-like, yeast)	Hs.412939	79071	ELOVL6
7.99298	0.068118	7.01167	0.211126	1.97	Down	0.0114802	R54042	228658_at	Hypothetical gene supported by AK098833	Hs.517502	440823	FLJ25967
8.13941	0.059336	9.11958	0.105309	1.97	Up	0.00125749	NM_019045	219297_at	WD repeat domain 44	Hs.98510	54521	WDR44
7.15972	0.042362	6.17964	0.272167	1.97	Down	0.0236244	AA740186	203771_s_at	Biliverdin reductase A	Hs.488143	644	BLVRA
8.33425	0.034833	7.3544	0.27441	1.97	Down	0.0239631	U55936	209131_s_at	Synaptosomal-associated protein, 23kDa	Hs.511149	8773	SNAP23
10.0524	0.008117	9.07313	0.185496	1.97	Down	0.0061938	NM_000381	203637_s_at	Midline 1 (Opitz/BBB syndrome)	Hs.27695	4281	MID1
8.11443	0.106946	7.13523	0.213046	1.97	Down	0.01476	NM_001845	211981_at	Collagen, type IV, alpha 1	Hs.17441	1282	COL4A1
7.92611	0.155211	6.94722	0.309152	1.97	Down	0.0473571	AI689210	232555_at	CAMP responsive element binding protein 5	Hs.437075	9586	CREB5
5.34147	0.126087	4.36261	0.195882	1.97	Down	0.0136745	AK026484	214925_s_at	Spectrin, alpha, non-erythrocytic 1 (alpha-fodrin)	Hs.372331	6709	SPTAN1
6.76165	0.076111	7.74043	0.14103	1.97	Up	0.00363738	NM_024599	219202_at	Rhomboid 5 homolog 2 (Drosophila)	Hs.464157	79651	RHBDF2
5.5447	0.072361	6.52269	0.102114	1.97	Up	0.0014474	AI686488	226097_at	Fibronectin type III domain containing 5	Hs.524234	252995	FNDC5
4.64987	0.04125	5.62659	0.3197	1.97	Up	0.0387815	U57052	209844_at	Homeobox B13	Hs.66731	10481	HOXB13
7.27966	0.139004	6.304	0.173169	1.97	Down	0.0117482	AB051513	231899_at	Zinc finger CCCH-type containing 12C	Hs.376289	85463	ZC3H12C
5.03711	0.055184	6.01228	0.222364	1.97	Up	0.0130917	AL832561	1561689_at	Kinesin family member 26B	Hs.368096	55083	KIF26B
7.648	0.138485	6.67283	0.222563	1.97	Down	0.0204719	AA700440	228329_at	Disabled homolog 1 (Drosophila)	Hs.477370	1600	DAB1
7.97346	0.068217	6.99834	0.072235	1.97	Down	0.00060425	AI021902	240105_at	Chromosome 21 open reading frame 66	Hs.644004	94104	C21orf66
7.03955	0.143069	8.01453	0.160714	1.97	Up	0.0105674	BF213501	233919_s_at	Transcribed locus	Hs.648700	-	-
5.91822	0.111792	4.94418	0.145606	1.96	Down	0.00606242	BF110053	228707_at	Claudin 23	Hs.183617	137075	CLDN23
10.2789	0.059922	11.2529	0.049897	1.96	Up	0.00023632	AA085748	212155_at	-	-	-	-
6.36455	0.067416	5.39075	0.181759	1.96	Down	0.00736863	T68150	238419_at	Pleckstrin homology-like domain, family B, member 2	Hs.477114	90102	PHLDB2
7.57029	0.073491	6.59691	0.03162	1.96	Down	0.000261925	AL042120	242665_at	Formin-like 2	Hs.149566	114793	FMNL2
4.48078	0.026672	5.45338	0.1156	1.96	Up	0.00120611	NM_032845	1553385_at	hypothetical protein FLJ14816	-	84931	-
7.39397	0.091586	6.42138	0.120192	1.96	Down	0.00299742	AI802048	231325_at	Unc-5 homolog D (C. elegans)	Hs.238889	137970	UNC5D
9.58104	0.009312	8.60847	0.165515	1.96	Down	0.00421501	BC030211	1568780_at	Hypothetical LOC497257	Hs.322761	497257	LOC497257
6.9326	0.135223	7.90469	0.078324	1.96	Up	0.00339999	AA665058	242310_at	Formin binding protein 1-like	Hs.134060	54874	FNBP1L
6.60245	0.108679	5.63113	0.159003	1.96	Down	0.00726506	AI609832	230057_at	Hypothetical protein LOC285178	Hs.586683	285178	LOC285178
7.66898	0.082657	6.69885	0.050878	1.96	Down	0.000563062	BC005130	223974_at	Discs, large (Drosophila) homolog-associated protein 1	Hs.627200	9229	DLGAP1
6.74708	0.137653	7.7167	0.190402	1.96	Up	0.0145302	BF511315	221814_at	G protein-coupled receptor 124	Hs.652229	25960	GPR124
7.59708	0.013812	6.62753	0.260798	1.96	Down	0.0206103	AA284248	1559394_a_at	Receptor tyrosine kinase-like orphan receptor 1	Hs.128753	4919	ROR1
7.68019	0.062085	6.71154	0.151609	1.96	Down	0.00409675	AF208694	222698_s_at	Impact homolog (mouse)	Hs.515317	55364	IMPACT
10.341	0.096299	11.3095	0.11679	1.96	Up	0.00306421	BF512388	228155_at	Chromosome 10 open reading frame 58	Hs.500333	84293	C10orf58
8.97031	0.026551	9.93794	0.138032	1.96	Up	0.00233358	N30069	227494_at	Hypothetical protein LOC253842	Hs.20131	253842	LOC253842
10.5196	0.024361	11.4871	0.021892	1.96	Up	7.81822e-06	AL049381	212148_at	Pre-B-cell leukemia transcription factor 1	Hs.493096	5087	PBX1
6.57475	0.123074	5.60815	0.120102	1.95	Down	0.0049251	NM_002661	204613_at	Phospholipase C, gamma 2 (phosphatidylinositol-specific)	Hs.413111	5336	PLCG2
7.39738	0.12005	8.3639	0.162521	1.95	Up	0.00875276	U08032	209607_x_at	Sulfotransferase family, cytosolic, 1A, phenol-preferring, member 3	Hs.460587	6818	SULT1A3
5.14098	0.114855	4.17516	0.256526	1.95	Down	0.026383	AF418269	1554607_at	Connector enhancer of kinase suppressor of Ras 2	Hs.632794	22866	CNKSR2
8.14617	0.012976	7.18067	0.077954	1.95	Down	0.000257674	AI797248	228537_at	GLI-Kruppel family member GLI2	Hs.111867	2736	GLI2
8.44719	0.083635	7.4817	0.236239	1.95	Down	0.0182616	NM_022481	218950_at	Centaurin, delta 3	Hs.25277	64411	CENTD3
8.00655	0.061003	7.04144	0.053876	1.95	Down	0.000289588	NM_018243	201308_s_at	Septin 11	Hs.128199	55752	2007-09-11
8.66109	0.022196	7.69635	0.239464	1.95	Down	0.0159764	NM_003825	214544_s_at	Synaptosomal-associated protein, 23kDa	Hs.511149	8773	SNAP23
7.2725	0.075094	8.23712	0.160649	1.95	Up	0.00554447	AI475544	228582_x_at	Metastasis associated lung adenocarcinoma transcript 1 (non-coding RNA)	Hs.642877	378938	MALAT1
7.45406	0.091732	6.48985	0.149388	1.95	Down	0.00532739	NM_018964	218928_s_at	Solute carrier family 37 (glycerol-3-phosphate transporter), member 1	Hs.547009	54020	SLC37A1
9.20541	0.149119	8.2413	0.102862	1.95	Down	0.00599726	BE466173	227223_at	RNA binding motif protein 39	Hs.282901	9584	RBM39
7.17963	0.067619	8.14304	0.179006	1.95	Up	0.00730899	AW151924	228762_at	LFNG O-fucosylpeptide 3-beta-N-acetylglucosaminyltransferase	Hs.159142	3955	LFNG
8.91454	0.084477	9.87705	0.17653	1.95	Up	0.00793923	AA176289	227496_at	Hypothetical protein LOC253842	Hs.20131	253842	LOC253842
8.78364	0.090003	7.82139	0.117879	1.95	Down	0.00290978	BF511685	201718_s_at	Erythrocyte membrane protein band 4.1-like 2	Hs.486470	2037	EPB41L2
7.13421	0.122414	6.1729	0.298966	1.95	Down	0.0409132	AW014133	236519_at	Chromosome 9 open reading frame 135	Hs.444459	138255	C9orf135
8.10886	0.035002	7.14841	0.107595	1.95	Down	0.00105594	AI435595	236824_at	Transmembrane protein 132B	Hs.524838	114795	TMEM132B
9.26366	0.071025	8.30365	0.108795	1.95	Down	0.0017889	AI332397	1555996_s_at	Eukaryotic translation initiation factor 4A, isoform 2	Hs.518475	1974	EIF4A2
8.26432	0.085166	7.30457	0.045682	1.94	Down	0.000577303	BE958291	231984_at	Methylthioadenosine phosphorylase	Hs.193268	4507	MTAP
8.93832	0.157325	9.89796	0.13458	1.94	Up	0.00976929	NM_020215	218820_at	Chromosome 14 open reading frame 132	Hs.6434	56967	C14orf132
5.35565	0.125575	6.315	0.007659	1.94	Up	0.00158803	AW022607	226806_s_at	Full length insert cDNA clone ZD69D05	Hs.642794	-	-
6.99259	0.059814	7.95134	0.11221	1.94	Up	0.00165729	NM_005938	205451_at	Myeloid/lymphoid or mixed-lineage leukemia (trithorax homolog, Drosophila); translocated to, 7	Hs.584654	4303	MLLT7
9.9403	0.024344	10.8989	0.03812	1.94	Up	2.93028e-05	AB055977	223376_s_at	Brain protein I3	Hs.567438	25798	BRI3
6.71103	0.065964	5.75268	0.248052	1.94	Down	0.0202307	AF026199	210818_s_at	BTB and CNC homology 1, basic leucine zipper transcription factor 1	Hs.154276	571	BACH1
7.40359	0.073511	6.44533	0.158741	1.94	Down	0.00540656	NM_000418	203233_at	Interleukin 4 receptor	Hs.513457	3566	IL4R
8.75717	0.049189	9.7154	0.139714	1.94	Up	0.00294125	NM_003392	205990_s_at	Wingless-type MMTV integration site family, member 5A	Hs.652181	7474	WNT5A
5.46526	0.096603	4.50795	0.081405	1.94	Down	0.00162607	AW117765	1556009_at	Peroxisome biogenesis factor 13	Hs.567316	5194	PEX13
8.27479	0.137527	7.31818	0.020318	1.94	Down	0.00233737	AF362887	1567107_s_at	tropomyosin 3	-	7170	-
6.24925	0.104978	5.29281	0.13325	1.94	Down	0.00487075	BF447954	230263_s_at	Dedicator of cytokinesis 5	Hs.195403	80005	DOCK5
8.54049	0.079212	7.5842	0.027053	1.94	Down	0.000334905	BF061845	203833_s_at	Trans-golgi network protein 2	Hs.593382	10618	TGOLN2
9.24158	0.190836	10.196	0.07738	1.94	Up	0.00977253	NM_016561	218056_at	Bifunctional apoptosis regulator	Hs.435556	51283	BFAR
6.05635	0.058185	5.10299	0.14844	1.94	Down	0.00393138	BF308645	224909_s_at	Phosphatidylinositol 3,4,5-trisphosphate-dependent RAC exchanger 1	Hs.153310	57580	PREX1
6.34563	0.03735	7.2989	0.107517	1.94	Up	0.00111168	T90358	229328_at	-	-	-	-
5.76992	0.121612	4.81732	0.272427	1.94	Down	0.033121	AI924426	226099_at	Elongation factor, RNA polymerase II, 2	Hs.592742	22936	ELL2
8.8099	0.070944	7.85834	0.139389	1.93	Down	0.00368947	N63576	209169_at	Glycoprotein M6B	Hs.495710	2824	GPM6B
4.77547	0.170403	3.82396	0.06727	1.93	Down	0.00654368	BF115815	237376_at	Cullin 3	Hs.372286	8452	CUL3
5.31386	0.025642	6.26534	0.110755	1.93	Up	0.00111461	AI123518	223213_s_at	Zinc fingers and homeoboxes 1	Hs.612084	11244	ZHX1
7.97358	0.114972	7.02217	0.136603	1.93	Down	0.00597088	BF475488	227168_at	Hypothetical gene supported by AK098833	Hs.517502	440823	FLJ25967
7.41539	0.071376	6.46434	0.189979	1.93	Down	0.00940396	AF052094	200878_at	Endothelial PAS domain protein 1	Hs.468410	2034	EPAS1
8.55435	0.067935	7.60397	0.250583	1.93	Down	0.0215704	NM_018099	220615_s_at	Male sterility domain containing 1	Hs.298851	55711	MLSTD1
8.1798	0.086131	7.2302	0.196331	1.93	Down	0.0114287	AI268404	223435_s_at	Protocadherin alpha subfamily C, 2	Hs.199343	56134	PCDHAC2
11.1675	0.034519	10.2184	0.238444	1.93	Down	0.0169704	AA551090	230264_s_at	Adaptor-related protein complex 1, sigma 2 subunit	Hs.121592	8905	AP1S2
7.8724	0.14542	6.9234	0.110549	1.93	Down	0.00653793	AF151026	223888_s_at	Leucyl-tRNA synthetase	Hs.432674	51520	LARS
7.90266	0.078869	6.95367	0.067199	1.93	Down	0.000788935	AK091930	1556469_s_at	Cathepsin L2	Hs.434529	1515	CTSL2
8.41632	0.080533	7.4675	0.130797	1.93	Down	0.00348896	AF001294	209803_s_at	Pleckstrin homology-like domain, family A, member 2	Hs.154036	7262	PHLDA2
5.37037	0.066519	4.42201	0.082741	1.93	Down	0.000868447	BF979668	241781_at	Chromosome 9 open reading frame 41	Hs.567688	138199	C9orf41
5.2799	0.124197	6.2279	0.126279	1.93	Up	0.0058764	BC009222	1555468_at	Neuropilin 2	Hs.471200	8828	NRP2
7.06341	0.036428	6.11554	0.026592	1.93	Down	3.02947e-05	NM_024792	218898_at	Family with sequence similarity 57, member A	Hs.154396	79850	FAM57A
7.80262	0.021068	8.75024	0.128238	1.93	Up	0.0018803	AI251890	214683_s_at	CDC-like kinase 1	Hs.433732	1195	CLK1
9.99737	0.060769	10.9448	0.090158	1.93	Up	0.000955071	AL137749	222240_s_at	Myo-inositol 1-phosphate synthase A1	Hs.405873	51477	ISYNA1
10.1551	0.06573	9.20784	0.094324	1.93	Down	0.00118324	AI203404	236894_at	LINE-1 type transposase domain containing 1	Hs.562195	54596	L1TD1
9.2404	0.102308	10.187	0.049751	1.93	Up	0.00113987	AF311326	224318_s_at	Hypothetical protein FLJ10081	Hs.516341	55683	FLJ10081
7.26059	0.105758	6.31494	0.247437	1.93	Down	0.0245773	AI862658	213341_at	Fem-1 homolog c (C. elegans)	Hs.47367	56929	FEM1C
5.97741	0.123269	6.92274	0.024021	1.93	Up	0.00166786	AI130705	226448_at	Family with sequence similarity 89, member A	Hs.38516	375061	FAM89A
7.67425	0.172923	6.7295	0.230822	1.92	Down	0.0306247	AA215381	243154_at	Transcribed locus	Hs.86650	-	-
6.93861	0.084253	5.99388	0.079034	1.92	Down	0.00121748	AA001021	241661_at	Jumonji domain containing 1C	Hs.413416	221037	JMJD1C
7.633	0.039545	8.57768	0.077574	1.92	Up	0.000409566	NM_014755	202657_s_at	SERTA domain containing 2	Hs.645287	9792	SERTAD2
9.36346	0.073182	10.3074	0.165936	1.92	Up	0.00649362	AF052167	218536_at	MRS2-like, magnesium homeostasis factor (S. cerevisiae)	Hs.533291	57380	MRS2L
10.3899	0.066862	9.44613	0.067115	1.92	Down	0.000570237	NM_001415	205321_at	Eukaryotic translation initiation factor 2, subunit 3 gamma, 52kDa	Hs.539684	1968	EIF2S3
6.73493	0.10864	5.79118	0.227707	1.92	Down	0.0201094	AI801973	51158_at	Hypothetical gene supported by AK075564; BC060873	Hs.27373	400451	LOC400451
7.57529	0.092361	8.51897	0.089222	1.92	Up	0.00182623	AU137607	222599_s_at	Neuron navigator 2	Hs.502116	89797	NAV2
6.62014	0.116984	5.67654	0.131263	1.92	Down	0.00582063	BC015986	1559399_s_at	Zinc finger, CCHC domain containing 10	Hs.29700	54819	ZCCHC10
7.75963	0.086818	6.81725	0.230439	1.92	Down	0.0186674	AA551075	212188_at	Potassium channel tetramerisation domain containing 12	Hs.652146	115207	KCTD12
5.79076	0.038489	4.84856	0.017218	1.92	Down	2.37458e-05	J05008	222802_at	endothelin 1	-	1906	-
6.58968	0.091615	5.64749	0.056137	1.92	Down	0.000932444	AL390127	225390_s_at	Kruppel-like factor 13	Hs.525752	51621	KLF13
6.2984	0.019128	5.35641	0.037713	1.92	Down	2.40417e-05	AW026241	236359_at	Sodium channel, voltage-gated, type IV, beta	Hs.65239	6330	SCN4B
8.30596	0.132154	9.24755	0.035509	1.92	Up	0.0023376	BG261385	225906_at	CDNA clone IMAGE:4123507	Hs.648380	-	-
6.79772	0.094607	5.85636	0.055315	1.92	Down	0.00100918	BC039079	1554481_a_at	Erythrocyte membrane protein band 4.1 (elliptocytosis 1, RH-linked)	Hs.175437	2035	EPB41
5.16409	0.08613	6.10531	0.217066	1.92	Up	0.0157284	AL831967	1553971_a_at	Opposite strand transcription unit to STAG3	Hs.556063	352954	GATS
7.91472	0.02934	6.97394	0.038687	1.92	Down	4.18241e-05	NM_000692	209645_s_at	Aldehyde dehydrogenase 1 family, member B1	Hs.436219	219	ALDH1B1
10.4198	0.084178	11.36	0.105807	1.92	Up	0.00224781	AW294869	225227_at	CDNA clone IMAGE:5299642	Hs.536655	-	-
8.18944	0.002609	7.24932	0.133598	1.92	Down	0.00215091	AL049369	215253_s_at	Down syndrome critical region gene 1	Hs.282326	1827	DSCR1
9.78992	0.085348	8.8503	0.094849	1.92	Down	0.0018117	AF015043	222258_s_at	SH3-domain binding protein 4	Hs.516777	23677	SH3BP4
4.42855	0.101441	5.36801	0.202018	1.92	Up	0.0141923	BF725804	243209_at	Potassium voltage-gated channel, KQT-like subfamily, member 4	Hs.473058	9132	KCNQ4
6.56642	0.103931	5.62738	0.068137	1.92	Down	0.00164383	AA521288	238435_at	Hypothetical protein LOC728999	Hs.532326	728999	LOC728999
6.29756	0.081533	5.35947	0.094796	1.92	Down	0.0016887	NM_003500	205364_at	Acyl-Coenzyme A oxidase 2, branched chain	Hs.444959	8309	ACOX2
7.71513	0.105112	6.77729	0.169812	1.92	Down	0.00933633	AW450911	213270_at	Membrane protein, palmitoylated 2 (MAGUK p55 subfamily member 2)	Hs.514208	4355	MPP2
7.05774	0.136491	6.12003	0.106947	1.92	Down	0.00566277	U81380	210904_s_at	Interleukin 13 receptor, alpha 1	Hs.496646	3597	IL13RA1
6.22266	0.071211	7.16015	0.085948	1.92	Up	0.00109958	AI800790	240071_at	Full length insert cDNA clone ZB81F12	Hs.209641	-	-
7.61775	0.119954	6.68119	0.113109	1.91	Down	0.00474017	NM_014822	202375_at	SEC24 related gene family, member D (S. cerevisiae)	Hs.189641	9871	SEC24D
9.10295	0.048094	10.0392	0.048582	1.91	Up	0.000164643	NM_003919	204688_at	Sarcoglycan, epsilon	Hs.371199	8910	SGCE
11.929	0.068661	10.9928	0.186667	1.91	Down	0.00926242	NM_021127	204285_s_at	Phorbol-12-myristate-13-acetate-induced protein 1	Hs.96	5366	PMAIP1
6.63544	0.050331	5.70008	0.011667	1.91	Down	5.47346e-05	AV721789	229689_s_at	Transcribed locus	Hs.652690	-	-
11.3722	0.072765	12.3071	0.08545	1.91	Up	0.00113479	NM_012342	203304_at	BMP and activin membrane-bound inhibitor homolog (Xenopus laevis)	Hs.533336	25805	BAMBI
7.69238	0.147039	6.75766	0.131853	1.91	Down	0.00908546	AL524033	201996_s_at	Spen homolog, transcriptional regulator (Drosophila)	Hs.558463	23013	SPEN
5.1969	0.087607	6.13089	0.120452	1.91	Up	0.0033006	AI808625	209254_at	KIAA0265 protein	Hs.520710	23008	KIAA0265
8.20172	0.096427	7.26838	0.108404	1.91	Down	0.00300311	NM_007350	217999_s_at	Pleckstrin homology-like domain, family A, member 1	Hs.602085	22822	PHLDA1
10.2147	0.155464	9.28147	0.057481	1.91	Down	0.0048953	AA218868	213869_x_at	THY1	-	-	-
5.74948	0.049239	4.81781	0.035929	1.91	Down	0.000106862	AA732995	216000_at	Asparagine synthetase	Hs.489207	440	ASNS
8.35805	0.10407	7.42698	0.109927	1.91	Down	0.0035444	K03199	211300_s_at	Tumor protein p53 (Li-Fraumeni syndrome)	Hs.408312	7157	TP53
7.48116	0.08	6.55016	0.156532	1.91	Down	0.00610319	AI806322	228291_s_at	Chromosome 20 open reading frame 19	Hs.187635	55857	C20orf19
6.03431	0.110368	5.10447	0.101463	1.91	Down	0.00343714	AW975772	236917_at	Leucine rich repeat containing 34	Hs.591289	151827	LRRC34
9.26597	0.067519	8.33736	0.279998	1.9	Down	0.0321559	AA074145	214203_s_at	Proline dehydrogenase (oxidase) 1	Hs.517352	5625	PRODH
7.46788	0.031647	6.53937	0.327689	1.9	Down	0.047809	W74643	1556283_s_at	FGFR1 oncogene partner 2	Hs.591162	26127	FGFR1OP2
5.6655	0.071961	6.5938	0.101977	1.9	Up	0.00174501	BF939235	244046_at	Up-regulated gene 4	Hs.284286	55665	URG4
6.1943	0.142265	5.26707	0.086674	1.9	Down	0.00510346	NM_007236	207993_s_at	Calcium binding protein P22	Hs.406234	11261	CHP
9.48583	0.157599	10.4128	0.083617	1.9	Up	0.00653501	AF200715	204235_s_at	GULP, engulfment adaptor PTB domain containing 1	Hs.470887	51454	GULP1
7.8716	0.136617	6.94499	0.268701	1.9	Down	0.0371497	BG112263	226834_at	Transcribed locus	Hs.504187	-	-
4.78014	0.024898	5.7052	0.27203	1.9	Up	0.0276206	NM_000912	207553_at	Opioid receptor, kappa 1	Hs.106795	4986	OPRK1
6.52666	0.085864	7.45129	0.155907	1.9	Up	0.00653892	T85248	238902_at	Protein-L-isoaspartate (D-aspartate) O-methyltransferase domain containing 1	Hs.308480	115294	PCMTD1
6.87001	0.090196	5.9457	0.202967	1.9	Down	0.0141273	AK056349	1559633_a_at	Cholinergic receptor, muscarinic 3	Hs.7138	1131	CHRM3
6.36122	0.168494	5.43706	0.047571	1.9	Down	0.00617646	AI056699	230626_at	Tetraspanin 12	Hs.16529	23554	TSPAN12
7.5085	0.079315	6.58567	0.129451	1.9	Down	0.00370149	AA653638	1557522_x_at	CDNA clone IMAGE:5311184	Hs.595233	-	-
8.94194	0.074653	8.01975	0.185134	1.89	Down	0.00988293	AF251295	203299_s_at	adaptor-related protein complex 1, sigma 2 subunit	-	8905	-
6.13998	0.072697	5.2186	0.085569	1.89	Down	0.00120172	NM_005562	202267_at	Laminin, gamma 2	Hs.591484	3918	LAMC2
8.45881	0.018703	7.5385	0.196327	1.89	Down	0.00954285	BE218980	224833_at	-	-	-	-
8.80706	0.081223	7.88708	0.066973	1.89	Down	0.000944804	AW664953	227335_at	Death inducer-obliterator 1	Hs.517172	11083	DIDO1
5.27864	0.088397	4.35876	0.085245	1.89	Down	0.00169883	AF284095	209869_at	Adrenergic, alpha-2A-, receptor	Hs.249159	150	ADRA2A
11.3347	0.034125	12.2545	0.114893	1.89	Up	0.00155052	M69148	209035_at	Midkine (neurite growth-promoting factor 2)	Hs.82045	4192	MDK
6.07292	0.082933	5.15331	0.205638	1.89	Down	0.0142902	NM_014289	202965_s_at	Calpain 6	Hs.496593	827	CAPN6
7.6705	0.030107	6.75181	0.308096	1.89	Down	0.0412383	AU155515	213459_at	Ribosomal protein L37a	Hs.433701	6168	RPL37A
9.56201	0.046044	8.64501	0.19536	1.89	Down	0.010271	NM_005103	203562_at	Fasciculation and elongation protein zeta 1 (zygin I)	Hs.224008	9638	FEZ1
11.0581	0.041851	10.1412	0.132992	1.89	Down	0.00276801	AL110298	216236_s_at	Solute carrier family 2 (facilitated glucose transporter), member 3	Hs.419240	6515	SLC2A3
6.08128	0.116748	6.99771	0.172895	1.89	Up	0.0117569	AI673539	227120_at	Forkhead box P4	Hs.131436	116113	FOXP4
7.15754	0.041806	8.0735	0.189877	1.89	Up	0.00923206	BF111819	228933_at	Nance-Horan syndrome (congenital cataracts and dental anomalies)	Hs.201623	4810	NHS
4.60333	0.114909	5.51835	0.142971	1.89	Up	0.00755172	AI611973	238603_at	Hypothetical protein LOC254559	Hs.136313	254559	LOC254559
7.98528	0.074872	7.07104	0.133406	1.88	Down	0.00393951	AU147402	215198_s_at	Caldesmon 1	Hs.490203	800	CALD1
7.51734	0.05585	6.60327	0.100081	1.88	Down	0.00133945	NM_006080	206805_at	Sema domain, immunoglobulin domain (Ig), short basic domain, secreted, (semaphorin) 3A	Hs.252451	10371	SEMA3A
6.33691	0.085381	5.42349	0.149901	1.88	Down	0.00610842	AI824021	243027_at	Hypothetical protein LOC150084	Hs.422120	150084	LOC150084
6.81649	0.107898	5.90451	0.238264	1.88	Down	0.0251971	NM_020240	1552612_at	CDC42 small effector 2	Hs.508829	56990	CDC42SE2
4.98306	0.047817	4.07115	0.169473	1.88	Down	0.00661249	BF446673	235944_at	Hemicentin 1	Hs.58877	83872	HMCN1
8.24229	0.04088	7.33134	0.296774	1.88	Down	0.0383715	AK024050	222657_s_at	Ubiquitin-conjugating enzyme E2W (putative)	Hs.128841	55284	UBE2W
5.43475	0.109956	6.34552	0.060174	1.88	Up	0.00190546	AA156240	212444_at	CDNA clone IMAGE:6025865	Hs.632997	-	-
9.01247	0.08543	9.92277	0.07701	1.88	Up	0.00137913	NM_001157	206200_s_at	Annexin A11	Hs.530291	311	ANXA11
4.62004	0.061058	3.71037	0.128926	1.88	Down	0.00310242	AA372349	242762_s_at	KIAA1946	Hs.28872	165215	KIAA1946
6.16845	0.036338	5.25959	0.175691	1.88	Down	0.00715115	BC032313	1552773_at	C-type lectin domain family 4, member D	Hs.351811	338339	CLEC4D
8.47172	0.11556	7.56289	0.205874	1.88	Down	0.0183105	NM_024804	220215_at	Zinc finger protein 669	Hs.163754	79862	ZNF669
7.9821	0.137875	7.07339	0.028079	1.88	Down	0.0029599	AU156755	226107_at	CDNA FLJ13495 fis, clone PLACE1004425	Hs.239666	-	-
5.87431	0.117836	6.7827	0.218316	1.88	Up	0.0215504	AW195407	227341_at	Chromosome 10 open reading frame 30	Hs.498740	222389	C10orf30
8.65037	0.068826	7.74427	0.072918	1.87	Down	0.000830789	AW148844	209168_at	Glycoprotein M6B	Hs.495710	2824	GPM6B
4.50767	0.034782	5.41358	0.202498	1.87	Up	0.0116084	AV721528	225033_at	Hypothetical protein LOC286167	Hs.374257	286167	LOC286167
5.62017	0.10773	4.71433	0.11253	1.87	Down	0.00435428	BF978064	238474_at	Nucleoporin 43kDa	Hs.510375	348995	NUP43
8.02885	0.072694	7.12305	0.17995	1.87	Down	0.00953814	AK023367	1557385_at	Hypothetical protein FLJ13305	Hs.440466	84140	FLJ13305
7.47398	0.112305	8.37946	0.081521	1.87	Up	0.00284935	BF973178	215942_s_at	G-2 and S-phase expressed 1	Hs.386189	51512	GTSE1
4.79179	0.170625	5.69713	0.092484	1.87	Up	0.00955506	AA133285	230383_x_at	Transcribed locus	Hs.585792	-	-
5.84748	0.026161	6.75277	0.150449	1.87	Up	0.0040572	NM_022777	218785_s_at	RAB, member RAS oncogene family-like 5	Hs.389104	64792	RABL5
5.5722	0.084204	4.66702	0.115027	1.87	Down	0.00315151	BU729850	1561101_at	Janus kinase and microtubule interacting protein 2	Hs.184323	9832	JAKMIP2
7.73572	0.097286	6.83099	0.218976	1.87	Down	0.0195066	NM_015879	208065_at	ST8 alpha-N-acetyl-neuraminide alpha-2,8-sialyltransferase 3	Hs.23172	51046	ST8SIA3
5.8189	0.14299	6.72349	0.210529	1.87	Up	0.0237047	AU146834	233273_at	-	-	-	-
4.60411	0.11859	5.50858	0.246878	1.87	Up	0.0298664	AL565238	225956_at	Adult retina protein	Hs.484195	153222	LOC153222
6.73604	0.02897	5.83227	0.04303	1.87	Down	6.37117e-05	AI950145	212392_s_at	Phosphodiesterase 4D interacting protein (myomegalin)	Hs.584841	9659	PDE4DIP
7.75742	0.074277	8.66085	0.138707	1.87	Up	0.0045589	BC001305	210868_s_at	ELOVL family member 6, elongation of long chain fatty acids (FEN1/Elo2, SUR4/Elo3-like, yeast)	Hs.412939	79071	ELOVL6
9.64326	0.168966	8.74006	0.045287	1.87	Down	0.00668327	BU175810	1558015_s_at	ARP2 actin-related protein 2 homolog (yeast)	Hs.393201	10097	ACTR2
5.08445	0.069142	5.98742	0.133411	1.87	Up	0.00386066	NM_002147	205601_s_at	Homeobox B5	Hs.98428	3215	HOXB5
6.69744	0.011338	5.79459	0.037465	1.87	Down	2.09354e-05	AI890356	230441_at	KIAA1909 protein	Hs.535800	153478	KIAA1909
11.2769	0.020557	10.3744	0.13494	1.87	Down	0.0027132	AF242521	201364_s_at	Ornithine decarboxylase antizyme 2	Hs.74563	4947	OAZ2
9.07815	0.120409	8.17615	0.093186	1.87	Down	0.00406756	NM_001273	201182_s_at	Chromodomain helicase DNA binding protein 4	Hs.162233	1108	CHD4
6.78417	0.182938	5.88273	0.187074	1.87	Down	0.0261698	AA424537	238795_at	Chromosome 10 open reading frame 18	Hs.432548	54906	C10orf18
5.76751	0.085082	4.86629	0.125913	1.87	Down	0.00405183	NM_004117	204560_at	FK506 binding protein 5	Hs.407190	2289	FKBP5
7.50141	0.063644	6.60023	0.115828	1.87	Down	0.00241814	AI827906	230876_at	-	-	-	-
6.80769	0.040602	7.70839	0.179972	1.87	Up	0.00814927	NM_018112	218772_x_at	Transmembrane protein 38B	Hs.411925	55151	TMEM38B
9.32144	0.047865	8.42161	0.18211	1.87	Down	0.00878308	AI809967	201469_s_at	SHC (Src homology 2 domain containing) transforming protein 1	Hs.433795	6464	SHC1
8.54434	0.031488	9.44391	0.149027	1.87	Up	0.00411381	AF321442	223223_at	ARV1 homolog (S. cerevisiae)	Hs.275736	64801	ARV1
7.51033	0.068759	8.40978	0.152699	1.87	Up	0.00580376	NM_003082	205443_at	Small nuclear RNA activating complex, polypeptide 1, 43kDa	Hs.179312	6617	SNAPC1
3.63381	0.051446	4.53279	0.218059	1.86	Up	0.0159638	N50406	242172_at	Meis1, myeloid ecotropic viral integration site 1 homolog (mouse)	Hs.526754	4211	MEIS1
5.3868	0.009672	6.28559	0.135731	1.86	Up	0.00272287	NM_003979	203108_at	G protein-coupled receptor, family C, group 5, member A	Hs.631733	9052	GPRC5A
8.55934	0.020985	9.45792	0.11204	1.86	Up	0.0014001	NM_002718	207749_s_at	Protein phosphatase 2 (formerly 2A), regulatory subunit B, alpha	Hs.518155	5523	PPP2R3A
7.12925	0.064914	6.23074	0.211702	1.86	Down	0.0153775	NM_152608	1553338_at	Chromosome 1 open reading frame 55	Hs.520192	163859	C1orf55
8.90531	0.130974	8.00683	0.250015	1.86	Down	0.0334279	NM_017793	219143_s_at	Ribonuclease P 25kDa subunit	Hs.8562	54913	RPP25
4.41526	0.147066	5.31348	0.111955	1.86	Up	0.00828104	BF059070	240256_at	Zinc finger protein 367	Hs.494557	195828	ZNF367
7.46487	0.023401	6.56863	0.02046	1.86	Down	8.61263e-06	NM_000084	206704_at	Chloride channel 5 (nephrolithiasis 2, X-linked, Dent disease)	Hs.166486	1184	CLCN5
7.14764	0.014469	8.0436	0.183822	1.86	Up	0.00828511	AI760130	209632_at	Protein phosphatase 2 (formerly 2A), regulatory subunit B, alpha	Hs.518155	5523	PPP2R3A
4.62006	0.074865	3.72461	0.071314	1.86	Down	0.000977992	AA757457	242348_at	Family with sequence similarity 19 (chemokine (C-C motif)-like), member A4	Hs.187873	151647	FAM19A4
8.3034	0.040821	7.40862	0.150729	1.86	Down	0.00459356	AI768512	211993_at	WNK lysine deficient protein kinase 1	Hs.356604	65125	WNK1
9.97822	0.110036	10.873	0.105817	1.86	Up	0.0042295	AA206161	212057_at	KIAA0182	-	-	-
10.7432	0.067541	9.8493	0.071789	1.86	Down	0.000819327	NM_006017	204304_s_at	Prominin 1	Hs.614734	8842	PROM1
5.34737	0.149554	4.45363	0.064569	1.86	Down	0.00537566	AA731709	222290_at	Olfactory receptor, family 2, subfamily A, member 9 pseudogene	Hs.591830	441295	OR2A9P
3.74664	0.073086	4.64005	0.200727	1.86	Up	0.0138927	BE046923	230496_at	Family with sequence similarity 123A	Hs.528335	219287	FAM123A
6.07523	0.1445	5.18183	0.109305	1.86	Down	0.00786798	NM_001218	203963_at	Carbonic anhydrase XII	Hs.210995	771	CA12
5.31246	0.051329	6.2058	0.108716	1.86	Up	0.00175124	BC004287	223366_at	Homo sapiens, clone IMAGE:3618365, mRNA	Hs.434957	-	-
7.03892	0.069973	6.14561	0.038142	1.86	Down	0.000360682	BC000281	214797_s_at	PCTAIRE protein kinase 3	Hs.445402	5129	PCTK3
7.22668	0.046082	6.33407	0.261265	1.86	Down	0.028185	AJ271379	1555882_at	Spindlin family, member 3	Hs.522672	169981	SPIN3
6.14914	0.063435	7.04171	0.045058	1.86	Up	0.000329632	NM_006084	203882_at	Interferon-stimulated transcription factor 3, gamma 48kDa	Hs.1706	10379	ISGF3G
7.19759	0.161677	6.30519	0.042045	1.86	Down	0.00591752	NM_014707	205659_at	Histone deacetylase 9	Hs.196054	9734	HDAC9
5.8854	0.144932	4.99305	0.07272	1.86	Down	0.00531717	BC004372	209835_x_at	CD44 molecule (Indian blood group)	Hs.502328	960	CD44
7.12078	0.119523	6.22869	0.064459	1.86	Down	0.00277829	AW205153	210026_s_at	Caspase recruitment domain family, member 10	Hs.57973	29775	CARD10
8.0994	0.040553	7.2075	0.0354	1.86	Down	7.77165e-05	M27968	204421_s_at	Fibroblast growth factor 2 (basic)	Hs.284244	2247	FGF2
7.6051	0.085953	6.71487	0.214684	1.85	Down	0.0183087	AA131508	229981_at	Sorting nexin 5	Hs.652101	27131	SNX5
8.43914	0.034981	7.54936	0.026494	1.85	Down	3.4926e-05	BC005352	210260_s_at	Tumor necrosis factor, alpha-induced protein 8	Hs.271955	25816	TNFAIP8
6.35189	0.029054	7.24115	0.011993	1.85	Up	9.28722e-06	NM_145042	1552698_at	Alpha tubulin-like	Hs.585006	113691	MGC16703
8.50869	0.044354	7.61988	0.131876	1.85	Down	0.00308208	NM_013322	218404_at	Sorting nexin 10	Hs.571296	29887	SNX10
3.9864	0.087629	4.87519	0.212357	1.85	Up	0.0180104	AL832549	1563841_at	Meis1, myeloid ecotropic viral integration site 1 homolog 2 (mouse)	Hs.510989	4212	MEIS2
9.53893	0.140022	8.6502	0.119719	1.85	Down	0.00849714	U87836	210180_s_at	Splicing factor, arginine/serine-rich 10 (transformer 2 homolog, Drosophila)	Hs.533122	6434	SFRS10
7.87495	0.142962	6.98637	0.266695	1.85	Down	0.0425352	NM_005436	204716_at	Coiled-coil domain containing 6	Hs.591360	8030	CCDC6
4.07555	0.018974	4.96391	0.079481	1.85	Up	0.000406326	AI379143	242006_at	Chromosome 6 open reading frame 152	Hs.21945	167691	C6orf152
7.49861	0.131314	6.61098	0.137008	1.85	Down	0.00946695	AA748494	239002_at	Asp (abnormal spindle) homolog, microcephaly associated (Drosophila)	Hs.121028	259266	ASPM
8.6103	0.143244	7.72298	0.121973	1.85	Down	0.00919661	AA758105	241535_at	Hypothetical protein LOC728176	Hs.120377	728176	LOC728176
8.11485	0.063553	9.00078	0.141005	1.85	Up	0.004599	AW157525	225484_at	Testis specific, 14	Hs.368315	95681	TSGA14
6.21994	0.050869	7.10571	0.149214	1.85	Up	0.00493219	NM_019848	204928_s_at	Solute carrier family 10 (sodium/bile acid cotransporter family), member 3	Hs.522826	8273	SLC10A3
6.60924	0.144658	5.72374	0.080548	1.85	Down	0.00589309	AI823645	230087_at	Proline rich membrane anchor 1	Hs.432401	145270	PRIMA1
6.59265	0.05172	5.7074	0.040528	1.85	Down	0.000175617	AI684746	225562_at	RAS p21 protein activator 3	Hs.369188	22821	RASA3
4.49073	0.161925	5.37597	0.15943	1.85	Up	0.0176065	NM_002655	205372_at	Pleiomorphic adenoma gene 1	Hs.14968	5324	PLAG1
7.55618	0.142406	6.6712	0.166955	1.85	Down	0.0156955	AI760495	244546_at	Cytochrome c, somatic	Hs.437060	54205	CYCS
8.44142	0.07173	7.55651	0.044023	1.85	Down	0.000462661	BC004207	210416_s_at	CHK2 checkpoint homolog (S. pombe)	Hs.291363	11200	CHEK2
7.28202	0.149455	8.16621	0.096284	1.85	Up	0.00763329	NM_016250	206453_s_at	NDRG family member 2	Hs.525205	57447	NDRG2
6.42817	0.125679	7.31139	0.172642	1.84	Up	0.0144231	AW242916	212196_at	Interleukin 6 signal transducer (gp130, oncostatin M receptor)	Hs.532082	3572	IL6ST
8.20883	0.137956	7.3262	0.093216	1.84	Down	0.00608209	AI561354	216222_s_at	-	-	-	-
6.29306	0.141212	5.41148	0.066602	1.84	Down	0.00484494	AL525504	212384_at	HLA-B associated transcript 1	Hs.254042	7919	BAT1
4.8191	0.165589	5.69966	0.136106	1.84	Up	0.0147548	AI057455	244010_at	Myeloid/lymphoid or mixed-lineage leukemia 3	Hs.647120	58508	MLL3
7.82639	0.076497	6.947	0.142423	1.84	Down	0.00554487	NM_021630	219165_at	PDZ and LIM domain 2 (mystique)	Hs.632034	64236	PDLIM2
8.40551	0.052893	7.52663	0.19757	1.84	Down	0.0126744	AI144007	222040_at	Heterogeneous nuclear ribonucleoprotein A1	Hs.546261	3178	HNRPA1
7.31761	0.134295	6.43894	0.101632	1.84	Down	0.00643959	NM_004445	204718_at	EPH receptor B6	Hs.380089	2051	EPHB6
5.92356	0.076791	6.80171	0.009211	1.84	Up	0.000343082	BE503391	235634_at	Purine-rich element binding protein G	Hs.373778	29942	PURG
8.47119	0.080216	7.59306	0.202755	1.84	Down	0.0157694	NM_002048	204457_s_at	Growth arrest-specific 1	Hs.65029	2619	GAS1
6.10191	0.007263	6.97978	0.219582	1.84	Up	0.0161871	AA524093	44040_at	F-box protein 41	Hs.23158	150726	FBXO41
5.70314	0.123498	6.58019	0.160967	1.84	Up	0.0124191	AL120025	244659_at	Thyroid hormone receptor interactor 12	Hs.591633	9320	TRIP12
6.03957	0.048797	5.16284	0.168981	1.84	Down	0.00757224	BF438440	229399_at	Chromosome 10 open reading frame 118	Hs.159066	55088	C10orf118
7.39165	0.060098	6.51513	0.088551	1.84	Down	0.00121051	BC004558	225150_s_at	Rhotekin	Hs.192854	6242	RTKN
8.96863	0.061205	8.09217	0.048915	1.84	Down	0.000363555	W48843	221489_s_at	Sprouty homolog 4 (Drosophila)	Hs.323308	81848	SPRY4
6.56828	0.066136	5.69193	0.128713	1.84	Down	0.00375268	NM_018569	219023_at	Chromosome 4 open reading frame 16	Hs.435991	55435	C4orf16
6.5241	0.079242	5.64807	0.118161	1.84	Down	0.00353009	X15786	215771_x_at	-	-	-	-
12.6776	0.052903	11.802	0.168744	1.83	Down	0.007753	AI922599	201426_s_at	Vimentin	Hs.642813	7431	VIM
7.13487	0.081318	6.25935	0.128466	1.83	Down	0.00451116	BF673049	1558924_s_at	Restin (Reed-Steinberg cell-expressed intermediate filament-associated protein)	Hs.524809	6249	RSN
10.3115	0.084843	9.43626	0.167564	1.83	Down	0.00958823	NM_007067	200049_at	MYST histone acetyltransferase 2	Hs.21907	11143	MYST2
4.58442	0.102276	5.45933	0.287766	1.83	Up	0.0457071	AV713913	235197_s_at	Osteopetrosis associated transmembrane protein 1	Hs.226780	28962	OSTM1
5.01987	0.103024	5.89428	0.092361	1.83	Up	0.00320734	AW082291	241735_at	Ras association (RalGDS/AF-6) domain family 8	Hs.269941	11228	RASSF8
4.66868	0.107851	5.54222	0.08119	1.83	Up	0.00293848	BG177920	214783_s_at	Annexin A11	Hs.530291	311	ANXA11
7.00002	0.144742	7.87345	0.171041	1.83	Up	0.0175698	BE616972	227580_s_at	Transcribed locus	Hs.592281	-	-
3.55613	0.084967	4.42955	0.28288	1.83	Up	0.0416749	NM_001446	205029_s_at	Fatty acid binding protein 7, brain	Hs.26770	2173	FABP7
7.47162	0.084741	6.59861	0.272451	1.83	Down	0.0376694	AW272738	227829_at	Glycosyltransferase-like 1B	Hs.86543	120071	GYLTL1B
8.02615	0.032647	7.15325	0.091483	1.83	Down	0.000848669	NM_007063	204526_s_at	TBC1 domain family, member 8 (with GRAM domain)	Hs.442657	11138	TBC1D8
11.2956	0.093856	10.423	0.136458	1.83	Down	0.0062185	NM_021127	204286_s_at	Phorbol-12-myristate-13-acetate-induced protein 1	Hs.96	5366	PMAIP1
10.9705	0.043254	11.8427	0.018403	1.83	Up	4.9662e-05	AL582836	212094_at	Paternally expressed 10	Hs.147492	23089	PEG10
7.14108	0.00447	6.26923	0.101041	1.83	Down	0.000995603	BF740077	218430_s_at	Regulatory factor X domain containing 2	Hs.282855	64864	RFXDC2
6.91893	0.188422	6.04709	0.135329	1.83	Down	0.0198062	AI678057	226972_s_at	Hypothetical protein DKFZp434G156	Hs.521178	64753	NAG6
5.17201	0.104919	4.30056	0.074674	1.83	Down	0.00248809	BE671045	237502_at	Cardiolipin synthase 1	Hs.224764	54675	CRLS1
5.15919	0.151341	4.28815	0.046744	1.83	Down	0.00533115	BF358386	242405_at	Mastermind-like 2 (Drosophila)	Hs.428214	84441	MAML2
6.55891	0.048814	5.6888	0.225483	1.83	Down	0.0195793	BF510098	235129_at	Protein phosphatase 1, regulatory (inhibitor) subunit 1A	Hs.505662	5502	PPP1R1A
9.20191	0.044628	10.0717	0.025111	1.83	Up	7.04586e-05	NM_018180	218198_at	DEAH (Asp-Glu-Ala-His) box polypeptide 32	Hs.501379	55760	DHX32
4.73509	0.079776	5.60464	0.066946	1.83	Up	0.0011248	AK024867	216167_at	leucine rich repeat neuronal 5	-	10446	-
7.6976	0.037131	8.56635	0.099004	1.83	Up	0.00119609	AU151357	228456_s_at	Hypothetical protein LOC149832	Hs.592705	149832	LOC149832
8.68005	0.056419	7.81247	0.085274	1.82	Down	0.00105772	U63824	41037_at	TEA domain family member 4	-	7004	-
8.09313	0.030663	7.22569	0.047138	1.82	Down	0.000103067	NM_005497	208460_at	Gap junction protein, alpha 7, 45kDa (connexin 45)	Hs.651128	10052	GJA7
12.1598	0.024022	11.2925	0.066428	1.82	Down	0.000252729	AA205444	228415_at	Adaptor-related protein complex 1, sigma 2 subunit	Hs.121592	8905	AP1S2
9.02508	0.084987	8.15803	0.022239	1.82	Down	0.000591241	AI949549	227948_at	FYVE, RhoGEF and PH domain containing 4	Hs.117835	121512	FGD4
7.97088	0.1028	7.10403	0.042688	1.82	Down	0.00146635	BC002606	223543_at	PDZ domain containing 4	Hs.92732	57595	PDZD4
7.42007	0.085297	8.28656	0.128258	1.82	Up	0.00491084	AI692879	230229_at	Discs, large homolog 1 (Drosophila)	Hs.292549	1739	DLG1
7.69236	0.116206	8.55882	0.077552	1.82	Up	0.00343781	AI758191	226867_at	DENN/MADD domain containing 4C	Hs.249591	55667	DENND4C
5.41322	0.149128	6.27947	0.01905	1.82	Up	0.0045013	AW265514	232653_at	-	-	-	-
9.54338	0.04787	8.67728	0.141221	1.82	Down	0.00437173	NM_003607	214464_at	CDC42 binding protein kinase alpha (DMPK-like)	Hs.35433	8476	CDC42BPA
6.28376	0.114426	5.4177	0.151451	1.82	Down	0.0103186	AK026106	215843_s_at	Tolloid-like 2	Hs.154296	7093	TLL2
4.56857	0.034799	5.43435	0.114185	1.82	Up	0.00191855	NM_015596	205783_at	Kallikrein-related peptidase 13	Hs.165296	26085	KLK13
5.38222	0.050364	6.24792	0.170625	1.82	Up	0.00824285	AA524250	224822_at	Deleted in liver cancer 1	Hs.134296	10395	DLC1
9.22394	0.100389	8.35827	0.082845	1.82	Down	0.00265381	NM_001425	203729_at	Epithelial membrane protein 3	Hs.9999	2014	EMP3
6.06864	0.162459	6.93371	0.186568	1.82	Up	0.0249685	NM_025140	218175_at	Coiled-coil domain containing 92	Hs.114111	80212	CCDC92
10.1521	0.031945	11.0171	0.187672	1.82	Up	0.0104701	AI634866	224596_at	Solute carrier family 44, member 1	Hs.573495	23446	SLC44A1
9.69421	0.065756	10.5588	0.150643	1.82	Up	0.00625339	NM_018169	218614_at	Chromosome 12 open reading frame 35	Hs.445129	55196	C12orf35
9.10855	0.050813	8.24397	0.069991	1.82	Down	0.000562825	AB037848	226086_at	Synaptotagmin XIII	Hs.436643	57586	SYT13
10.0169	0.030147	10.8808	0.06633	1.82	Up	0.000289717	AI870918	226123_at	Chromodomain helicase DNA binding protein 7	Hs.20395	55636	CHD7
7.0585	0.09016	7.92138	0.190887	1.82	Up	0.0150072	BG106919	231810_at	BRI3 binding protein	Hs.632740	140707	BRI3BP
3.80276	0.09451	4.66503	0.214282	1.82	Up	0.0211704	AA025351	236262_at	-	-	-	-
6.36919	0.020911	7.2302	0.064484	1.82	Up	0.000221326	W93554	224817_at	SH3 and PX domains 2A	Hs.594708	9644	SH3PXD2A
6.88745	0.16823	6.02655	0.10363	1.82	Down	0.0120899	AF130080	223661_at	CDNA clone IMAGE:4513453	Hs.213061	-	-
9.07883	0.030136	8.2181	0.239599	1.82	Down	0.0234949	NM_020651	218319_at	Pellino homolog 1 (Drosophila)	Hs.7886	57162	PELI1
6.74536	0.045992	5.88537	0.107176	1.82	Down	0.00180267	BC000254	205209_at	Activin A receptor, type IB	Hs.438918	91	ACVR1B
10.0376	0.132214	10.897	0.04637	1.81	Up	0.00358005	BE384529	225269_s_at	RNA binding motif, single stranded interacting protein 1	Hs.470412	5937	RBMS1
6.86336	0.041044	7.72275	0.067472	1.81	Up	0.000404842	BC017771	1568834_s_at	Coiled-coil domain containing 90B	Hs.368866	60492	CCDC90B
8.2891	0.031449	7.43018	0.158168	1.81	Down	0.00598085	NM_015929	205571_at	Lipoyltransferase 1	Hs.516235	51601	LIPT1
7.65695	0.094628	6.7987	0.091494	1.81	Down	0.00285665	AA669336	205229_s_at	Coagulation factor C homolog, cochlin (Limulus polyphemus)	Hs.21016	1690	COCH
6.11339	0.124263	6.97111	0.089408	1.81	Up	0.00498286	AI208611	232587_at	Echinoderm microtubule associated protein like 4	Hs.593614	27436	EML4
8.80863	0.11883	9.66629	0.15363	1.81	Up	0.0115484	BC001971	209112_at	Cyclin-dependent kinase inhibitor 1B (p27, Kip1)	Hs.238990	1027	CDKN1B
8.95109	0.01533	8.09357	0.061105	1.81	Down	0.000168672	NM_018846	220238_s_at	Kelch-like 7 (Drosophila)	Hs.385861	55975	KLHL7
7.09132	0.019049	6.23396	0.012917	1.81	Down	3.10119e-06	NM_006378	203528_at	Chromosome 9 open reading frame 164	Hs.494406	349236	C9orf164
7.42196	0.118236	6.56482	0.06025	1.81	Down	0.00295835	AW269397	225564_at	Spermatogenesis associated 13	Hs.131017	221178	SPATA13
5.57012	0.069024	4.71305	0.091906	1.81	Down	0.00172823	AF056085	209990_s_at	Gamma-aminobutyric acid (GABA) B receptor, 2	Hs.198612	9568	GABBR2
9.30755	0.031525	8.4505	0.074583	1.81	Down	0.000450879	NM_001106	220028_at	Activin A receptor, type IIB	Hs.174273	93	ACVR2B
6.70632	0.134743	5.85018	0.086447	1.81	Down	0.00589405	BC046147	1555677_s_at	-	-	-	-
8.38844	0.032407	7.53267	0.12288	1.81	Down	0.00253373	BC008300	1554256_a_at	Pecanex-like 2 (Drosophila)	Hs.370605	80003	PCNXL2
8.92098	0.180691	8.06579	0.161498	1.81	Down	0.0242562	BG401568	227506_at	Solute carrier family 16, member 9 (monocarboxylic acid transporter 9)	Hs.499709	220963	SLC16A9
7.21107	0.064643	6.35595	0.115642	1.81	Down	0.00296628	AI202201	229139_at	Junctophilin 1	Hs.160574	56704	JPH1
10.0784	0.114437	10.9334	0.089178	1.81	Up	0.00414535	BE732345	214693_x_at	Notch homolog 2 (Drosophila)	Hs.515947	4853	NOTCH2
5.24808	0.133679	6.10252	0.079236	1.81	Up	0.00533355	NM_000864	207368_at	5-hydroxytryptamine (serotonin) receptor 1D	Hs.121482	3352	HTR1D
4.59899	0.014244	5.45297	0.064107	1.81	Up	0.000201794	AF267860	223703_at	Chromosome 10 open reading frame 11	Hs.118161	83938	C10orf11
4.86531	0.168131	4.01134	0.158946	1.81	Down	0.0210015	BC037292	1554912_at	family with sequence similarity 62 (C2 domain containing), member C	-	83850	-
5.28832	0.045614	4.43499	0.162911	1.81	Down	0.0072616	NM_012081	214446_at	Elongation factor, RNA polymerase II, 2	Hs.592742	22936	ELL2
6.1453	0.102738	5.29201	0.163209	1.81	Down	0.0114704	AA418816	227226_at	Chromosome 6 open reading frame 117	Hs.370055	112609	C6orf117
6.29272	0.113189	5.4395	0.098864	1.81	Down	0.00475014	U36310	210007_s_at	Glycerol-3-phosphate dehydrogenase 2 (mitochondrial)	Hs.512382	2820	GPD2
5.94753	0.075522	6.79997	0.064245	1.81	Up	0.00100578	AK025812	232508_at	Zinc finger, MIZ-type containing 1	Hs.193118	57178	ZMIZ1
10.3231	0.029567	9.47083	0.109275	1.81	Down	0.0016667	NM_002537	201365_at	Ornithine decarboxylase antizyme 2	Hs.74563	4947	OAZ2
6.09161	0.07211	5.23942	0.136366	1.81	Down	0.00524349	AF305083	209892_at	Fucosyltransferase 4 (alpha (1,3) fucosyltransferase, myeloid-specific)	Hs.390420	2526	FUT4
7.03743	0.064564	6.18531	0.183485	1.81	Down	0.0118675	BG054987	227196_at	Rhophilin, Rho GTPase binding protein 2	Hs.466435	85415	RHPN2
4.62685	0.129237	3.77499	0.032891	1.8	Down	0.0030826	AW235061	213664_at	Solute carrier family 1 (neuronal/epithelial high affinity glutamate transporter, system Xag), member 1	Hs.444915	6505	SLC1A1
5.69	0.155838	4.83825	0.080994	1.8	Down	0.00834131	AL359055	1566764_at	MRNA full length insert cDNA clone EUROIMAGE 2344436	Hs.547764	-	-
9.18584	0.121964	8.33417	0.218591	1.8	Down	0.0272175	AL565074	212242_at	Tubulin, alpha 1	Hs.75318	7277	TUBA1
8.10325	0.094059	8.95489	0.232192	1.8	Up	0.02729	AW452608	222735_at	Transmembrane protein 38B	Hs.411925	55151	TMEM38B
6.56473	0.101298	7.41636	0.040126	1.8	Up	0.00144608	AW601184	238589_s_at	Ataxin 2	Hs.76253	6311	ATXN2
4.97215	0.098144	4.12092	0.174304	1.8	Down	0.0131016	AI343000	238751_at	Sorbin and SH3 domain containing 2	Hs.481342	8470	SORBS2
5.72477	0.016601	6.57561	0.142697	1.8	Up	0.00407158	BC035817	1555491_a_at	Peter pan homolog (Drosophila)	Hs.14468	56342	PPAN
6.47019	0.063018	5.61982	0.040852	1.8	Down	0.000346786	BE546873	238443_at	-	-	-	-
6.36586	0.100767	7.21596	0.044488	1.8	Up	0.00151741	AI936523	226691_at	Homo sapiens, Similar to hypothetical protein PRO1722, clone IMAGE:3342760, mRNA	Hs.520638	-	-
8.9222	0.042286	9.77225	0.18576	1.8	Up	0.0111439	AL389975	209633_at	Protein phosphatase 2 (formerly 2A), regulatory subunit B, alpha	Hs.518155	5523	PPP2R3A
4.91445	0.119086	4.06459	0.059792	1.8	Down	0.00310076	BC005231	223746_at	Serine/threonine kinase 4	Hs.472838	6789	STK4
7.67033	0.094409	6.82077	0.059867	1.8	Down	0.00160862	AW501507	235645_at	Establishment of cohesion 1 homolog 1 (S. cerevisiae)	Hs.464733	114799	ESCO1
6.01104	0.183422	6.85988	0.131846	1.8	Up	0.019814	AB037791	225327_at	KIAA1370	Hs.152385	56204	KIAA1370
4.36159	0.107652	5.20976	0.263687	1.8	Up	0.0408217	BM983749	1558686_at	Full length insert cDNA YP99D02	Hs.406337	-	-
11.1511	0.051752	10.3036	0.099674	1.8	Down	0.00165235	AI056992	227517_s_at	Centromere protein L	Hs.531856	91687	CENPL
5.00143	0.131276	4.15408	0.03352	1.8	Down	0.00333322	BC020893	1570534_a_at	Zinc finger protein 483	Hs.166348	158399	ZNF483
6.92857	0.127334	7.77564	0.086408	1.8	Up	0.00531209	AI335004	239545_at	CAS1 domain containing 1	Hs.260041	64921	CASD1
4.28501	0.039573	5.1319	0.176422	1.8	Up	0.00941977	AK098622	1562590_at	Protogenin homolog (Gallus gallus)	Hs.130957	283659	PRTG
8.19273	0.099188	7.34617	0.082786	1.8	Down	0.002805	NM_020127	205807_s_at	Tuftelin 1	Hs.489922	7286	TUFT1
9.71296	0.060291	8.86693	0.085095	1.8	Down	0.00125548	AI382123	213067_at	Myosin, heavy chain 10, non-muscle	Hs.16355	4628	MYH10
8.45005	0.019268	7.60429	0.197201	1.8	Down	0.012966	AA292373	213428_s_at	Collagen, type VI, alpha 1	Hs.474053	1291	COL6A1
10.3449	0.028359	9.49922	0.278219	1.8	Down	0.0390112	AL157420	215905_s_at	WD repeat domain 57 (U5 snRNP specific)	-	9410	-
9.39401	0.055145	8.54846	0.216387	1.8	Down	0.0193256	AI685060	201615_x_at	Caldesmon 1	Hs.490203	800	CALD1
4.97196	0.176719	4.12675	0.102069	1.8	Down	0.0143576	AF270487	211689_s_at	Transmembrane protease, serine 2	Hs.439309	7113	TMPRSS2
6.74875	0.067727	5.90418	0.179987	1.8	Down	0.0117661	AL117612	224650_at	Mal, T-cell differentiation protein 2	Hs.201083	114569	MAL2
10.4363	0.03411	9.59228	0.140668	1.8	Down	0.00431037	NM_030881	208151_x_at	DEAD (Asp-Glu-Ala-Asp) box polypeptide 17	Hs.528305	10521	DDX17
6.51478	0.148247	5.67141	0.107733	1.79	Down	0.0100155	NM_004695	206600_s_at	Solute carrier family 16, member 5 (monocarboxylic acid transporter 6)	Hs.592095	9121	SLC16A5
10.4561	0.038079	11.2991	0.079234	1.79	Up	0.000660795	BC005127	209122_at	Adipose differentiation-related protein	Hs.3416	123	ADFP
9.76578	0.01404	10.6085	0.18476	1.79	Up	0.0104343	AF052167	218538_s_at	MRS2-like, magnesium homeostasis factor (S. cerevisiae)	Hs.533291	57380	MRS2L
6.92283	0.120555	7.76519	0.096844	1.79	Up	0.00551605	BG396868	1559957_a_at	Hypothetical LOC642852	Hs.615521	642852	LOC642852
7.61801	0.09909	8.45991	0.031214	1.79	Up	0.00126053	BM041211	1562062_at	Hypothetical protein LOC728895	Hs.559634	728895	LOC728895
9.02117	0.064185	8.17953	0.182635	1.79	Down	0.0121794	BC043295	1555015_a_at	Zinc finger protein 398	Hs.490510	57541	ZNF398
6.46239	0.149091	5.6208	0.242218	1.79	Down	0.0415988	AA531287	235468_at	Transcribed locus	Hs.135229	-	-
6.92806	0.067617	7.76932	0.180882	1.79	Up	0.0120957	AA728758	222809_x_at	Chromosome 14 open reading frame 65	Hs.648374	317762	C14orf65
9.71834	0.075916	8.87763	0.110181	1.79	Down	0.00327656	NM_016201	203002_at	Angiomotin like 2	Hs.652350	51421	AMOTL2
7.06006	0.05945	6.21948	0.024609	1.79	Down	0.000198179	AI341537	227134_at	Synaptotagmin-like 1	Hs.469175	84958	SYTL1
7.54202	0.116257	8.38245	0.174438	1.79	Up	0.0160083	BF684446	222696_at	Axin 2 (conductin, axil)	Hs.156527	8313	AXIN2
6.04085	0.061761	6.88095	0.100126	1.79	Up	0.00203389	AW338933	201148_s_at	TIMP metallopeptidase inhibitor 3 (Sorsby fundus dystrophy, pseudoinflammatory)	Hs.652397	7078	TIMP3
6.29751	0.131765	5.45764	0.06521	1.79	Down	0.00464403	NM_013445	206670_s_at	Glutamate decarboxylase 1 (brain, 67kDa)	Hs.420036	2571	GAD1
8.7453	0.047853	7.90543	0.061289	1.79	Down	0.000416733	NM_013231	204359_at	Fibronectin leucine rich transmembrane protein 2	Hs.533710	23768	FLRT2
6.26521	0.152021	5.42571	0.041867	1.79	Down	0.00598928	Z25433	211088_s_at	Polo-like kinase 4 (Drosophila)	Hs.172052	10733	PLK4
9.24353	0.082283	8.4045	0.069418	1.79	Down	0.00146193	AI424923	208710_s_at	Adaptor-related protein complex 3, delta 1 subunit	Hs.512815	8943	AP3D1
6.31128	0.108776	7.15032	0.193572	1.79	Up	0.0194569	NM_001421	203490_at	E74-like factor 4 (ets domain transcription factor)	Hs.271940	2000	ELF4
6.31156	0.039843	7.15049	0.248518	1.79	Up	0.0290199	BE882538	227945_at	TBC1 (tre-2/USP6, BUB2, cdc16) domain family, member 1	Hs.176503	23216	TBC1D1
5.75841	0.068159	6.59724	0.165399	1.79	Up	0.00938479	AK023188	216347_s_at	Protein phosphatase 1, regulatory (inhibitor) subunit 13B	Hs.436113	23368	PPP1R13B
6.71801	0.088186	5.87941	0.106385	1.79	Down	0.00372368	NM_030766	221241_s_at	BCL2-like 14 (apoptosis facilitator)	Hs.210343	79370	BCL2L14
5.36743	0.101981	4.529	0.049808	1.79	Down	0.0017902	AI492892	235180_at	Serine/threonine/tyrosine interacting protein	Hs.364980	6815	STYX
7.32897	0.053447	6.49056	0.031752	1.79	Down	0.000174918	NM_015556	202255_s_at	Signal-induced proliferation-associated 1 like 1	Hs.191850	26037	SIPA1L1
7.05083	0.072034	7.8891	0.247194	1.79	Up	0.0312058	D00943	214468_at	Myosin, heavy chain 7, cardiac muscle, beta	Hs.278432	4625	MYH7
9.07283	0.026914	8.23461	0.039783	1.79	Down	6.32976e-05	BE464819	239231_at	CDNA FLJ41910 fis, clone PEBLM2007834	Hs.63187	-	-
8.33689	0.150262	9.17492	0.11054	1.79	Up	0.0108853	NM_003620	204566_at	Protein phosphatase 1D magnesium-dependent, delta isoform	Hs.591184	8493	PPM1D
7.12809	0.05092	6.29027	0.138807	1.79	Down	0.00478269	BC010136	1555202_a_at	Hypothetical protein FLJ10656	Hs.464912	55197	P15RS
7.7837	0.11677	6.94634	0.158899	1.79	Down	0.0131954	NM_002610	206686_at	Pyruvate dehydrogenase kinase, isozyme 1	Hs.470633	5163	PDK1
9.87622	0.066242	9.039	0.245034	1.79	Down	0.0299793	AK022888	224800_at	WD repeat and FYVE domain containing 1	Hs.652341	57590	WDFY1
7.90842	0.045889	8.74545	0.167429	1.79	Up	0.00851364	AJ278890	225485_at	Testis specific, 14	Hs.368315	95681	TSGA14
8.34182	0.1307	9.17857	0.148572	1.79	Up	0.013385	NM_014721	204049_s_at	Phosphatase and actin regulator 2	Hs.102471	9749	PHACTR2
7.35248	0.044169	8.18908	0.297749	1.79	Up	0.0498519	BC001051	202208_s_at	ADP-ribosylation factor-like 4C	Hs.111554	10123	ARL4C
7.12816	0.111071	6.29161	0.158849	1.79	Down	0.0124876	AI739378	222873_s_at	Euchromatic histone-lysine N-methyltransferase 1	Hs.495511	79813	EHMT1
5.98379	0.10166	5.14742	0.144016	1.79	Down	0.00900697	AF105036	220266_s_at	Kruppel-like factor 4 (gut)	Hs.376206	9314	KLF4
8.2088	0.102434	9.0445	0.194329	1.78	Up	0.0190336	BC004492	209703_x_at	LETM1 domain containing 1	Hs.288771	25875	LETMD1
7.31828	0.110378	6.48371	0.246535	1.78	Down	0.036586	NM_007015	206309_at	Leukocyte cell derived chemotaxin 1	Hs.421391	11061	LECT1
8.70071	0.058802	7.86689	0.116008	1.78	Down	0.00304145	AW057781	221989_at	Ribosomal protein L10	Hs.534404	6134	RPL10
4.53921	0.112024	5.37295	0.268306	1.78	Up	0.0455817	AI694536	227312_at	Syntrophin, beta 2 (dystrophin-associated protein A1, 59kDa, basic component 2)	Hs.461117	6645	SNTB2
4.06974	0.134569	4.90292	0.114555	1.78	Up	0.00920857	BF114894	235928_at	Transcribed locus	Hs.599628	-	-
6.57838	0.098831	7.41144	0.234908	1.78	Up	0.0308241	NM_014935	205093_at	Pleckstrin homology domain containing, family A member 6	Hs.253146	22874	PLEKHA6
7.68065	0.058647	6.84761	0.219406	1.78	Down	0.0214285	AA151659	230067_at	Family with sequence similarity 124A	Hs.71913	220108	FAM124A
10.4006	0.098009	9.56762	0.198472	1.78	Down	0.0197237	AI652662	214390_s_at	Branched chain aminotransferase 1, cytosolic	Hs.438993	586	BCAT1
8.75707	0.076066	9.58974	0.166999	1.78	Up	0.0105166	NM_014840	204589_at	NUAK family, SNF1-like kinase, 1	Hs.524692	9891	NUAK1
7.91659	0.066663	7.08409	0.163827	1.78	Down	0.00926138	AB011095	213155_at	KIAA0523 protein	Hs.370166	23302	KIAA0523
8.53546	0.112066	7.70368	0.15852	1.78	Down	0.0128009	AI088622	213010_at	Protein kinase C, delta binding protein	Hs.434044	112464	PRKCDBP
5.62546	0.175328	6.45702	0.163801	1.78	Up	0.0256836	AL046412	231087_at	Resistance to inhibitors of cholinesterase 8 homolog B (C. elegans)	Hs.131306	55188	RIC8B
6.90698	0.057518	6.07551	0.060624	1.78	Down	0.000573112	CA428769	1556049_at	Reticulon 4	Hs.645283	57142	RTN4
5.38171	0.106632	4.55038	0.196773	1.78	Down	0.0205735	NM_003790	219423_x_at	Tumor necrosis factor receptor superfamily, member 25	Hs.462529	8718	TNFRSF25
5.6786	0.070726	6.5097	0.215076	1.78	Up	0.0213759	BC004942	223469_at	Pyroglutamyl-peptidase I	Hs.131776	54858	PGPEP1
4.00899	0.035279	4.83923	0.057543	1.78	Up	0.000250938	AL133614	233815_at	N-acetylated alpha-linked acidic dipeptidase 2	Hs.503560	10003	NAALAD2
10.7469	0.037913	9.91706	0.177407	1.78	Down	0.0102272	NM_003916	203300_x_at	Adaptor-related protein complex 1, sigma 2 subunit	Hs.121592	8905	AP1S2
8.08409	0.042291	8.9139	0.157325	1.78	Up	0.0070134	BF940308	225909_at	Replication initiator 1	Hs.647086	29803	REPIN1
6.25652	0.079574	5.42672	0.102205	1.78	Down	0.00304975	BC004257	205879_x_at	Ret proto-oncogene (multiple endocrine neoplasia and medullary thyroid carcinoma 1, Hirschsprung disease)	Hs.350321	5979	RET
10.305	0.130124	11.1348	0.097262	1.78	Up	0.00694668	AL517946	215127_s_at	RNA binding motif, single stranded interacting protein 1	Hs.470412	5937	RBMS1
7.16102	0.107974	6.33147	0.181326	1.78	Down	0.0170914	AK027184	231953_at	Bromodomain PHD finger transcription factor	Hs.444200	2186	BPTF
6.70767	0.057279	5.87837	0.090629	1.78	Down	0.00150441	BG168850	238706_at	PAP associated domain containing 4	Hs.418198	167153	PAPD4
9.4481	0.038755	8.61885	0.043872	1.78	Down	0.000144168	BF059748	230788_at	Glucosaminyl (N-acetyl) transferase 2, I-branching enzyme (I blood group)	Hs.519884	2651	GCNT2
8.90361	0.02697	8.07455	0.297181	1.78	Down	0.049903	AI922605	211980_at	Transcribed locus	Hs.648757	-	-
7.73963	0.030403	6.91106	0.149028	1.78	Down	0.00551514	AI826268	225305_at	Solute carrier family 25, member 29	Hs.578109	123096	SLC25A29
9.13465	0.081766	9.96322	0.183525	1.78	Up	0.0145651	NM_006517	204462_s_at	Solute carrier family 16, member 2 (monocarboxylic acid transporter 8)	Hs.75317	6567	SLC16A2
7.34207	0.110737	6.51363	0.261851	1.78	Down	0.0435074	AI653981	204584_at	L1 cell adhesion molecule	Hs.522818	3897	L1CAM
5.11953	0.007334	5.94789	0.231223	1.78	Up	0.0231528	AI829509	226114_at	Zinc finger protein 436	Hs.293798	80818	ZNF436
7.34542	0.120185	8.17346	0.200878	1.78	Up	0.0240709	AL031670	204669_s_at	RNF24	-	-	-
5.4267	0.069516	4.59948	0.163531	1.77	Down	0.00962318	NM_144508	1552682_a_at	Cancer susceptibility candidate 5	Hs.181855	57082	CASC5
9.69742	0.029674	8.87125	0.136105	1.77	Down	0.00405108	NM_000270	201695_s_at	Nucleoside phosphorylase	Hs.75514	4860	NP
4.62464	0.093378	5.45022	0.166913	1.77	Up	0.0124805	AA725913	227992_s_at	Hypothetical protein LOC147650	Hs.467174	147650	LOC147650
8.40491	0.113649	7.5795	0.133977	1.77	Down	0.00932059	D13413	216855_s_at	-	-	-	-
10.5257	0.103373	11.351	0.070946	1.77	Up	0.0027572	AL555227	224919_at	Mitochondrial ribosomal protein S6	Hs.302742	64968	MRPS6
7.97636	0.178345	8.80084	0.07268	1.77	Up	0.0128367	AA130132	225133_at	Transcript ch138 [human, RF1,RF48 stomach cancer cell lines, mRNA, 235 nt]	Hs.598860	-	-
6.52917	0.090372	5.70501	0.010817	1.77	Down	0.000824308	AI871745	238480_at	Chromosome 18 open reading frame 17	Hs.128576	125488	C18orf17
8.42488	0.104025	7.60089	0.110305	1.77	Down	0.00556293	BC037816	1562828_at	CDNA clone IMAGE:4799094	Hs.385502	-	-
8.52506	0.132099	9.34777	0.03273	1.77	Up	0.00377712	AK023668	215913_s_at	GULP, engulfment adaptor PTB domain containing 1	Hs.470887	51454	GULP1
8.64006	0.036129	7.81806	0.159551	1.77	Down	0.0073608	NM_001189	207031_at	Bagpipe homeobox homolog 1 (Drosophila)	Hs.590927	579	BAPX1
6.1618	0.162461	6.98362	0.189993	1.77	Up	0.0302854	W74452	214279_s_at	NDRG family member 2	Hs.525205	57447	NDRG2
7.2213	0.015907	6.39952	0.156681	1.77	Down	0.00643589	NM_014468	207376_at	VENT homeobox homolog (Xenopus laevis)	Hs.125231	27287	VENTX
9.42195	0.011146	10.2437	0.13158	1.77	Up	0.00339575	NM_013396	220419_s_at	Ubiquitin specific peptidase 25	Hs.473370	29761	USP25
7.29639	0.03969	8.11795	0.181222	1.77	Up	0.0114351	AF183419	224151_s_at	Adenylate kinase 3	Hs.493362	50808	AK3
5.49463	0.020271	4.67328	0.075013	1.77	Down	0.00045323	NM_005442	231776_at	Eomesodermin homolog (Xenopus laevis)	Hs.591663	8320	EOMES
7.84142	0.127393	7.02047	0.04198	1.77	Down	0.0036092	AL136756	204963_at	Sarcospan (Kras oncogene-associated gene)	Hs.183428	8082	SSPN
10.2971	0.119708	9.47636	0.068434	1.77	Down	0.00399853	AK024072	233827_s_at	Suppressor of Ty 16 homolog (S. cerevisiae)	Hs.213724	11198	SUPT16H
6.213	0.112366	7.03367	0.139003	1.77	Up	0.010096	AF352728	221701_s_at	Stimulated by retinoic acid gene 6 homolog (mouse)	Hs.24553	64220	STRA6
5.38753	0.093415	4.56753	0.027678	1.77	Down	0.00109102	AW851069	238954_at	Transcribed locus	Hs.496366	-	-
10.082	0.007216	9.26259	0.072602	1.76	Down	0.000358051	U40053	216607_s_at	cytochrome P450, subfamily 51 pseudogene 2	-	83530	-
8.09508	0.115109	8.91428	0.040552	1.76	Up	0.0025643	BC004948	211474_s_at	-	-	-	-
5.61035	0.107537	4.79149	0.254414	1.76	Down	0.0413641	AF110329	1564706_s_at	glutaminase 2 (liver, mitochondrial)	-	27165	-
5.31485	0.082587	6.13358	0.041162	1.76	Up	0.000891309	AU158442	215555_at	Chromosome 1 open reading frame 63	Hs.259412	57035	C1orf63
7.09764	0.029802	7.91634	0.113672	1.76	Up	0.00223141	AI742383	240231_at	Antizyme inhibitor 1	Hs.459106	51582	AZIN1
6.87696	0.150661	6.05828	0.038727	1.76	Down	0.00624238	BU508386	1569098_s_at	Tumor protein p53 binding protein, 1	Hs.440968	7158	TP53BP1
7.14554	0.062724	6.32706	0.138816	1.76	Down	0.00579544	BC007230	1554242_a_at	Coagulation factor C homolog, cochlin (Limulus polyphemus)	Hs.21016	1690	COCH
9.34144	0.120936	8.52358	0.089467	1.76	Down	0.00555499	BC005359	202543_s_at	Glia maturation factor, beta	Hs.151413	2764	GMFB
7.86911	0.064381	7.05141	0.232099	1.76	Down	0.0274067	AI439752	235451_at	SMAD family member 5	Hs.167700	4090	SMAD5
9.42695	0.074875	10.2443	0.155838	1.76	Up	0.00912068	BC021286	1554340_a_at	Chromosome 1 open reading frame 187	Hs.632364	374946	C1orf187
7.83851	0.085728	7.02143	0.026843	1.76	Down	0.000810206	AI754416	209287_s_at	CDC42 effector protein (Rho GTPase binding) 3	Hs.369574	10602	CDC42EP3
11.0083	0.060291	10.1917	0.146889	1.76	Down	0.00677736	AI631159	202497_x_at	Solute carrier family 2 (facilitated glucose transporter), member 3	Hs.419240	6515	SLC2A3
8.61705	0.178964	7.80146	0.120929	1.76	Down	0.0195023	BF593940	212459_x_at	Succinate-CoA ligase, GDP-forming, beta subunit	Hs.602880	8801	SUCLG2
6.44791	0.146299	5.63271	0.105797	1.76	Down	0.0106973	AK025482	234726_s_at	Transmembrane protein 168	Hs.121847	64418	TMEM168
7.6229	0.136842	6.80789	0.139967	1.76	Down	0.0141037	BE813017	222302_at	SHC (Src homology 2 domain containing) transforming protein 3	Hs.137570	53358	SHC3
7.86114	0.104074	8.67536	0.195462	1.76	Up	0.0212613	Y16521	212864_at	CDP-diacylglycerol synthase (phosphatidate cytidylyltransferase) 2	Hs.472027	8760	CDS2
10.6666	0.09836	9.85254	0.190191	1.76	Down	0.0190728	N71874	226884_at	Leucine rich repeat neuronal 1	Hs.163244	57633	LRRN1
4.53649	0.129321	5.35051	0.122707	1.76	Up	0.0102903	AA811257	237459_at	PCTAIRE protein kinase 2	Hs.506415	5128	PCTK2
6.67149	0.108335	7.4845	0.081092	1.76	Up	0.00386401	AI703321	231227_at	Transcribed locus	Hs.643085	-	-
9.96219	0.165888	9.14922	0.09121	1.76	Down	0.0127022	NM_002607	205463_s_at	Platelet-derived growth factor alpha polypeptide	Hs.645488	5154	PDGFA
6.9663	0.147347	6.15349	0.208695	1.76	Down	0.0334835	BF966183	215531_s_at	Gamma-aminobutyric acid (GABA) A receptor, alpha 5	Hs.612087	2558	GABRA5
11.4002	0.054731	10.5875	0.179744	1.76	Down	0.012395	AI091079	214853_s_at	Transcribed locus	Hs.644001	-	-
4.97556	0.115064	4.163	0.181674	1.76	Down	0.0194605	BE674528	229327_s_at	V-maf musculoaponeurotic fibrosarcoma oncogene homolog (avian)	Hs.134859	4094	MAF
7.02414	0.13816	7.83666	0.076364	1.76	Up	0.00675791	NM_024910	219627_at	Zinc finger family member 767	Hs.520785	79970	ZNF767
7.41046	0.069602	6.59897	0.139882	1.76	Down	0.00654384	NM_002773	202525_at	Protease, serine, 8 (prostasin)	Hs.75799	5652	PRSS8
5.58751	0.10731	4.77612	0.115926	1.75	Down	0.00680826	AF160212	202549_at	VAMP (vesicle-associated membrane protein)-associated protein B and C	Hs.182625	9217	VAPB
6.79688	0.155727	7.60784	0.087508	1.75	Up	0.010498	AL022328	206106_at	-	-	-	-
8.70227	0.05771	7.89157	0.080269	1.75	Down	0.00120488	AI700633	212812_at	Serine incorporator 5	Hs.288232	256987	SERINC5
5.17257	0.044907	5.98268	0.054713	1.75	Up	0.000332579	W04694	1565886_at	Transient receptor potential cation channel, subfamily M, member 7	Hs.512894	54822	TRPM7
7.24258	0.066963	8.05263	0.23839	1.75	Up	0.0307487	NM_004352	205747_at	Cerebellin 1 precursor	Hs.458423	869	CBLN1
6.42966	0.075217	5.61976	0.163861	1.75	Down	0.0108896	BC000993	223881_at	Islet cell autoantigen 1,69kDa-like	Hs.516629	130026	ICA1L
4.44165	0.159854	3.63223	0.040647	1.75	Down	0.00800175	NM_024717	220122_at	Multiple C2 domains, transmembrane 1	Hs.591248	79772	MCTP1
8.13593	0.024492	8.94482	0.052173	1.75	Up	0.000149559	AI752257	212684_at	Zinc finger protein 3	Hs.435302	7551	ZNF3
7.39791	0.126065	6.58912	0.089111	1.75	Down	0.00634486	NM_002428	203365_s_at	Matrix metallopeptidase 15 (membrane-inserted)	Hs.80343	4324	MMP15
8.10192	0.117993	8.91019	0.201794	1.75	Up	0.0258725	T58129	1555935_s_at	Hormonally upregulated Neu-associated kinase	Hs.109437	30811	HUNK
8.31962	0.058724	7.51344	0.141478	1.75	Down	0.00624238	NM_001261	203198_at	Cyclin-dependent kinase 9 (CDC2-related kinase)	Hs.557646	1025	CDK9
4.98983	0.165682	5.79576	0.210171	1.75	Up	0.0394947	NM_001307	202790_at	Claudin 7	Hs.513915	1366	CLDN7
6.0537	0.113917	5.24784	0.132075	1.75	Down	0.00987844	AF090896	215150_at	-	-	-	-
7.60084	0.096769	6.79557	0.053627	1.75	Down	0.00189315	BC005882	221704_s_at	Vacuolar protein sorting 37 homolog B (S. cerevisiae)	Hs.507162	79720	VPS37B
8.2575	0.134537	9.06248	0.040967	1.75	Up	0.00461112	AA502936	230621_at	Isoamyl acetate-hydrolyzing esterase 1 homolog (S. cerevisiae)	Hs.652177	285148	IAH1
8.56597	0.02919	7.76101	0.187189	1.75	Down	0.0131697	BF433429	212382_at	Transcription factor 4	Hs.569908	6925	TCF4
7.66419	0.031893	6.85935	0.062837	1.75	Down	0.000335249	AA580691	1557081_at	RNA binding motif protein 25	Hs.531106	58517	RBM25
8.07982	0.059036	8.88424	0.020826	1.75	Up	0.000211453	AI432196	201865_x_at	Transcribed locus	Hs.649814	-	-
6.40384	0.166606	5.59952	0.096773	1.75	Down	0.0139793	BE674055	236109_at	RNA pseudouridylate synthase domain containing 4	Hs.150458	84881	RPUSD4
6.04562	0.052234	6.84986	0.128371	1.75	Up	0.00438648	BF434321	229312_s_at	G kinase anchoring protein 1	Hs.522255	80318	GKAP1
8.15828	0.065133	7.35418	0.184413	1.75	Down	0.0147153	AW043782	234985_at	Transcribed locus	Hs.608194	-	-
5.985	0.044511	5.18159	0.08609	1.75	Down	0.00115607	BE741869	225867_at	Vasorin	Hs.372579	114990	VASN
4.12905	0.029943	4.93175	0.189786	1.74	Up	0.0139427	AL520272	226582_at	Hypothetical gene supported by BC009385	Hs.19193	400043	LOC400043
9.57437	0.034517	8.77173	0.154919	1.74	Down	0.00719524	NM_001431	201719_s_at	Erythrocyte membrane protein band 4.1-like 2	Hs.486470	2037	EPB41L2
4.7499	0.146589	5.55213	0.156388	1.74	Up	0.0200747	BF791376	228684_at	Zinc finger protein 503	Hs.195710	84858	ZNF503
9.89338	0.174822	10.6955	0.024113	1.74	Up	0.0104575	BF593382	225278_at	Protein kinase, AMP-activated, beta 2 non-catalytic subunit	Hs.50732	5565	PRKAB2
5.96406	0.018438	5.1625	0.166212	1.74	Down	0.00869163	AI276403	235337_at	SERTA domain containing 4	Hs.600545	56256	SERTAD4
9.14297	0.065374	8.34175	0.086526	1.74	Down	0.00178941	AV724266	227260_at	Ankyrin repeat domain 10	Hs.525163	55608	ANKRD10
5.1378	0.126144	4.33687	0.045999	1.74	Down	0.00396634	NM_003236	205016_at	Transforming growth factor, alpha	Hs.170009	7039	TGFA
7.52423	0.068406	6.72332	0.1635	1.74	Down	0.0106669	AW206458	230102_at	Ets variant gene 5 (ets-related molecule)	Hs.43697	2119	ETV5
6.36401	0.092101	7.16434	0.160876	1.74	Up	0.0124734	AV700050	228835_at	-	-	-	-
7.77004	0.081149	6.97006	0.127695	1.74	Down	0.0061392	NM_004955	201802_at	Solute carrier family 29 (nucleoside transporters), member 1	Hs.25450	2030	SLC29A1
7.78995	0.096358	8.58969	0.133993	1.74	Up	0.00836568	AW575465	221744_at	WD repeat domain 68	Hs.410596	10238	WDR68
7.23394	0.112022	6.43424	0.165463	1.74	Down	0.0161014	NM_002668	201136_at	Proteolipid protein 2 (colonic epithelium-enriched)	Hs.77422	5355	PLP2
5.21092	0.099964	6.01031	0.102743	1.74	Up	0.0050685	AF086037	1562194_at	Zinc finger homeobox 1b	Hs.34871	9839	ZFHX1B
5.12438	0.131754	5.92352	0.200917	1.74	Up	0.0292116	NM_004923	219786_at	Metallothionein-like 5, testis-specific (tesmin)	Hs.145932	9633	MTL5
7.4828	0.087067	6.68389	0.053502	1.74	Down	0.00144506	BM976939	1556012_at	Kelch domain containing 7A	Hs.406913	127707	KLHDC7A
9.75689	0.05697	8.95839	0.057923	1.74	Down	0.000600931	AF063591	209583_s_at	CD200 molecule	Hs.79015	4345	CD200
5.54593	0.17506	4.74884	0.202844	1.74	Down	0.040946	NM_030786	221276_s_at	Syncoilin, intermediate filament 1	Hs.645425	81493	SYNC1
7.20743	0.081786	6.41081	0.129637	1.74	Down	0.00652901	NM_052822	1552978_a_at	secretory carrier membrane protein 1	-	9522	-
4.96977	0.164933	4.17349	0.030496	1.74	Down	0.00898803	AA243659	209683_at	Family with sequence similarity 49, member A	Hs.467769	81553	FAM49A
5.76606	0.036415	4.96988	0.024304	1.74	Down	5.37704e-05	BE465380	231016_s_at	Aryl hydrocarbon receptor nuclear translocator	Hs.632446	405	ARNT
5.21881	0.148512	4.42317	0.070617	1.74	Down	0.0084104	AI732913	231257_at	Transcription elongation regulator 1-like	Hs.126575	256536	TCERG1L
7.56672	0.036075	6.77186	0.038111	1.73	Down	0.00011075	AF216650	216685_s_at	Methylthioadenosine phosphorylase	Hs.193268	4507	MTAP
11.485	0.0345	10.6903	0.118322	1.73	Down	0.00297706	AA778684	222088_s_at	Solute carrier family 2 (facilitated glucose transporter), member 3	Hs.419240	6515	SLC2A3
7.03311	0.103211	6.23851	0.060802	1.73	Down	0.00267994	U16797	202669_s_at	Ephrin-B2	Hs.149239	1948	EFNB2
6.85843	0.031109	6.06429	0.137728	1.73	Down	0.0049143	BC013077	1558522_at	Homo sapiens, clone IMAGE:3459334, mRNA	Hs.594275	-	-
6.57248	0.155964	5.77844	0.090075	1.73	Down	0.0116122	NM_006572	206917_at	Guanine nucleotide binding protein (G protein), alpha 13	Hs.515018	10672	GNA13
9.98513	0.152662	9.1911	0.098229	1.73	Down	0.011931	NM_019114	220161_s_at	Erythrocyte membrane protein band 4.1 like 4B	Hs.591901	54566	EPB41L4B
5.36612	0.052644	4.57249	0.080445	1.73	Down	0.00117478	AF429305	1560834_a_at	Rhabdomyosarcoma 2 associated transcript (non-coding RNA)	Hs.652568	196475	RMST
6.49821	0.024501	7.29149	0.113307	1.73	Up	0.00238633	BC040649	1569111_at	SRY (sex determining region Y)-box 13	-	9580	-
10.3856	0.052113	9.59325	0.072743	1.73	Down	0.000898125	M27830	affx-m27830_m_at	-	-	-	-
5.18106	0.118151	4.38897	0.053971	1.73	Down	0.00365852	T78074	236386_at	-	-	-	-
8.49642	0.054734	9.28813	0.184788	1.73	Up	0.014756	L25275	210580_x_at	Sulfotransferase family, cytosolic, 1A, phenol-preferring, member 3	Hs.460587	6818	SULT1A3
6.50757	0.08263	5.71648	0.048649	1.73	Down	0.00117743	NM_020240	1552613_s_at	CDC42 small effector 2	Hs.508829	56990	CDC42SE2
6.90753	0.032742	6.11704	0.08055	1.73	Down	0.000811726	AU147805	232333_at	Mastermind-like 2 (Drosophila)	Hs.428214	84441	MAML2
7.48634	0.075557	6.6959	0.17344	1.73	Down	0.0139389	BG111938	231963_at	Homo sapiens, clone IMAGE:3869276, mRNA	Hs.26039	-	-
7.97607	0.106842	7.18567	0.052791	1.73	Down	0.0026814	AF007135	215698_at	Jumonji, AT rich interactive domain 1A	Hs.76272	5927	JARID1A
8.76953	0.038379	9.55944	0.066088	1.73	Up	0.000494438	AI972475	212251_at	Metadherin	Hs.377155	92140	MTDH
6.52924	0.068917	5.74007	0.047818	1.73	Down	0.000711396	NM_025040	220721_at	Zinc finger protein 614	Hs.292336	80110	ZNF614
6.3875	0.169872	5.59871	0.226337	1.73	Down	0.0494474	NM_018728	218966_at	Myosin VC	Hs.487036	55930	MYO5C
10.1765	0.175234	9.38865	0.106819	1.73	Down	0.0184799	AL161958	208851_s_at	Thy-1 cell surface antigen	Hs.651190	7070	THY1
4.85523	0.052212	4.06761	0.121361	1.73	Down	0.0039749	AW274846	228108_at	CDNA clone IMAGE:5263177	Hs.592572	-	-
8.0086	0.05769	7.22105	0.086379	1.73	Down	0.00162291	AI807950	229849_at	Transcribed locus	Hs.380698	-	-
8.29383	0.075618	7.50688	0.272926	1.73	Down	0.0498842	AI360875	204913_s_at	SRY (sex determining region Y)-box 11	Hs.432638	6664	SOX11
5.80737	0.089036	5.0206	0.108596	1.73	Down	0.00498379	AA789296	239598_s_at	Calpain, small subunit 2	Hs.460857	84290	CAPNS2
5.6489	0.107005	6.43548	0.135518	1.72	Up	0.0103751	AW015063	239038_at	Chromosome 1 open reading frame 52	Hs.26226	148423	C1orf52
6.02262	0.07144	5.2365	0.103253	1.72	Down	0.00331971	BF111276	230859_at	Internexin neuronal intermediate filament protein, alpha	Hs.500916	9118	INA
5.91881	0.071649	6.70485	0.252671	1.72	Up	0.0402226	AF062733	211677_x_at	Immunoglobulin superfamily, member 4B	Hs.365689	57863	IGSF4B
6.0909	0.159902	5.30587	0.022821	1.72	Down	0.00827831	AW300804	1558588_at	Hypothetical protein LOC728855	Hs.456578	728855	LOC728855
6.92691	0.147487	6.1422	0.12984	1.72	Down	0.0162174	NM_005101	205483_s_at	ISG15 ubiquitin-like modifier	Hs.458485	9636	ISG15
6.03728	0.102893	5.25271	0.129823	1.72	Down	0.00906264	AF177171	223078_s_at	Tropomodulin 3 (ubiquitous)	Hs.4998	29766	TMOD3
8.9805	0.020891	8.19604	0.108285	1.72	Down	0.00206405	AL041761	228955_at	Homo sapiens, clone IMAGE:4753714, mRNA	Hs.592502	-	-
7.46816	0.116192	6.68383	0.094366	1.72	Down	0.00634095	BC000453	209997_x_at	Pericentriolar material 1	Hs.491148	5108	PCM1
9.75118	0.105857	10.5355	0.079429	1.72	Up	0.00406263	AU150752	218401_s_at	Zinc finger protein 281	Hs.59757	23528	ZNF281
7.35967	0.041751	8.14388	0.229643	1.72	Up	0.0283097	AI357639	225716_at	Full-length cDNA clone CS0DK008YI09 of HeLa cells Cot 25-normalized of Homo sapiens (human)	Hs.330495	-	-
6.59552	0.11072	7.37887	0.162221	1.72	Up	0.0162859	BC036508	1559156_at	Protein inhibitor of activated STAT, 1	Hs.162458	8554	PIAS1
8.90035	0.068906	8.11722	0.070475	1.72	Down	0.00135879	NM_002291	201505_at	Laminin, beta 1	Hs.489646	3912	LAMB1
7.68996	0.062852	6.90699	0.203998	1.72	Down	0.0214291	NM_006079	207980_s_at	Cbp/p300-interacting transactivator, with Glu/Asp-rich carboxy-terminal domain, 2	Hs.82071	10370	CITED2
6.95942	0.085321	7.74227	0.036298	1.72	Up	0.0010779	AW975051	238883_at	Thyroid hormone receptor associated protein 2	Hs.159799	23389	THRAP2
4.46724	0.065365	5.25007	0.057535	1.72	Up	0.000847506	AA437272	235936_at	Hypothetical protein LOC254559	Hs.136313	254559	LOC254559
8.08649	0.065694	7.30425	0.109725	1.72	Down	0.00361777	NM_018644	219521_at	Beta-1,3-glucuronyltransferase 1 (glucuronosyltransferase P)	Hs.381050	27087	B3GAT1
7.95014	0.12391	7.16808	0.196618	1.72	Down	0.0281718	NM_022105	218325_s_at	Death inducer-obliterator 1	Hs.517172	11083	DIDO1
10.3059	0.008516	9.52416	0.092831	1.72	Down	0.00110628	BC015108	1570266_x_at	Homo sapiens, Similar to otoconin 90, clone IMAGE:4044247, mRNA	Hs.383006	-	-
4.89212	0.089889	4.11138	0.176051	1.72	Down	0.0168229	AK097571	1556261_a_at	CDNA FLJ40252 fis, clone TESTI2024299	Hs.118609	-	-
7.68348	0.122749	6.90289	0.230067	1.72	Down	0.0402001	AC005587	215549_x_at	-	-	-	-
5.86267	0.059433	5.08213	0.179569	1.72	Down	0.0145342	AF116705	211681_s_at	-	-	-	-
6.066	0.109925	6.84634	0.179544	1.72	Up	0.0207139	N21458	218087_s_at	Sorbin and SH3 domain containing 1	Hs.38621	10580	SORBS1
12.7337	0.00445	11.9536	0.104522	1.72	Down	0.00172793	BF223023	231381_at	Calcium channel, voltage-dependent, alpha 2/delta 3 subunit	Hs.128594	55799	CACNA2D3
5.69699	0.017701	6.4768	0.077371	1.72	Up	0.000601731	AB053318	1554106_at	Amyotrophic lateral sclerosis 2 (juvenile) chromosome region, candidate 16	Hs.648846	130029	ALS2CR16
5.61512	0.175101	4.83535	0.107506	1.72	Down	0.0191845	AI148006	244414_at	Mastermind-like 2 (Drosophila)	Hs.428214	84441	MAML2
6.76831	0.043539	5.98864	0.036361	1.72	Down	0.000162347	NM_014240	218850_s_at	LIM domains containing 1	Hs.652182	8994	LIMD1
5.14004	0.09695	4.36071	0.138421	1.72	Down	0.00994448	NM_007054	213623_at	Kinesin family member 3A	Hs.43670	11127	KIF3A
7.31524	0.034426	8.09447	0.232591	1.72	Up	0.0295402	NM_017634	218823_s_at	Potassium channel tetramerisation domain containing 9	Hs.72071	54793	KCTD9
12.4251	0.044176	11.6467	0.123339	1.72	Down	0.0040232	BF057073	231310_at	Transcribed locus	Hs.113170	-	-
8.09011	0.08015	7.31167	0.169266	1.72	Down	0.0141858	AU144734	242918_at	Nuclear autoantigenic sperm protein (histone-binding)	Hs.319334	4678	NASP
8.3604	0.14844	7.58198	0.223509	1.72	Down	0.0440655	AK021957	225293_at	Collagen, type XXVII, alpha 1	Hs.494892	85301	COL27A1
8.98409	0.067227	8.20608	0.071677	1.71	Down	0.00137747	AA887053	223254_s_at	KIAA1333	Hs.509008	55632	KIAA1333
7.0498	0.0519	6.27263	0.052879	1.71	Down	0.000466993	AV701292	226638_at	Rho GTPase activating protein 23	Hs.374446	57636	ARHGAP23
8.26998	0.048358	7.49283	0.189333	1.71	Down	0.0164421	BE966018	222815_at	-	-	-	-
6.91109	0.12097	6.13402	0.105014	1.71	Down	0.0083344	BG479112	236525_at	F-box protein 36	Hs.140666	130888	FBXO36
6.07437	0.122982	6.85122	0.045846	1.71	Up	0.004081	AL040178	228618_at	Platelet endothelial aggregation receptor 1	Hs.591470	375033	PEAR1
7.77373	0.108245	8.55052	0.184379	1.71	Up	0.0220982	AI339732	217501_at	Cytosolic iron-sulfur protein assembly 1 homolog (S. cerevisiae)	Hs.12109	9391	CIAO1
6.72668	0.085821	5.9499	0.098389	1.71	Down	0.00400417	NM_015993	204519_s_at	Plasma membrane proteolipid (plasmolipin)	Hs.632215	51090	PLLP
5.5501	0.047645	6.32661	0.179283	1.71	Up	0.0138519	BF001786	222747_s_at	Sex comb on midleg-like 1 (Drosophila)	Hs.109655	6322	SCML1
4.1007	0.083235	4.87704	0.199942	1.71	Up	0.0230723	NM_014621	1552337_s_at	Homeobox D4	Hs.591609	3233	HOXD4
5.15202	0.14349	5.92835	0.091096	1.71	Up	0.0102796	AI732637	244455_at	Potassium channel, subfamily T, member 2	Hs.420016	343450	KCNT2
6.28589	0.028891	7.06212	0.079848	1.71	Up	0.000794758	NM_024095	218841_at	Ankyrin repeat and SOCS box-containing 8	Hs.432699	140461	ASB8
6.78677	0.12144	7.56299	0.172461	1.71	Up	0.0212037	NM_004760	202695_s_at	Serine/threonine kinase 17a (apoptosis-inducing)	Hs.268887	9263	STK17A
3.58477	0.015121	4.36088	0.057055	1.71	Up	0.000193211	BF592034	227242_s_at	Early B-cell factor 3	Hs.591374	253738	EBF3
5.57313	0.067948	4.79713	0.077586	1.71	Down	0.00167046	AB009023	211849_s_at	RNA guanylyltransferase and 5-phosphatase	Hs.567378	8732	RNGTT
8.27926	0.149609	7.50335	0.138663	1.71	Down	0.0190428	NM_003370	202205_at	Vasodilator-stimulated phosphoprotein	Hs.515469	7408	VASP
5.84435	0.055125	6.62014	0.053676	1.71	Up	0.000544304	AA436887	243993_at	PCTAIRE protein kinase 2	Hs.506415	5128	PCTK2
7.43055	0.019513	6.65478	0.076826	1.71	Down	0.000610812	AI270986	241600_at	Transcribed locus	Hs.592920	-	-
6.89124	0.04647	6.11553	0.219365	1.71	Down	0.0258321	AI760013	238005_s_at	Transcribed locus	Hs.596013	-	-
8.11774	0.0374	7.34212	0.090739	1.71	Down	0.00138683	NM_004384	220768_s_at	Casein kinase 1, gamma 3	Hs.129206	1456	CSNK1G3
5.08238	0.019646	4.30678	0.025097	1.71	Down	1.69189e-05	BG285274	238506_at	Leucine rich repeat containing 58	Hs.518084	116064	LRRC58
7.24396	0.159455	6.46876	0.101336	1.71	Down	0.014816	BC030539	1555125_at	Chromosome 21 open reading frame 66	Hs.644004	94104	C21orf66
8.82934	0.102086	8.05463	0.065919	1.71	Down	0.00310522	BC005193	222502_s_at	Ubiquitin-fold modifier 1	Hs.652145	51569	UFM1
8.3321	0.069132	9.10664	0.044308	1.71	Up	0.000704271	AL039862	225864_at	Family with sequence similarity 84, member B	Hs.124951	157638	FAM84B
8.24307	0.123575	7.4696	0.153561	1.71	Down	0.0171886	AI753747	224840_at	FK506 binding protein 5	Hs.407190	2289	FKBP5
9.2952	0.024791	8.52202	0.187925	1.71	Down	0.0151116	NM_005110	205100_at	Glutamine-fructose-6-phosphate transaminase 2	Hs.30332	9945	GFPT2
7.15098	0.159743	6.37798	0.091709	1.71	Down	0.0137337	AW970089	228523_at	Nanos homolog 1 (Drosophila)	Hs.591918	340719	NANOS1
9.96147	0.097435	9.18859	0.097852	1.71	Down	0.00500181	BC002827	209344_at	Tropomyosin 4	Hs.631618	7171	TPM4
6.41888	0.083702	7.19151	0.027107	1.71	Up	0.000927249	BF305380	204317_at	-	-	-	-
6.03579	0.175667	5.26318	0.105418	1.71	Down	0.0195835	AK093435	1564413_at	Hypothetical locus LOC388666	Hs.632431	388666	FLJ36116
4.31438	0.047238	5.08698	0.072286	1.71	Up	0.000863187	BF437711	230845_at	Prostate/rectrum and colon protein no. 2	Hs.236557	360205	PRAC2
7.61271	0.111134	6.84082	0.150928	1.71	Down	0.0146328	NM_006633	203474_at	IQ motif containing GTPase activating protein 2	Hs.291030	10788	IQGAP2
7.56566	0.139481	8.33722	0.219573	1.71	Up	0.0413053	N62196	229551_x_at	Transcribed locus	Hs.597144	-	-
7.1951	0.138135	6.42358	0.081923	1.71	Down	0.00862315	BC002702	222705_s_at	Solute carrier family 25 (mitochondrial carrier; ornithine transporter) member 15	Hs.646645	10166	SLC25A15
8.64176	0.075934	9.41302	0.202027	1.71	Up	0.0233022	BF448315	213015_at	ARTC1 mRNA, complete sequence	Hs.593612	-	-
7.64287	0.061981	8.41359	0.099226	1.71	Up	0.00274963	AL035541	222450_at	-	-	-	-
7.07799	0.024098	7.84834	0.08884	1.71	Up	0.00111492	AA810695	228173_at	GNAS complex locus	Hs.125898	2778	GNAS
8.32067	0.079365	9.09072	0.168874	1.71	Up	0.0145304	M68520	204252_at	Cyclin-dependent kinase 2	Hs.19192	1017	CDK2
7.05261	0.08567	6.28284	0.040397	1.71	Down	0.0012468	AU135021	222508_s_at	Hypothetical protein FLJ10154	Hs.508644	55082	FLJ10154
8.17662	0.139524	8.94625	0.056686	1.7	Up	0.00693209	NM_002956	201975_at	Restin (Reed-Steinberg cell-expressed intermediate filament-associated protein)	Hs.524809	6249	RSN
9.01637	0.062944	8.24778	0.209186	1.7	Down	0.0244861	AF077053	221618_s_at	TAF9B RNA polymerase II, TATA box binding protein (TBP)-associated factor, 31kDa	-	51616	-
6.16893	0.13888	5.40038	0.040317	1.7	Down	0.00602784	U62325	213419_at	-	-	-	-
5.96506	0.075346	6.73352	0.068825	1.7	Up	0.00166529	AW001628	226947_at	-	-	-	-
8.64376	0.050346	7.87536	0.120715	1.7	Down	0.00419371	NM_001649	204967_at	Shroom family member 2	Hs.567236	357	SHROOM2
7.60738	0.079881	8.37551	0.078465	1.7	Up	0.00236431	AK075558	1558368_s_at	chromosome 1 open reading frame 187	-	374946	-
6.52659	0.1385	5.75908	0.060195	1.7	Down	0.00706925	NM_007350	217998_at	Pleckstrin homology-like domain, family A, member 1	Hs.602085	22822	PHLDA1
7.58199	0.153957	8.34938	0.13686	1.7	Up	0.0203796	BE048999	226176_s_at	Ubiquitin specific peptidase 42	Hs.31856	84132	USP42
8.46869	0.084671	7.70165	0.215953	1.7	Down	0.0297427	N49836	228505_s_at	Carbohydrate (N-acetylglucosamine 6-O) sulfotransferase 6	Hs.487510	4166	CHST6
4.6783	0.160303	5.44526	0.178439	1.7	Up	0.0329824	D84476	203836_s_at	Mitogen-activated protein kinase kinase kinase 5	Hs.186486	4217	MAP3K5
4.49584	0.170966	5.26232	0.169112	1.7	Up	0.0332992	R06738	243020_at	Family with sequence similarity 13, member A1 opposite strand	Hs.570836	285512	FAM13A1OS
6.59502	0.133735	5.82859	0.079944	1.7	Down	0.00793472	BM141828	1557165_s_at	Kelch-like 18 (Drosophila)	Hs.517946	23276	KLHL18
[truncated: 928 more rows]

## Sheet: TableS3
Group1	Group 3 RIP140 siRNA vehicle
Group2	Gropu 4 RIP140 siRNA RA			Supplemental Table 3
[truncated: 1,521 more rows]

## Sheet: TableS4
Group1	Group 2 control siRNA RA
[truncated: 280 more rows]

[truncated: 1 more sheets: TableS5]
