# Supplementary material for: Selective repression of retinoic acid target genes by RIP140 during induced tumor cell differentiation of pluripotent human embryonal carcinoma cells
Source: Mol Cancer. 2007 Sep 19;6:57. doi: 10.1186/1476-4598-6-57 (PMC2034384; doi:10.1186/1476-4598-6-57)
Supplement: Additional file 3 — Supplemental Table 7. Top genes changed basally with RIP140 siRNA ranked by p-value. [file 1476-4598-6-57-S3.xls]

## Sheet: Sheet1
Table S7. Genes changed basally with RIP140 siRNA ranked by p-value
Gene symbol	Gene description	p-value	Fold-change RIP140 siRNA/ctrl siRNA
CTBP2	C-terminal binding protein 2	1.98022e-07	+1.47
SLC11A2	Solute carrier family 11 (proton-coupled divalent metal transport)	6.27484e-06	-1.66
OGFOD1	2-oxoglutarate and iron-dependent oxygenase dom containing 1	1.96632e-05	-1.41
FBXO41	F-box protein 41	6.13175e-05	+1.41
LRRC58	Leucine rich repeat containing 58	6.35068e-05	-1.75
ARL6IP2	ADP-ribosylation factor-like 6 interacting protein 2	6.81297e-05	-1.46
CCND2	Cyclin D2	9.49274e-05	-1.72
SLC2A3	Solute carrier family 2 (facilitated glucose transporter), member 3	0.000147945	-1.59
G3BP1	GTPase activating protein (SH3 domain) binding protein 1	0.000150702	-1.48
PIP5K1A	Phosphatidylinositol-4-phosphate 5-kinase, type I, alpha	0.000209259	+1.49
ATP13A3	ATPase type 13A3	0.000218532	-1.52
ZFP91	Zinc finger protein 91 homolog (mouse)	0.000258135	-1.87
ATP5J	ATP synthase, H+ transporting, mito F0 complex, subunit F6	0.000270391	+1.70
LOC284019	Hypothetical protein LOC284019	0.000279229	-1.40
HIPK2	Homeodomain interacting protein kinase 2	0.000279989	-1.44
FAM126A	Family with sequence similarity 126, member A	0.000280396	-1.65
FRS2	Fibroblast growth factor receptor substrate 2	0.000303495	-1.61
MALAT1	metastasis associated lung adenocarcinoma 1 (non-coding RNA)	0.000309655	-2.91
UHMK1	U2AF homology motif (UHM) kinase 1	0.000315239	-2.12
DDX17	DEAD (Asp-Glu-Ala-Asp) box polypeptide 17	0.000334366	-1.70
RFXDC2	Regulatory factor X domain containing 2	0.000365901	-1.42
FLJ34374	CDNA FLJ34374	0.00038667	+1.40
KIAA0286	KIAA0286 protein	0.000416124	-1.82
C1orf97	Chromosome 1 open reading frame 97	0.000436136	+1.58
C21orf91	Chromosome 21 open reading frame 91	0.000446144	-1.48
SLC39A14	Solute carrier family 39 (zinc transporter), member 14	0.000482569	-2.14
EIF2S3	Eukaryotic translation initiation factor 2, subunit 3 gamma	0.000484762	-1.77
CLINT1	Clathrin interactor 1	0.000497733	-1.43
RRBP1	Ribosome binding protein 1 homolog 180kDa (dog)	0.000508292	-1.50
ATP6V1C1	ATPase, H+ transporting, lysosomal 42kDa, V1 subunit C1	0.000512142	-1.41
ZC3H11A	Zinc finger CCCH-type containing 11A	0.000532069	-1.70
ARL5B	ADP-ribosylation factor-like 5B	0.00053314	-1.41
Genes represent the same comparison as in Table 3 but are ranked by p-value for those genes with fold-change greater than 1.40. For genes with multiple probe sets, the probe set with best p-value was chosen.
