# Supplementary material for: Selective repression of retinoic acid target genes by RIP140 during induced tumor cell differentiation of pluripotent human embryonal carcinoma cells
Source: Mol Cancer. 2007 Sep 19;6:57. doi: 10.1186/1476-4598-6-57 (PMC2034384; doi:10.1186/1476-4598-6-57)
Supplement: Additional file 4 — Supplemental Table 8. The 1,115 genes in Figure 5 with a fold-change of 1.8 or greater in any of the four treatment groups with p-value < 0.01. [file 1476-4598-6-57-S4.xls]

## Sheet: exporter.xls
Condition 1 : hyb1	Group1	Data used for hierarchical
Condition 2 : hyb2	Group2
Condition 3 : hyb3	Group3
Condition 4 : hyb4	Group4
Statistics:	ANOVA		Supplemental Table 8
Data Transformation:	Log Transformed
ANOVA		mean 1	mean 2	mean 3	mean 4	SEM 1	SEM 2	SEM 3	SEM 4	Gene Identifier	Other ID	Gene Title	UG Cluster	LocusLink	Gene ID
0		4.04868	12.8951	4.11622	12.6577	0.063431	0.018923	0.023368	0.164879	S79910	214639_s_at	Homeobox A1	Hs.67397	3198	HOXA1
0		4.05934	11.8753	3.98141	11.9018	0.107958	0.103654	0.086261	0.032716	BF593636	228642_at	Homeobox A2	Hs.445239	3199	HOXA2
0		4.24799	11.7687	4.42972	11.801	0.151853	0.082878	0.070077	0.074321	CA448125	1557051_s_at	Homeobox A2	Hs.445239	3199	HOXA2
0		4.22651	10.756	4.11896	10.9062	0.073223	0.052377	0.238566	0.135245	N21390	225639_at	Src kinase associated phosphoprotein 2	Hs.200770	8935	SKAP2
0		4.38523	10.654	4.41968	10.8109	0.092118	0.091543	0.083926	0.176683	AC003999	216899_s_at	-	-	-	-
0		5.22361	11.6453	5.55749	11.6052	0.029665	0.037001	0.048211	0.164958	AB014486	204362_at	Src kinase associated phosphoprotein 2	Hs.200770	8935	SKAP2
0		4.14735	9.88685	4.36651	10.3615	0.084625	0.261961	0.171605	0.008409	AK026415	213385_at	Chimerin (chimaerin) 2	Hs.151880	1124	CHN2
0		5.68666	10.7163	5.83555	12.3959	0.04632	0.233855	0.074471	0.295085	NM_003240	206012_at	Pyrroline-5-carboxylate reductase family, member 2	Hs.520187	29920	PYCR2
0		3.29138	9.3479	3.52943	8.93299	0.02945	0.043061	0.128865	0.157487	BF223214	244867_at	Transcribed locus	Hs.265194	-	-
0		3.7035	9.36421	3.81234	9.49911	0.167021	0.032511	0.118611	0.105327	CA448125	1557050_at	Homeobox A2	Hs.445239	3199	HOXA2
0		4.21013	9.66652	4.17689	10.0929	0.065904	0.100909	0.17399	0.122172	AB014486	204361_s_at	Src kinase associated phosphoprotein 2	Hs.200770	8935	SKAP2
0		4.52934	10.2345	4.66243	9.94677	0.123196	0.074472	0.061998	0.190679	NM_005328	206432_at	Hyaluronan synthase 2	Hs.571528	3037	HAS2
0		7.56733	12.9815	8.26696	13.3815	0.064744	0.258692	0.469288	0.091036	NM_000783	206424_at	Cytochrome P450, family 26, subfamily A, polypeptide 1	Hs.150595	1592	CYP26A1
0		4.61681	10.1438	4.48706	9.59632	0.107545	0.041723	0.16716	0.16017	AI374739	230372_at	Transcribed locus	Hs.159226	-	-
0		6.76293	10.9873	6.8462	11.2251	0.089558	0.032953	0.280417	0.120574	NM_016651	219179_at	Dapper, antagonist of beta-catenin, homolog 1 (Xenopus laevis)	Hs.48950	51339	DACT1
0		3.8764	7.96768	3.94121	8.26784	0.11511	0.297177	0.049749	0.043242	BG261252	226420_at	Ecotropic viral integration site 1	Hs.554762	2122	EVI1
4e-06		4.52639	7.78644	4.76452	9.3945	0.169268	0.430816	0.299122	0.128196	NM_000965	205080_at	Retinoic acid receptor, beta	Hs.536687	5915	RARB
0		3.72485	7.29072	3.9678	8.25826	0.095817	0.182368	0.066118	0.041607	U73304	213436_at	cannabinoid receptor 1 (brain)	-	1268	-
1e-06		4.77395	7.77228	4.8978	9.5234	0.082587	0.351079	0.100096	0.212431	NM_016152	208530_s_at	Retinoic acid receptor, beta	Hs.536687	5915	RARB
0		6.41063	10.3015	5.92273	10.5547	0.183795	0.111687	0.136159	0.10323	AA912476	229073_at	Hypothetical protein LOC145786	Hs.599998	145786	LOC145786
1.8e-05		5.65846	9.64922	5.83682	9.20989	0.118012	0.06826	0.379655	0.463356	BF673779	230137_at	Transmembrane protein 155	Hs.27524	132332	TMEM155
0		4.02523	7.58237	4.00814	7.57766	0.125311	0.013793	0.105549	0.16036	AI796169	209602_s_at	GATA binding protein 3	Hs.524134	2625	GATA3
1e-06		5.66988	8.71117	5.60791	9.51163	0.095388	0.212201	0.08832	0.277919	NM_021822	204205_at	Apolipoprotein B mRNA editing enzyme, catalytic polypeptide-like 3F	Hs.441124	200316	APOBEC3F
3.3e-05		5.05895	7.95019	5.20234	9.07167	0.060591	0.229705	0.096488	0.571737	NM_001395	205777_at	Dual specificity phosphatase 9	Hs.144879	1852	DUSP9
1.7e-05		4.96577	7.52957	4.86399	9.24576	0.152432	0.483833	0.048154	0.329928	AW903934	232668_at	Chromosome 8 open reading frame 72	Hs.154652	90362	C8orf72
2.5e-05		4.27943	6.93373	4.48639	8.53425	0.140955	0.504899	0.08193	0.306969	NM_002398	204069_at	Meis1, myeloid ecotropic viral integration site 1 homolog (mouse)	Hs.526754	4211	MEIS1
0		7.87638	11.3541	7.66956	11.2743	0.046898	0.068434	0.10565	0.153235	AI796169	209604_s_at	GATA binding protein 3	Hs.524134	2625	GATA3
0		4.89184	7.88931	4.94511	8.30009	0.047822	0.192287	0.134191	0.141135	L29126	211419_s_at	chimerin (chimaerin) 2	-	1124	-
0		4.01043	7.17685	3.95519	7.16318	0.066682	0.180165	0.032758	0.267222	BE675324	242598_at	Src kinase associated phosphoprotein 2	Hs.200770	8935	SKAP2
1e-06		4.15993	6.93365	4.47895	7.90462	0.091628	0.138193	0.285722	0.060475	AW015083	238850_at	Hypothetical LOC645323	Hs.12827	645323	LOC645323
0		5.72213	9.00756	6.50356	9.3029	0.074812	0.065724	0.231717	0.174903	NM_007197	219764_at	Frizzled homolog 10 (Drosophila)	Hs.31664	11211	FZD10
6e-06		7.5123	10.4844	7.44727	10.6078	0.121847	0.007935	0.348556	0.231888	NM_002178	203851_at	Insulin-like growth factor binding protein 6	Hs.274313	3489	IGFBP6
3.2e-05		3.85132	6.31702	3.87641	7.39548	0.128315	0.370858	0.079547	0.383396	AA464844	230272_at	Hypothetical LOC645323	Hs.12827	645323	LOC645323
8e-06		4.0486	6.8885	4.43744	7.33148	0.138387	0.384767	0.135607	0.063437	AI539118	238763_at	RNA binding motif protein 20	Hs.116630	282996	RBM20
0		6.68025	9.29784	6.81179	9.75045	0.107732	0.080271	0.072678	0.080898	BF512846	236168_at	Acyl-CoA synthetase long-chain family member 3	Hs.471461	2181	ACSL3
1e-06		4.01272	5.909	3.97846	7.53937	0.057567	0.210242	0.057108	0.259424	NM_004981	208359_s_at	Potassium inwardly-rectifying channel, subfamily J, member 4	Hs.32505	3761	KCNJ4
9e-06		5.99684	8.39671	6.03083	8.99213	0.129758	0.152199	0.074427	0.350152	AW246673	221766_s_at	Family with sequence similarity 46, member A	Hs.10784	55603	FAM46A
3e-06		4.36379	6.69233	4.26483	7.49296	0.127445	0.314982	0.066279	0.147199	AW085505	227198_at	AF4/FMR2 family, member 3	Hs.444414	3899	AFF3
0		5.76186	8.10125	5.84713	8.81767	0.07967	0.129152	0.113582	0.030705	AI288759	226137_at	AT-binding transcription factor 1	Hs.461285	463	ATBF1
5e-06		4.53709	6.68954	4.47987	7.70939	0.010255	0.091551	0.162374	0.345092	NM_016569	219682_s_at	T-box 3 (ulnar mammary syndrome)	Hs.129895	6926	TBX3
0		10.8906	13.5119	10.7447	13.6637	0.075925	0.01183	0.081151	0.09815	NM_001878	202575_at	Cellular retinoic acid binding protein 2	Hs.405662	1382	CRABP2
1e-06		3.86163	4.96868	3.99492	8.09991	0.059977	0.33778	0.058557	0.147379	W60810	223282_at	Teashirt family zinc finger 1	Hs.284217	10194	TSHZ1
1e-06		5.39185	8.19049	5.25263	7.93782	0.084553	0.083869	0.104573	0.282745	AI760132	226096_at	Fibronectin type III domain containing 5	Hs.524234	252995	FNDC5
0		6.27946	8.93661	6.52878	9.01893	0.134845	0.167749	0.084625	0.118249	T68858	238032_at	Dehydrogenase/reductase (SDR family) member 3	Hs.289347	9249	DHRS3
0		5.93123	8.23668	5.94607	8.78733	0.100607	0.074824	0.129038	0.087105	BF221850	242726_at	Acyl-CoA synthetase long-chain family member 3	Hs.471461	2181	ACSL3
3.8e-05		8.30571	10.7642	8.77106	11.4114	0.140583	0.140305	0.38493	0.204169	NM_006681	206023_at	Neuromedin U	Hs.418367	10874	NMU
1.3e-05		8.06692	10.7444	7.71654	10.712	0.052029	0.057375	0.21473	0.392938	NM_006984	205328_at	Claudin 10	Hs.534377	9071	CLDN10
1e-06		4.50792	5.55043	4.74696	8.65439	0.048405	0.305603	0.065989	0.159483	AF039698	223283_s_at	Teashirt family zinc finger 1	Hs.284217	10194	TSHZ1
2.3e-05		4.43263	6.74199	4.39412	7.01646	0.049207	0.196776	0.110219	0.355533	NM_005221	213707_s_at	Distal-less homeobox 5	Hs.99348	1749	DLX5
9.6e-05		4.68916	7.12814	4.3181	7.45589	0.079002	0.176243	0.0566	0.548567	NM_020632	220197_at	ATPase, H+ transporting, lysosomal V0 subunit a4	Hs.98967	50617	ATP6V0A4
0		5.54591	7.89023	5.67803	8.13217	0.131223	0.105681	0.14135	0.057146	AI806984	203749_s_at	Retinoic acid receptor, alpha	Hs.137731	5914	RARA
0		9.56893	11.7464	9.57111	12.1743	0.082733	0.112646	0.065356	0.021171	D89053	201662_s_at	Acyl-CoA synthetase long-chain family member 3	Hs.471461	2181	ACSL3
1.9e-05		6.28028	8.43126	6.24296	8.93108	0.14491	0.207511	0.296515	0.12144	AB007958	214833_at	Transmembrane protein 63A	Hs.119387	9725	TMEM63A
0		5.84893	8.11474	6.0179	8.44441	0.043907	0.071839	0.126159	0.193443	AI491983	228549_at	Transmembrane protein 63A	Hs.119387	9725	TMEM63A
0.001656		3.89395	5.74434	3.69349	6.89927	0.103223	0.649204	0.162234	0.485256	AA772920	242344_at	CDNA clone IMAGE:4814184	Hs.303527	-	-
2e-06		4.9683	6.95012	4.87857	7.7205	0.041321	0.167061	0.016965	0.245602	BF508948	214995_s_at	Apolipoprotein B mRNA editing enzyme, catalytic polypeptide-like 3F	Hs.441124	200316	APOBEC3F
1e-06		9.24249	11.3755	9.37024	11.8653	0.143319	0.197845	0.069447	0.076509	D89053	201661_s_at	Acyl-CoA synthetase long-chain family member 3	Hs.471461	2181	ACSL3
1e-06		6.67994	9.11406	7.01027	9.2023	0.169136	0.117031	0.074011	0.126318	NM_022003	217897_at	FXYD domain containing ion transport regulator 6	Hs.635508	53826	FXYD6
0		6.81994	9.18913	7.06165	9.31528	0.033708	0.080145	0.19029	0.087936	NM_004753	202481_at	Dehydrogenase/reductase (SDR family) member 3	Hs.289347	9249	DHRS3
3e-05		8.49769	10.7953	8.61466	10.883	0.132815	0.135768	0.322192	0.157769	H97931	212458_at	Sprouty-related, EVH1 domain containing 2	Hs.59332	200734	SPRED2
3.1e-05		5.06129	6.67825	5.02956	8.04175	0.095735	0.084095	0.214481	0.372384	AW966474	227182_at	Sushi domain containing 3	Hs.88417	203328	SUSD3
1.3e-05		4.63183	6.96176	5.50046	7.71101	0.153143	0.266534	0.147754	0.177317	NM_004349	205529_s_at	Runt-related transcription factor 1; translocated to, 1 (cyclin D-related)	Hs.368431	862	RUNX1T1
2e-06		5.81943	7.88716	5.76966	8.32899	0.041176	0.227024	0.15465	0.046896	NM_004067	207486_x_at	Chimerin (chimaerin) 2	Hs.151880	1124	CHN2
6.1e-05		4.50919	5.97125	4.59222	7.62444	0.064193	0.148801	0.107624	0.455404	NM_022783	218858_at	DEP domain containing 6	Hs.112981	64798	DEPDC6
0.000114		5.47805	6.70466	5.41701	8.77837	0.046122	0.521131	0.056274	0.243655	BE672313	221959_at	Chromosome 8 open reading frame 72	Hs.154652	90362	C8orf72
2e-05		4.84115	6.91211	4.89282	7.27505	0.073058	0.106888	0.07528	0.347541	AF177340	223509_at	Claudin 2	Hs.522746	9075	CLDN2
0.000334		5.93872	8.29417	6.22366	8.29525	0.117542	0.08892	0.355556	0.393329	AI986192	242814_at	Serpin peptidase inhibitor, clade B (ovalbumin), member 9	Hs.104879	5272	SERPINB9
1e-05		4.38351	6.01298	3.9987	7.56265	0.061918	0.319742	0.059552	0.282691	AL832770	1559477_s_at	Meis1, myeloid ecotropic viral integration site 1 homolog (mouse)	-	4211	-
1e-06		4.66595	6.4169	4.7601	7.42756	0.060051	0.126969	0.222539	0.068578	NM_006885	208033_s_at	AT-binding transcription factor 1	Hs.461285	463	ATBF1
3.6e-05		6.63343	8.62008	6.54714	9.138	0.151029	0.209107	0.154276	0.295773	NM_004750	206315_at	Cytokine receptor-like factor 1	Hs.114948	9244	CRLF1
3e-06		8.72177	10.8583	8.81201	11.0564	0.170086	0.181342	0.130783	0.039838	AL525798	201660_at	Acyl-CoA synthetase long-chain family member 3	Hs.471461	2181	ACSL3
1e-06		4.60948	7.05476	4.51914	6.62123	0.112054	0.158854	0.09003	0.137979	AW004714	242450_at	Transcribed locus	Hs.607986	-	-
0.000552		4.85085	7.07923	4.88589	6.98671	0.126735	0.329243	0.073833	0.449499	NM_032817	1553243_at	Inter-alpha (globulin) inhibitor H5	Hs.498586	80760	ITIH5
0.000736		3.78216	5.69609	3.84829	6.24547	0.051508	0.110744	0.049203	0.593274	NM_022469	220794_at	Gremlin 2, cysteine knot superfamily, homolog (Xenopus laevis)	Hs.98206	64388	GREM2
3e-06		6.49725	8.66967	6.48062	8.64624	0.062654	0.09602	0.114128	0.236746	NM_001976	204483_at	Enolase 3 (beta, muscle)	Hs.224171	2027	ENO3
0		4.8919	7.1946	4.65799	7.09033	0.048566	0.099748	0.098595	0.127452	AI796169	209603_at	GATA binding protein 3	Hs.524134	2625	GATA3
0		7.13328	9.05422	7.42219	9.7148	0.103411	0.023458	0.019143	0.039411	AF339813	232453_at	Glypican 6	Hs.444329	10082	GPC6
0		7.68964	9.86107	7.54418	9.87066	0.116126	0.076771	0.072199	0.08232	BE855765	226989_at	RGM domain family, member B	Hs.526902	285704	RGMB
0		4.95939	6.51052	5.00669	7.64931	0.145729	0.023634	0.155485	0.069601	BG402859	242738_s_at	-	-	-	-
1e-06		3.8363	5.95389	4.4047	6.47477	0.054591	0.102469	0.138709	0.163137	AL833445	1560318_at	Rho GTPase activating protein 29	-	9411	-
7.7e-05		4.62645	7.03823	4.34894	6.65691	0.0282	0.168456	0.169552	0.416681	AA211909	228737_at	Chromosome 20 open reading frame 100	Hs.26608	84969	C20orf100
8.8e-05		5.45262	7.15127	5.56575	8.03076	0.075065	0.312353	0.246341	0.18982	X79990	205528_s_at	Runt-related transcription factor 1; translocated to, 1 (cyclin D-related)	Hs.368431	862	RUNX1T1
0		7.20226	9.17288	7.65117	9.77578	0.141318	0.02363	0.10857	0.021699	AU144140	233090_at	Glypican 6	Hs.444329	10082	GPC6
3e-06		4.64759	6.34599	4.89305	7.25721	0.099488	0.093976	0.199304	0.140749	NM_000499	205749_at	Cytochrome P450, family 1, subfamily A, polypeptide 1	Hs.72912	1543	CYP1A1
1.6e-05		4.3558	6.55705	4.27337	6.29284	0.131832	0.274952	0.150543	0.060098	AA243175	243811_at	Transcribed locus	Hs.86937	-	-
1e-06		6.52599	8.60573	6.34112	8.64769	0.115639	0.057535	0.104664	0.160273	BE965311	232269_x_at	Meteorin, glial cell differentiation regulator	Hs.533772	79006	METRN
2.6e-05		7.2384	9.23794	7.35228	9.34651	0.069104	0.081117	0.102546	0.316861	AB037734	227282_at	Protocadherin 19	Hs.4993	57526	PCDH19
0		5.37267	7.44894	5.4258	7.26519	0.135124	0.065912	0.01788	0.12883	NM_001706	203140_at	B-cell CLL/lymphoma 6 (zinc finger protein 51)	Hs.478588	604	BCL6
0.000199		5.08481	7.49077	4.83768	6.79019	0.189301	0.0949	0.28154	0.377103	BF343007	204653_at	Transcription factor AP-2 alpha (activating enhancer binding protein 2 alpha)	Hs.519880	7020	TFAP2A
1.1e-05		4.15542	5.91305	4.2339	6.31235	0.038168	0.059049	0.082054	0.282847	AU147152	233180_at	Ring finger protein 152	Hs.465316	220441	RNF152
1.2e-05		4.38214	6.72697	4.70356	6.18305	0.061973	0.117905	0.15407	0.233978	AI242583	231947_at	Myc target 1	Hs.18160	80177	MYCT1
7.7e-05		7.07124	8.46023	7.1468	9.57363	0.111932	0.02654	0.090911	0.390098	BG290193	222760_at	Zinc finger protein 703	Hs.288042	80139	ZNF703
0.001108		3.72868	5.14836	3.77426	6.15742	0.084327	0.186901	0.029899	0.561511	NM_013314	207655_s_at	B-cell linker	Hs.444049	29760	BLNK
0		6.53392	8.14407	6.49184	8.76513	0.098523	0.058498	0.042754	0.16105	NM_005132	218599_at	REC8-like 1 (yeast)	Hs.419259	9985	REC8L1
3e-06		5.87657	7.53033	6.17574	8.2714	0.129325	0.080565	0.137148	0.150828	BF801735	238712_at	Forkhead box P1	Hs.431498	27086	FOXP1
0.003964		4.86005	6.71324	4.82584	6.78707	0.165464	0.472771	0.346195	0.313575	AI479175	212353_at	Sulfatase 1	Hs.409602	23213	SULF1
0		8.95057	10.8095	9.01169	10.8922	0.046569	0.056105	0.068513	0.092673	AL565381	227307_at	Transcribed locus	Hs.592575	-	-
0.00017		3.99293	5.43378	4.26476	6.53096	0.165018	0.345787	0.174002	0.171362	N69091	228863_at	Protocadherin 17	Hs.106511	27253	PCDH17
0.001796		5.16122	7.0974	5.41655	7.11577	0.120044	0.040913	0.387915	0.410803	NM_002656	207002_s_at	Pleiomorphic adenoma gene-like 1	Hs.444975	5325	PLAGL1
1e-06		6.54975	8.45849	6.26243	8.51312	0.090919	0.027525	0.068693	0.197354	NM_024042	219051_x_at	Meteorin, glial cell differentiation regulator	Hs.533772	79006	METRN
0.00034		5.79589	7.63909	6.03703	7.76823	0.030515	0.175114	0.303002	0.274998	AL049245	1563357_at	MRNA; cDNA DKFZp564C203 (from clone DKFZp564C203)	Hs.638732	-	-
0		3.74072	4.42219	3.8947	8.1096	0.057767	0.094234	0.048523	0.316922	NM_019102	213844_at	Homeobox A5	Hs.533357	3202	HOXA5
0		9.60804	11.4003	9.69073	11.4305	0.102792	0.038357	0.115992	0.044103	NM_004815	203910_at	Rho GTPase activating protein 29	Hs.483238	9411	ARHGAP29
0.002079		6.78115	8.55095	6.91318	8.66596	0.123399	0.039149	0.312748	0.461665	BG547855	209318_x_at	Pleiomorphic adenoma gene-like 1	Hs.444975	5325	PLAGL1
0.000112		6.89418	8.88812	7.05435	8.5422	0.028068	0.030658	0.312039	0.202907	AF285167	203504_s_at	ATP-binding cassette, sub-family A (ABC1), member 1	Hs.429294	19	ABCA1
4e-06		4.8968	6.89244	5.18184	6.63997	0.121056	0.144536	0.113069	0.090556	AK092668	1558280_s_at	Rho GTPase activating protein 29	Hs.483238	9411	ARHGAP29
1e-06		8.1207	9.88683	8.05071	9.8767	0.125766	0.102282	0.099514	0.025351	AI161133	228819_at	Tetraspanin 18	Hs.385634	90139	TSPAN18
0.000539		6.17755	8.04309	6.05688	7.88283	0.133808	0.02186	0.371457	0.290653	Z83838	37117_at	-	-	-	-
0.000568		5.80692	7.36791	5.87253	7.69155	0.097539	0.137139	0.095138	0.412669	NM_021070	219922_s_at	Latent transforming growth factor beta binding protein 3	Hs.289019	4054	LTBP3
0.002346		7.90421	9.68604	8.00244	9.57965	0.127349	0.092633	0.480423	0.231002	AF208043	208966_x_at	interferon, gamma-inducible protein 16	-	3428	-
5e-06		5.39977	7.1066	5.26411	7.13879	0.087761	0.121022	0.043778	0.199417	AA404273	228037_at	Retinoic acid receptor, alpha	Hs.137731	5914	RARA
2.9e-05		4.10514	5.90285	4.17042	5.67171	0.072513	0.05938	0.008793	0.278032	AK021882	215506_s_at	DIRAS family, GTP-binding RAS-like 3	Hs.194695	9077	DIRAS3
0.000146		5.4764	7.31186	5.56632	7.00793	0.117611	0.160658	0.124771	0.278737	AI740914	230008_at	-	-	-	-
0.000315		5.43991	6.98034	5.30769	7.28773	0.093209	0.26639	0.270589	0.192996	AI244908	227697_at	Suppressor of cytokine signaling 3	Hs.527973	9021	SOCS3
6e-06		9.26576	11.1744	9.2249	10.6371	0.083075	0.127446	0.153808	0.114916	AI867198	213164_at	Mitochondrial ribosomal protein S6	Hs.302742	64968	MRPS6
5e-06		5.59839	7.23883	5.80873	7.40187	0.04921	0.013356	0.051557	0.216838	AI056483	229901_at	Zinc finger protein 488	Hs.27788	118738	ZNF488
0.000159		7.3605	8.96509	7.25665	9.06817	0.080508	0.036444	0.303624	0.213673	AA675892	202704_at	Transducer of ERBB2, 1	Hs.531550	10140	TOB1
9.3e-05		5.60351	7.00762	5.87197	7.65529	0.067025	0.194856	0.21733	0.172698	NM_014459	205656_at	protocadherin 17	-	27253	-
0.000314		5.01165	6.79489	5.03936	6.43288	0.084992	0.186034	0.185355	0.282416	AK000019	234269_at	Hypothetical protein LOC729045	Hs.211764	729045	LOC729045
0.002022		7.85002	9.50345	7.93083	9.45189	0.114967	0.097254	0.427898	0.239339	NM_005531	206332_s_at	Interferon, gamma-inducible protein 16	Hs.380250	3428	IFI16
0		9.49283	10.8403	9.61709	11.4163	0.027533	0.032194	0.058185	0.080607	NM_013328	231715_s_at	Pyrroline-5-carboxylate reductase family, member 2	Hs.520187	29920	PYCR2
9e-05		5.53174	7.4011	5.32697	7.0134	0.049715	0.175024	0.214917	0.243177	BE044588	243191_at	-	-	-	-
0.001046		4.11238	5.33871	4.1035	6.03798	0.076376	0.358879	0.058391	0.309925	NM_024812	218899_s_at	Brain and acute leukemia, cytoplasmic	Hs.533446	79870	BAALC
0.000167		6.30617	7.91355	5.69556	8.43378	0.087441	0.202043	0.274231	0.361433	BC002538	209722_s_at	Serpin peptidase inhibitor, clade B (ovalbumin), member 9	Hs.104879	5272	SERPINB9
0.000234		8.68903	10.0749	8.93833	10.675	0.170297	0.174026	0.096254	0.279857	NM_021076	204412_s_at	Neurofilament, heavy polypeptide 200kDa	Hs.198760	4744	NEFH
7e-06		8.27726	9.58117	8.57183	10.3891	0.106847	0.103885	0.173881	0.0892	NM_002899	203423_at	Retinol binding protein 1, cellular	Hs.529571	5947	RBP1
1e-06		7.73015	9.42362	7.69717	9.18937	0.022357	0.010322	0.100381	0.131602	AU153138	212622_at	Transmembrane protein 41B	Hs.594563	440026	TMEM41B
7e-05		4.43324	5.72631	4.73379	6.52875	0.061457	0.266903	0.029566	0.183149	AU119437	227289_at	Protocadherin 17	Hs.106511	27253	PCDH17
0.004236		4.32018	5.64942	4.3453	6.09961	0.071268	0.353008	0.134312	0.42253	BG413606	241672_at	Hypothetical LOC400120	Hs.422375	400120	LOC400120
0.000558		6.04175	7.72872	6.14414	7.51347	0.091381	0.147873	0.189633	0.318739	NM_015366	205980_s_at	Proline rich 5 (renal)	Hs.102336	55615	PRR5
0		8.72608	10.0838	8.87878	10.5649	0.046485	0.021699	0.032621	0.10037	AL561868	224855_at	Pyrroline-5-carboxylate reductase family, member 2	Hs.520187	29920	PYCR2
9e-06		7.42492	8.9311	7.06493	9.31741	0.104002	0.1969	0.139948	0.127624	AA584310	225681_at	Collagen triple helix repeat containing 1	Hs.405614	115908	CTHRC1
0		5.97286	7.54233	5.88786	7.52272	0.046103	0.033239	0.028067	0.096424	BF112171	213273_at	Odz, odd Oz/ten-m homolog 4 (Drosophila)	Hs.213087	26011	ODZ4
0.000686		4.22701	6.14623	4.2703	5.36166	0.078658	0.134826	0.088376	0.402411	NM_000231	207302_at	Sarcoglycan, gamma (35kDa dystrophin-associated glycoprotein)	Hs.37167	6445	SGCG
0		5.12312	6.64262	5.01074	6.67487	0.034685	0.088157	0.045292	0.071728	AL049377	1562684_at	SH3 domain binding glutamic acid-rich protein like 2	Hs.302772	83699	SH3BGRL2
4e-06		6.70807	8.19794	6.76286	8.21941	0.062419	0.082091	0.108873	0.136835	AK027138	217047_s_at	Family with sequence similarity 13, member A1	Hs.97270	10144	FAM13A1
2.9e-05		5.42616	6.54822	5.49778	7.32073	0.105249	0.01101	0.205423	0.154442	AI732568	240666_at	Forkhead box P1	Hs.431498	27086	FOXP1
0		6.49407	7.87825	6.89889	8.45879	0.05837	0.025888	0.069543	0.104995	AI651255	227059_at	Glypican 6	Hs.444329	10082	GPC6
0.00141		5.96384	7.00013	5.69312	8.13528	0.076081	0.16543	0.193298	0.524815	NM_016633	219672_at	Erythroid associated factor	Hs.274309	51327	ERAF
8e-06		7.0679	8.4998	7.05152	8.58839	0.067354	0.138322	0.099263	0.125224	NM_004759	201461_s_at	Mitogen-activated protein kinase-activated protein kinase 2	Hs.643566	9261	MAPKAPK2
2.2e-05		5.40398	6.96563	5.39976	6.77968	0.113692	0.039536	0.163934	0.148168	BF447246	213894_at	Thrombospondin, type I, domain containing 7A	Hs.120855	221981	THSD7A
0.000394		4.83319	5.92431	4.79964	6.69773	0.028032	0.24385	0.172561	0.269536	AW452918	227845_s_at	Src homology 2 domain containing transforming protein D	Hs.7423	56961	SHD
9.2e-05		4.04811	5.39993	3.91591	5.73944	0.003604	0.147569	0.028746	0.296669	AI870583	222780_s_at	Brain and acute leukemia, cytoplasmic	Hs.533446	79870	BAALC
0		6.91682	8.44771	6.90427	8.30075	0.052298	0.029806	0.033925	0.035876	NM_005585	207069_s_at	SMAD family member 6	Hs.153863	4091	SMAD6
0.006773		4.93944	6.38792	4.78137	6.54955	0.154191	0.24769	0.092504	0.554783	AI693178	228101_at	MRNA; cDNA DKFZp761L1121 (from clone DKFZp761L1121)	Hs.171939	-	-
0.006143		7.23335	8.65983	7.34749	8.81594	0.125441	0.046938	0.412434	0.355478	NM_004572	207717_s_at	Plakophilin 2	Hs.164384	5318	PKP2
0.000229		4.96633	6.57832	5.3661	6.60987	0.094445	0.252799	0.023405	0.208168	AI740629	232628_at	Family with sequence similarity 13, member A1	Hs.97270	10144	FAM13A1
0.000192		8.2256	9.87143	8.34066	9.54599	0.052611	0.070378	0.229693	0.221665	AF285167	203505_at	ATP-binding cassette, sub-family A (ABC1), member 1	Hs.429294	19	ABCA1
2e-06		4.24033	5.90982	4.35535	5.53253	0.110779	0.020866	0.130398	0.058802	BF439063	229242_at	Transcribed locus	Hs.23349	-	-
1e-06		4.60229	5.63822	4.48724	6.50236	0.079007	0.054855	0.061905	0.136909	AL359599	215828_at	AT-binding transcription factor 1	Hs.461285	463	ATBF1
0.008106		9.6411	10.9879	9.66608	11.1256	0.0631	0.091369	0.49325	0.259936	BC002538	209723_at	Serpin peptidase inhibitor, clade B (ovalbumin), member 9	Hs.104879	5272	SERPINB9
5.6e-05		6.53269	7.98718	6.72664	8.07058	0.141905	0.102498	0.073395	0.194652	AI683911	242452_at	WD repeat domain 86	Hs.647083	349136	WDR86
0.002232		5.86587	6.9385	5.75349	7.67727	0.074314	0.489624	0.056971	0.150641	BG532690	213416_at	Ceramide kinase-like	Hs.440955	375298	CERKL
1e-06		8.53581	9.88832	8.49939	9.98692	0.037991	0.071939	0.087376	0.109017	AB018009	201195_s_at	Solute carrier family 7 (cationic amino acid transporter, y+ system), member 5	Hs.513797	8140	SLC7A5
0.000173		5.38455	6.91087	5.75876	6.99255	0.080609	0.125522	0.218957	0.174995	AB014605	209737_at	Membrane associated guanylate kinase, WW and PDZ domain containing 2	Hs.583235	9863	MAGI2
0.000437		6.01505	7.18372	5.95473	7.64862	0.078909	0.184117	0.20057	0.249889	NM_053284	1552811_at	WAP, follistatin/kazal, immunoglobulin, kunitz and netrin domain containing 1	Hs.345818	117166	WFIKKN1
3.9e-05		7.66238	9.1537	7.96644	9.21481	0.10111	0.094316	0.094258	0.193295	BF001714	203633_at	Carnitine palmitoyltransferase 1A (liver)	Hs.503043	1374	CPT1A
0.004777		5.46694	6.94354	5.13541	7.05806	0.042522	0.40683	0.079129	0.479849	NM_002521	206801_at	Natriuretic peptide precursor B	Hs.219140	4879	NPPB
3e-05		5.39624	6.45361	5.39814	7.07378	0.046056	0.077862	0.042524	0.23454	AI806338	225544_at	T-box 3 (ulnar mammary syndrome)	Hs.129895	6926	TBX3
0.001815		3.66075	4.7421	3.8207	5.4697	0.092392	0.19364	0.101129	0.399507	AL078599	224973_at	-	-	-	-
3e-06		7.73646	9.31733	7.82076	8.96354	0.068725	0.073955	0.080197	0.12982	BF508839	239907_at	Kazrin	Hs.368823	23254	KIAA1026
0		9.8148	11.1141	9.9619	11.3718	0.06572	0.044288	0.018184	0.078912	AF070622	212124_at	Zinc finger, MIZ-type containing 1	Hs.193118	57178	ZMIZ1
7e-06		7.58489	8.80411	7.42918	9.21787	0.117993	0.15874	0.076658	0.076689	AI809234	228228_at	Dapper, antagonist of beta-catenin, homolog 3 (Xenopus laevis)	Hs.515490	147906	DACT3
2.6e-05		6.35376	7.56978	6.39722	7.87003	0.035338	0.024831	0.120539	0.200516	AI861874	230935_at	Transcribed locus	Hs.652578	-	-
0		8.48929	9.92382	8.62552	9.87927	0.039186	0.088612	0.039557	0.053176	NM_014911	205434_s_at	AP2 associated kinase 1	Hs.468878	22848	AAK1
0.001289		5.00866	6.32467	4.98206	6.38086	0.063265	0.254075	0.091804	0.301009	BE932011	239297_at	Transcribed locus	Hs.121518	-	-
0.00452		4.49536	5.83765	4.57638	5.89343	0.151276	0.081619	0.276299	0.36393	NM_006718	207943_x_at	Pleiomorphic adenoma gene-like 1	Hs.444975	5325	PLAGL1
0.000101		5.223	6.41638	5.2755	6.73923	0.141683	0.091766	0.114579	0.195684	AI886656	229526_at	Aquaporin 11	Hs.503345	282679	AQP11
7e-06		7.3944	8.6522	7.90529	9.28564	0.159882	0.061538	0.055995	0.109086	AW451711	217617_at	Pre-B-cell leukemia transcription factor 1	Hs.493096	5087	PBX1
0.00549		4.49877	5.84806	4.62965	5.91482	0.111194	0.298996	0.234286	0.305788	M36532	209301_at	Carbonic anhydrase II	Hs.155097	760	CA2
9.2e-05		7.49998	8.76946	7.43365	8.93029	0.11782	0.20095	0.095398	0.138277	NM_014883	202973_x_at	Family with sequence similarity 13, member A1	Hs.97270	10144	FAM13A1
1e-06		5.96276	7.45715	5.84331	7.21469	0.089778	0.045132	0.130325	0.046647	AF026219	210762_s_at	Deleted in liver cancer 1	Hs.134296	10395	DLC1
0.001364		5.22457	6.51571	5.27703	6.59047	0.145162	0.231541	0.147799	0.246221	BF110608	226552_at	Transcribed locus, strongly similar to XP_531199.1 hypothetical protein XP_531199 [Pan troglodytes]	Hs.529857	-	-
0.000278		6.21576	7.4766	6.25088	7.57603	0.173727	0.200863	0.060792	0.152979	NM_014883	202972_s_at	Family with sequence similarity 13, member A1	Hs.97270	10144	FAM13A1
6.1e-05		5.94215	7.10789	5.89724	7.39652	0.070726	0.133802	0.107063	0.187218	X75208	1438_at	EPH receptor B3	Hs.2913	2049	EPHB3
1e-06		7.55112	8.77755	7.47088	8.97673	0.021886	0.105454	0.060989	0.079771	BG325734	215050_x_at	Mitogen-activated protein kinase-activated protein kinase 2	Hs.643566	9261	MAPKAPK2
1e-06		9.01173	10.2037	8.99485	10.4066	0.078134	0.077661	0.014594	0.082372	AI141802	201460_at	Mitogen-activated protein kinase-activated protein kinase 2	Hs.643566	9261	MAPKAPK2
1.1e-05		6.14132	7.35727	6.05857	7.57619	0.058851	0.094191	0.031874	0.181739	U32645	31845_at	E74-like factor 4 (ets domain transcription factor)	Hs.271940	2000	ELF4
1e-05		8.55231	10.4059	8.21121	9.60147	0.050397	0.078486	0.181891	0.173602	AK024896	212944_at	Mitochondrial ribosomal protein S6	Hs.302742	64968	MRPS6
0		3.76532	4.39555	3.85612	7.04493	0.015683	0.032049	0.075663	0.218262	AW137982	235521_at	Homeobox A5	Hs.533357	3202	HOXA5
0.004429		6.75668	8.18908	6.61991	8.01576	0.123628	0.028327	0.383797	0.326999	BG256677	208965_s_at	Interferon, gamma-inducible protein 16	Hs.380250	3428	IFI16
0.000408		5.21531	6.41926	5.09122	6.66687	0.121809	0.136484	0.230434	0.20302	BF434995	228890_at	Atonal homolog 8 (Drosophila)	Hs.135569	84913	ATOH8
0.000485		5.42666	6.7618	5.8381	7.02856	0.159149	0.071777	0.216967	0.198402	W80619	240789_at	WD repeat domain 44	Hs.98510	54521	WDR44
0.000789		8.01601	9.49857	8.27438	9.3057	0.128977	0.085993	0.094051	0.308681	BE500990	237710_at	-	-	-	-
0.002129		5.45901	6.97705	5.20054	6.70462	0.086318	0.329158	0.302812	0.204329	AA934610	227719_at	CDNA FLJ37828 fis, clone BRSSN2006575	Hs.595130	-	-
0.000103		6.31312	7.4639	6.47966	7.81987	0.102677	0.072475	0.224697	0.074212	AU148184	215583_at	Transmembrane protein 63A	Hs.119387	9725	TMEM63A
3e-06		4.44846	5.64217	4.55974	5.85455	0.10132	0.039246	0.023914	0.116881	NM_024756	219091_s_at	Multimerin 2	Hs.524479	79812	MMRN2
1e-06		8.41873	9.74754	8.54461	9.70191	0.106485	0.03136	0.039813	0.080224	AW628987	225522_at	AP2 associated kinase 1	Hs.468878	22848	AAK1
0.000531		6.73396	7.87831	6.51098	8.28279	0.161562	0.114654	0.324649	0.107709	BG339064	201235_s_at	BTG family, member 2	Hs.519162	7832	BTG2
3.4e-05		4.08308	4.75331	4.05053	7.25229	0.092402	0.266434	0.080435	0.372891	N21127	227049_at	Transcribed locus	Hs.465433	-	-
0.000187		5.07488	6.58147	4.72625	6.37641	0.182983	0.195037	0.092216	0.232033	AA406052	242042_s_at	Hypothetical LOC401022	Hs.98661	401022	LOC401022
0.000806		6.595	8.26638	6.87249	7.61203	0.077411	0.263497	0.126643	0.208156	NM_030775	221029_s_at	Wingless-type MMTV integration site family, member 5B	Hs.306051	81029	WNT5B
0.005184		4.21937	4.83494	4.09035	7.37295	0.054831	0.278726	0.037372	0.951856	NM_019885	219825_at	Cytochrome P450, family 26, subfamily B, polypeptide 1	Hs.91546	56603	CYP26B1
0.000307		9.07615	10.6733	8.65306	10.2966	0.076006	0.084965	0.245052	0.305896	D30751	211518_s_at	bone morphogenetic protein 4	-	652	-
0.000182		5.814	7.23913	5.69297	6.89669	0.141193	0.1256	0.219002	0.094872	L08961	211913_s_at	-	-	-	-
3e-05		4.29154	5.2987	4.40373	5.77801	0.037885	0.1422	0.08395	0.140823	AI143879	205501_at	CDNA FLJ25677 fis, clone TST04054	Hs.348762	-	-
1.8e-05		7.5496	8.74049	7.66783	8.85437	0.032702	0.127914	0.019578	0.146479	NM_014751	203037_s_at	Metastasis suppressor 1	Hs.336994	9788	MTSS1
0.000159		4.86003	6.24739	5.16535	6.15115	0.122334	0.227858	0.038828	0.06495	X15217	215889_at	SKI-like oncogene	Hs.581632	6498	SKIL
0.000223		7.62293	8.94697	7.56397	8.71045	0.076746	0.058752	0.222128	0.162261	BF511231	213258_at	Tissue factor pathway inhibitor (lipoprotein-associated coagulation inhibitor)	Hs.516578	7035	TFPI
9e-06		10.4878	11.8415	10.3465	11.6273	0.101605	0.091319	0.079319	0.122907	AU153138	212623_at	Transmembrane protein 41B	Hs.594563	440026	TMEM41B
4.7e-05		6.91578	8.14198	7.46977	8.59274	0.123684	0.159313	0.083251	0.103921	AV710542	232144_at	-	-	-	-
1.5e-05		6.30552	7.57105	6.7131	7.78288	0.075413	0.094882	0.099357	0.117575	AI760298	244054_at	SKI-like oncogene	Hs.581632	6498	SKIL
0.001335		6.97649	8.44821	7.16241	8.02338	0.022336	0.251027	0.199794	0.177123	AF144103	218002_s_at	Chemokine (C-X-C motif) ligand 14	Hs.483444	9547	CXCL14
0.001166		4.22092	5.49645	3.97481	5.51798	0.067817	0.381794	0.08741	0.140819	BF060978	237189_at	Transcribed locus, strongly similar to XP_001081342.1 similar to Homeobox protein Hox-B3 (Hox-2.7) (MH-23) [Rattus norvegicu	Hs.171806	-	-
2e-06		6.97417	8.15963	6.95636	8.13248	0.058395	0.042219	0.1143	0.05434	NM_016372	218855_at	G protein-coupled receptor 175	Hs.6418	131601	GPR175
0.003546		7.40929	8.41876	7.45913	8.76745	0.043071	0.092927	0.314168	0.255875	AI928342	222764_at	Asparaginase like 1	Hs.535326	80150	ASRGL1
0.001008		5.35546	6.48882	5.26081	6.62998	0.091227	0.101821	0.180241	0.286769	AA126505	212843_at	Neural cell adhesion molecule 1	Hs.503878	4684	NCAM1
0.002807		8.817	9.9196	9.01497	10.2219	0.011728	0.045406	0.246694	0.31367	NM_025080	218857_s_at	Asparaginase like 1	Hs.535326	80150	ASRGL1
5.4e-05		3.75185	4.89729	3.72746	4.93981	0.026857	0.046442	0.066275	0.210071	NM_000185	205576_at	Serpin peptidase inhibitor, clade D (heparin cofactor), member 1	Hs.474270	3053	SERPIND1
9.3e-05		6.24911	7.5267	6.68677	7.71254	0.071931	0.106253	0.097779	0.188849	AK021554	232307_at	Thyroid hormone receptor associated protein 2	Hs.159799	23389	THRAP2
0.000791		3.81216	5.0516	3.73796	4.9227	0.063607	0.077184	0.173602	0.276002	AW117383	243907_at	Transcribed locus	Hs.171965	-	-
0.004081		7.75099	8.75834	7.68375	9.04869	0.052975	0.14391	0.34279	0.218465	AI817041	212977_at	Chemokine (C-X-C motif) receptor 7	Hs.471751	57007	CXCR7
0.001289		6.5141	7.69396	6.84681	7.90048	0.107274	0.066242	0.203155	0.251277	NM_014970	203333_at	Kinesin-associated protein 3	Hs.433442	22920	KIFAP3
0.000507		5.89794	7.05083	5.98563	7.0552	0.038876	0.127046	0.174871	0.19308	NM_024652	219441_s_at	Leucine-rich repeat kinase 1	Hs.407918	79705	LRRK1
0.000241		4.68421	5.85798	4.86699	5.89975	0.087308	0.106866	0.046171	0.218635	BE930512	217542_at	Carboxypeptidase M	Hs.484551	1368	CPM
8.4e-05		7.94415	9.01091	8.09112	9.23085	0.116955	0.114336	0.127457	0.096336	NM_022117	218012_at	TSPY-like 2	Hs.136164	64061	TSPYL2
0		9.84097	11.0405	9.89133	10.8925	0.023588	0.003315	0.072297	0.059277	NM_022748	217853_at	Tensin 3	Hs.520814	64759	TNS3
0.001777		3.96097	4.97546	3.81443	5.28284	0.134838	0.131001	0.071652	0.345965	AK022037	233386_at	Meis1, myeloid ecotropic viral integration site 1 homolog 2 (mouse)	Hs.510989	4212	MEIS2
0.000302		5.97383	7.25057	5.52444	7.33623	0.151811	0.236938	0.20786	0.160642	AW138902	212466_at	Sprouty-related, EVH1 domain containing 2	Hs.59332	200734	SPRED2
0.000635		8.17911	9.28849	8.47118	9.5471	0.10564	0.206197	0.057192	0.191416	AI355441	225239_at	CDNA FLJ26120 fis, clone SYN00419	Hs.593027	-	-
0.000637		6.70071	7.86716	6.6632	7.75172	0.068564	0.138667	0.047279	0.261094	U69563	210056_at	Rho family GTPase 1	Hs.124940	27289	RND1
0.000258		6.98281	8.37951	6.71716	8.00851	0.171994	0.01938	0.15501	0.234088	BC015390	1558404_at	3-beta-hydroxysteroid dehydrogenase, tissue-type heart	Hs.515383	128102	LOC128102
0.000651		4.55911	5.88758	5.13162	5.95935	0.158568	0.149104	0.119093	0.19255	AA651631	243561_at	YY1 associated factor 2	Hs.505289	10138	YAF2
3e-06		6.26911	7.41178	6.61173	7.62059	0.011002	0.103844	0.047987	0.087422	AF111178	223730_at	Glypican 6	Hs.444329	10082	GPC6
9e-05		4.69894	6.13226	5.24925	5.96048	0.015022	0.104373	0.094376	0.189606	N66614	235465_at	-	-	-	-
7e-06		7.45386	8.52503	7.95803	9.01747	0.046564	0.016392	0.145221	0.077716	AL832146	1562235_s_at	Pre-B-cell leukemia transcription factor 1	Hs.493096	5087	PBX1
0.00109		7.65313	8.90602	7.48327	8.70008	0.056042	0.034804	0.217134	0.288733	AU151635	232111_at	Hypothetical protein LOC730125	Hs.455955	730125	LOC730125
3e-06		8.88403	10.0246	9.1643	10.1473	0.048419	0.090948	0.014264	0.100215	BF725121	217591_at	SKI-like oncogene	Hs.581632	6498	SKIL
1.6e-05		6.49777	7.7079	6.7903	7.703	0.078865	0.129085	0.048729	0.078933	BE348318	236167_at	Tensin 3	Hs.520814	64759	TNS3
1.6e-05		9.44994	10.5555	9.6366	10.6414	0.05641	0.068463	0.125052	0.083777	NM_021615	221059_s_at	Carbohydrate (N-acetylglucosamine 6-O) sulfotransferase 6	Hs.487510	4166	CHST6
0.000287		7.14055	8.24743	7.26416	8.17837	0.140263	0.193934	0.055285	0.012908	AB020717	212990_at	Synaptojanin 1	Hs.473632	8867	SYNJ1
4e-06		7.369	8.40937	7.41301	8.38998	0.039348	0.029106	0.107597	0.066974	NM_024525	219481_at	Tetratricopeptide repeat domain 13	Hs.424788	79573	TTC13
2.3e-05		5.45171	6.58499	5.67894	6.54749	0.134765	0.08581	0.054004	0.044134	AU156821	227329_at	ZBTB46	-	-	-
6.8e-05		5.87785	7.03016	6.17902	7.00092	0.099405	0.060122	0.152977	0.05783	AU145807	233196_at	Paternally expressed 10	Hs.147492	23089	PEG10
0.000101		8.70002	9.79209	8.92681	9.80147	0.080633	0.062493	0.144884	0.110494	AW118997	240681_at	-	-	-	-
1e-06		9.50991	10.5806	9.76867	10.6117	0.012599	0.017293	0.094264	0.047124	BC005871	224435_at	Chromosome 10 open reading frame 58	Hs.500333	84293	C10orf58
0.000603		7.28728	8.4017	7.77903	8.50184	0.125243	0.076155	0.10033	0.197115	BC004872	223059_s_at	Family with sequence similarity 107, member B	Hs.446315	83641	FAM107B
0.000426		4.53909	5.42662	4.21294	7.53953	0.046732	0.574263	0.053522	0.326774	NM_024972	220898_at	-	-	-	-
5.6e-05		6.16058	7.28295	6.58916	7.25292	0.064896	0.140335	0.069379	0.067727	BE466926	217671_at	Regulatory factor X, 3 (influences HLA class II expression)	Hs.136829	5991	RFX3
0.000561		4.21386	4.08681	4.11804	6.20884	0.034243	0.022687	0.116512	0.462299	NM_021951	220493_at	Doublesex and mab-3 related transcription factor 1	Hs.98586	1761	DMRT1
0.000171		4.33352	4.89745	4.50574	6.83807	0.101393	0.237706	0.055621	0.364601	BF591611	227978_s_at	Zinc binding alcohol dehydrogenase, domain containing 2	Hs.591065	284273	ZADH2
0.000305		7.11854	8.21137	6.60152	8.29835	0.118635	0.016076	0.248958	0.219256	BF240286	228834_at	Transducer of ERBB2, 1	Hs.531550	10140	TOB1
0.00014		5.10874	5.69869	5.24246	7.48077	0.157343	0.134222	0.101419	0.346091	BC033780	1554239_s_at	Zinc binding alcohol dehydrogenase, domain containing 2	Hs.591065	284273	ZADH2
5e-06		5.06934	5.37275	4.85233	7.21314	0.037117	0.137451	0.058935	0.213325	BF591611	227977_at	Zinc binding alcohol dehydrogenase, domain containing 2	Hs.591065	284273	ZADH2
0.000217		4.36397	4.60762	4.35956	6.20468	0.089369	0.066566	0.055082	0.336159	BG168924	234977_at	Zinc binding alcohol dehydrogenase, domain containing 2	Hs.591065	284273	ZADH2
8.9e-05		5.40999	6.52066	4.67663	6.60061	0.072635	0.12474	0.026474	0.295849	Z83850	232771_at	-	-	-	-
0.001312		3.88896	4.37948	3.90411	5.95732	0.136472	0.054999	0.08891	0.481586	AW510657	228904_at	Homeobox B5	Hs.98428	3215	HOXB5
0.00029		9.07429	10.2812	8.08705	10.3486	0.028083	0.15299	0.361661	0.22547	NM_003489	202599_s_at	Nuclear receptor interacting protein 1	Hs.155017	8204	NRIP1
6.5e-05		5.03189	5.97049	5.0357	7.43326	0.175129	0.159159	0.208834	0.224972	AK026815	212327_at	DKFZP686A01247 hypothetical protein	Hs.335163	22998	DKFZP686A01247
0.000462		4.94955	4.96728	5.2018	6.42187	0.030167	0.177241	0.192183	0.172554	AK022893	233016_at	Homo sapiens, clone IMAGE:4214313, mRNA	Hs.288478	-	-
0.001035		4.67679	4.95061	4.62956	6.17412	0.038931	0.234419	0.023886	0.277624	BF062550	230105_at	Homeobox B13	Hs.66731	10481	HOXB13
7e-06		4.41454	4.61273	4.51283	5.88185	0.021067	0.09285	0.074626	0.126486	NM_002147	205600_x_at	Homeobox B5	Hs.98428	3215	HOXB5
3.2e-05		8.93787	10.2514	7.66137	10.0696	0.101703	0.189893	0.271502	0.134732	AI824012	202600_s_at	Nuclear receptor interacting protein 1	Hs.155017	8204	NRIP1
6e-06		4.41532	4.69902	4.2664	5.97398	0.044053	0.068377	0.083102	0.153288	NM_002193	205258_at	Inhibin, beta B (activin AB beta polypeptide)	Hs.1735	3625	INHBB
0.004685		8.59559	9.31552	8.59656	10.4351	0.139759	0.37284	0.317132	0.220663	BC001193	221582_at	histone cluster 3, H2a	-	92815	-
3.9e-05		4.3446	4.73045	4.07017	6.11905	0.11057	0.1156	0.127033	0.2067	AK026815	212325_at	DKFZP686A01247 hypothetical protein	Hs.335163	22998	DKFZP686A01247
0.000179		3.97157	4.59222	3.73903	5.91399	0.071613	0.266796	0.044778	0.261762	AA927670	239519_at	Neuropilin 1	Hs.131704	8829	NRP1
0		4.26115	4.81216	4.39843	6.03137	0.035031	0.073404	0.03098	0.086333	AI765554	239612_at	Transcribed locus	Hs.634954	-	-
1.9e-05		5.09848	5.03591	5.23685	6.36909	0.06124	0.106402	0.092078	0.098363	BE466578	237203_at	Homo sapiens, clone IMAGE:4214313, mRNA	Hs.288478	-	-
0.005405		4.44358	4.7194	4.34408	5.82867	0.012873	0.137063	0.210829	0.368031	NM_015854	208412_s_at	retinoic acid receptor, beta	-	5915	-
0.000155		5.15694	5.42027	5.03601	6.53419	0.167793	0.056846	0.154564	0.118704	AI050866	230916_at	Nodal homolog (mouse)	Hs.370414	4838	NODAL
2.1e-05		4.36045	5.97121	4.35842	4.97689	0.01758	0.173639	0.072564	0.120257	AA463626	229103_at	Wingless-type MMTV integration site family, member 3	Hs.445884	7473	WNT3
9.7e-05		5.24175	6.23341	5.19978	7.25915	0.096374	0.236601	0.070647	0.2314	NM_024064	218764_at	protein kinase C, eta	-	5583	-
0.002848		4.27908	4.84416	4.23699	5.86769	0.05805	0.192615	0.158389	0.367501	NM_014621	205522_at	Homeobox D4	Hs.591609	3233	HOXD4
0.001317		3.53094	4.28038	3.52458	5.20265	0.030018	0.305423	0.036528	0.279492	NM_000885	205885_s_at	Integrin, alpha 4 (antigen CD49D, alpha 4 subunit of VLA-4 receptor)	Hs.647873	3676	ITGA4
0.008504		4.40715	4.76944	4.52038	5.79469	0.160521	0.207261	0.100218	0.347503	AF182069	232629_at	Prokineticin 2	Hs.528665	60675	PROK2
0.001418		5.00777	5.58385	4.83777	6.65682	0.049142	0.045246	0.041288	0.427953	AA977081	242326_at	Collagen, type XXII, alpha 1	Hs.117169	169044	COL22A1
0.000514		4.21824	5.07047	4.24311	5.98859	0.029041	0.05332	0.076314	0.369734	AA572675	232286_at	AF4/FMR2 family, member 3	Hs.444414	3899	AFF3
0.000218		6.23727	6.18535	6.55912	7.48158	0.10976	0.150474	0.133063	0.079899	NM_017596	204411_at	Kinesin family member 21B	Hs.169182	23046	KIF21B
7.3e-05		4.90534	5.52724	4.97568	6.45658	0.088157	0.065404	0.1261	0.184053	AI625045	229257_at	-	-	-	-
4.7e-05		4.07422	4.51472	4.36227	5.61979	0.059395	0.119712	0.044846	0.170334	AU147177	232997_at	Transcribed locus	Hs.613670	-	-
0.002467		4.72138	5.35098	4.80459	6.23801	0.011207	0.130946	0.169572	0.34046	AI033582	244696_at	AF4/FMR2 family, member 3	Hs.444414	3899	AFF3
0.001426		5.45982	5.79633	5.43138	6.61762	0.058298	0.169882	0.01404	0.231244	NM_012476	220443_s_at	Ventral anterior homeobox 2	Hs.249170	25806	VAX2
0.002918		4.62815	5.44847	4.39259	6.4347	0.051507	0.100737	0.066012	0.531287	N29712	229576_s_at	TBX3	-	-	-
0.007242		6.77228	6.74852	7.1358	7.89083	0.124486	0.270795	0.205729	0.053053	AU146021	232478_at	Nuclear receptor subfamily 6, group A, member 1	Hs.586460	2649	NR6A1
0.001408		3.54011	4.38894	3.53115	5.12347	0.088217	0.371911	0.064238	0.118222	NM_000885	205884_at	Integrin, alpha 4 (antigen CD49D, alpha 4 subunit of VLA-4 receptor)	Hs.647873	3676	ITGA4
0.000328		5.15817	5.39548	5.26019	6.2228	0.057645	0.104802	0.08946	0.144282	NM_006255	206099_at	Protein kinase C, eta	Hs.333907	5583	PRKCH
0.000187		4.80509	5.51595	5.06533	6.49353	0.086854	0.166887	0.122519	0.189126	AV727449	203845_at	P300/CBP-associated factor	Hs.533055	8850	PCAF
0.002225		5.12644	5.45735	5.19791	6.2383	0.013522	0.111345	0.09734	0.247832	AW299598	206194_at	Homeobox C4	Hs.549040	3221	HOXC4
0.000339		4.63847	5.24952	4.78148	6.07394	0.16502	0.101787	0.148843	0.132317	AI088099	242677_at	Neuropilin 1	Hs.131704	8829	NRP1
0.000892		4.76659	5.45412	4.78454	6.144	0.066064	0.199288	0.182768	0.164932	AV713062	235421_at	Mitogen-activated protein kinase kinase kinase 8	Hs.432453	1326	MAP3K8
0.001099		5.21005	6.14079	5.10603	6.8958	0.081765	0.134464	0.149254	0.372022	NM_007117	206622_at	Thyrotropin-releasing hormone	Hs.182231	7200	TRH
0.000134		7.65883	7.87702	7.30508	8.87167	0.11221	0.158931	0.124347	0.10462	U71075	211320_s_at	Protein tyrosine phosphatase, receptor type, U	Hs.19718	10076	PTPRU
6e-05		5.16339	5.41168	5.01272	6.20301	0.094623	0.121943	0.07191	0.055115	AI744591	227188_at	Chromosome 21 open reading frame 63	Hs.208358	59271	C21orf63
0.00035		5.4	5.54119	6.89623	6.13359	0.111868	0.100071	0.110579	0.22721	BE551351	204851_s_at	Doublecortex; lissencephaly, X-linked (doublecortin)	Hs.34780	1641	DCX
0.004387		4.24464	4.89923	4.22451	5.53057	0.091425	0.120069	0.118756	0.342974	BE349115	228873_at	Collagen, type XXII, alpha 1	Hs.117169	169044	COL22A1
0.000262		5.0491	5.9217	5.0813	6.56358	0.045211	0.086224	0.161279	0.235818	BE552368	232746_at	Chemokine (C-X-C motif) receptor 7	Hs.471751	57007	CXCR7
4.2e-05		4.32348	4.77024	4.56268	5.61492	0.020122	0.054965	0.153768	0.076016	AL512758	225815_at	Complexin 2	Hs.193235	10814	CPLX2
0.001233		4.19878	5.26181	4.40862	4.46322	0.019816	0.100026	0.182932	0.12127	AA541630	204198_s_at	Runt-related transcription factor 3	Hs.170019	864	RUNX3
1e-06		4.98667	5.76343	4.96917	6.36334	0.046737	0.054126	0.020683	0.100401	AW027359	205254_x_at	Transcribed locus, moderately similar to XP_517932.1 similar to T-cell-specific transcription factor 1 splice form E - human	Hs.608171	-	-
0.000264		5.26928	6.67049	5.08968	5.90879	0.085622	0.06095	0.227677	0.159025	AI056877	227654_at	Chromosome 20 open reading frame 175	Hs.372578	140876	C20orf175
0.001098		6.48143	7.29838	6.35144	8.00409	0.094184	0.094712	0.200894	0.310113	BF435852	227962_at	Acyl-Coenzyme A oxidase 1, palmitoyl	Hs.464137	51	ACOX1
0.000217		4.57469	5.0185	4.72743	5.74557	0.018459	0.052094	0.054767	0.194696	AI243313	241009_at	Forkhead box N4	Hs.528316	121643	FOXN4
0.000516		5.61667	6.11182	5.92685	6.98025	0.091168	0.041904	0.096635	0.227408	R81072	244774_at	Phosphatase and actin regulator 2	Hs.102471	9749	PHACTR2
0.006675		7.21267	8.23213	6.9407	7.40638	0.170009	0.055296	0.224837	0.244158	L03203	210139_s_at	Peripheral myelin protein 22	Hs.372031	5376	PMP22
0.000789		7.62474	8.36387	7.65598	8.94576	0.015757	0.115103	0.078398	0.272977	U28169	211385_x_at	Sulfotransferase family, cytosolic, 1A, phenol-preferring, member 2	Hs.546304	6799	SULT1A2
0.000936		3.91384	4.31234	3.83109	4.92687	0.062067	0.220933	0.069253	0.067275	AJ417079	1565358_at	Retinoic acid receptor, alpha	Hs.137731	5914	RARA
0.009163		9.29191	9.92272	9.24303	10.4938	0.112153	0.05869	0.169116	0.366287	BC000915	208690_s_at	PDZ and LIM domain 1 (elfin)	Hs.368525	9124	PDLIM1
0.00122		8.26423	8.35793	8.73564	9.32585	0.026668	0.069013	0.230967	0.058559	AW575465	221745_at	WD repeat domain 68	Hs.410596	10238	WDR68
0.000854		7.79773	8.53338	7.92679	9.15595	0.112409	0.119888	0.045116	0.254549	NM_001055	203615_x_at	Sulfotransferase family, cytosolic, 1A, phenol-preferring, member 1	Hs.567342	6817	SULT1A1
0.000507		5.15909	6.40966	4.72808	5.4923	0.103597	0.243663	0.142519	0.12305	NM_006933	1553313_s_at	Mitochondrial ribosomal protein S6	Hs.302742	64968	MRPS6
0.002676		8.22314	9.36971	8.26017	8.86447	0.175731	0.153466	0.136075	0.169664	AV681807	226213_at	V-erb-b2 erythroblastic leukemia viral oncogene homolog 3 (avian)	Hs.118681	2065	ERBB3
0.000663		7.58996	8.52541	7.62396	9.02674	0.114418	0.035117	0.070099	0.303614	U37025	215299_x_at	sulfotransferase family, cytosolic, 1A, phenol-preferring, member 1	-	6817	-
2.6e-05		6.40176	7.24347	6.67437	7.97554	0.106669	0.07175	0.073849	0.149098	AL833500	1563497_at	Ubiquitin specific peptidase 25	Hs.473370	29761	USP25
0.000239		4.68051	5.28078	4.66055	5.7588	0.090124	0.052711	0.104545	0.157421	AI803208	239569_at	Hypothetical gene supported by AK056047; AK056281; AK123838	Hs.288262	440119	FLJ31485
0.008067		4.4808	5.32407	4.45359	5.80769	0.040331	0.196768	0.082965	0.410802	NM_001446	205030_at	Fatty acid binding protein 7, brain	Hs.26770	2173	FABP7
0.001806		4.16849	4.86027	4.28391	5.43036	0.083764	0.09908	0.040242	0.28917	NM_021813	221234_s_at	BTB and CNC homology 1, basic leucine zipper transcription factor 2	Hs.269764	60468	BACH2
0.001432		4.12089	4.77174	4.4125	5.49916	0.049772	0.060039	0.076074	0.296177	AW265065	235079_at	Transcribed locus	Hs.633113	-	-
0.000618		6.23805	7.26517	6.34317	6.72627	0.13694	0.01066	0.110959	0.127323	NM_007210	219956_at	UDP-N-acetyl-alpha-D-galactosamine:polypeptide N-acetylgalactosaminyltransferase 6 (GalNAc-T6)	Hs.505575	11226	GALNT6
0.006073		4.2192	4.75388	4.17525	5.23026	0.069607	0.034097	0.117042	0.30143	NM_003970	205826_at	Myomesin (M-protein) 2, 165kDa	Hs.443683	9172	MYOM2
0.002689		6.18648	7.01747	6.09563	7.54064	0.037349	0.205158	0.274111	0.211933	AA401256	230537_at	-	-	-	-
0.004655		5.20799	6.02067	5.20396	6.45643	0.178049	0.185115	0.064608	0.295741	BF347089	201147_s_at	TIMP metallopeptidase inhibitor 3 (Sorsby fundus dystrophy, pseudoinflammatory)	Hs.652397	7078	TIMP3
0.000783		7.16606	8.51635	6.93921	7.85974	0.136852	0.03144	0.248482	0.196159	D31771	205555_s_at	Msh homeobox 2	Hs.89404	4488	MSX2
0.000222		7.85349	8.88155	7.89648	8.41859	0.133383	0.110659	0.058532	0.072446	AV720803	222271_at	Transcribed locus	Hs.547465	-	-
0.002598		4.72351	5.34734	4.85069	5.8931	0.115344	0.058311	0.158022	0.232831	NM_032854	1552301_a_at	Coronin 6	Hs.143046	84940	CORO6
0.000542		6.13824	6.70211	6.08804	7.16645	0.091176	0.126267	0.066351	0.162754	NM_000033	205142_x_at	ATP-binding cassette, sub-family D (ALD), member 1	Hs.159546	215	ABCD1
0.009076		4.30541	5.15126	4.6269	5.88369	0.158067	0.302751	0.01431	0.353818	AI936034	243366_s_at	-	-	-	-
0.00875		4.82452	6.08984	4.71037	5.56858	0.156132	0.15309	0.250772	0.319714	BF508344	229623_at	Hypothetical LOC441027	Hs.507676	441027	FLJ12993
5.7e-05		4.29215	5.17093	4.13688	5.70578	0.086593	0.20778	0.054445	0.09214	AI128130	244420_at	Runt-related transcription factor 1; translocated to, 1 (cyclin D-related)	Hs.368431	862	RUNX1T1
0.003289		5.37367	6.15927	5.43592	6.5951	0.059427	0.148744	0.141934	0.284093	AU129642	221921_s_at	Immunoglobulin superfamily, member 4B	Hs.365689	57863	IGSF4B
0.000769		7.66854	8.71083	7.61503	8.28577	0.082088	0.085119	0.13422	0.179855	NM_001982	202454_s_at	V-erb-b2 erythroblastic leukemia viral oncogene homolog 3 (avian)	Hs.118681	2065	ERBB3
0.000464		6.05883	6.5481	6.43668	7.29201	0.069204	0.088841	0.128424	0.157108	AU146087	233004_x_at	Nuclear factor I/A	Hs.191911	4774	NFIA
0.000709		4.05972	5.09359	4.05147	4.7246	0.072212	0.066481	0.17216	0.146177	NM_004405	207147_at	Distal-less homeobox 2	Hs.419	1746	DLX2
0.000273		4.45152	5.24473	4.50826	5.66172	0.137046	0.195688	0.018945	0.050093	AF217974	226071_at	ADAMTS-like 4	Hs.516243	54507	ADAMTSL4
0.001475		7.44343	8.40496	7.52218	8.84268	0.067824	0.086349	0.086902	0.336095	NM_001054	207122_x_at	Sulfotransferase family, cytosolic, 1A, phenol-preferring, member 2	Hs.546304	6799	SULT1A2
0.00834		5.89807	6.40928	6.22473	7.08539	0.06895	0.072755	0.050007	0.334011	AA701247	244597_at	DNA polymerase-transactivated protein 6	Hs.120323	26010	DNAPTP6
2.2e-05		8.46781	9.41679	8.6043	9.89778	0.042561	0.103808	0.028548	0.163518	NM_002646	204484_at	Phosphoinositide-3-kinase, class 2, beta polypeptide	Hs.497487	5287	PIK3C2B
0.000198		5.37293	6.11014	5.38306	6.45865	0.013444	0.111926	0.173632	0.061791	W94001	227394_at	Neural cell adhesion molecule 1	Hs.503878	4684	NCAM1
0.001548		4.6967	5.32254	4.63827	5.71841	0.105925	0.174304	0.05748	0.180727	NM_002608	204200_s_at	Platelet-derived growth factor beta polypeptide (simian sarcoma viral (v-sis) oncogene homolog)	Hs.1976	5155	PDGFB
0.000497		10.1521	11.3591	10.1472	11.0171	0.031946	0.039951	0.2005	0.187672	AI634866	224596_at	Solute carrier family 44, member 1	Hs.573495	23446	SLC44A1
0.000176		10.5257	11.7231	10.5627	11.351	0.103373	0.154385	0.120309	0.070946	AL555227	224919_at	Mitochondrial ribosomal protein S6	Hs.302742	64968	MRPS6
0.00153		7.17963	8.48122	7.19091	8.14304	0.067619	0.073215	0.291599	0.179006	AW151924	228762_at	LFNG O-fucosylpeptide 3-beta-N-acetylglucosaminyltransferase	Hs.159142	3955	LFNG
0.000134		4.97984	5.70584	4.83277	6.17606	0.071597	0.218284	0.010367	0.060704	AF080586	211226_at	Galanin receptor 2	Hs.514496	8811	GALR2
0.000268		6.26585	6.66874	6.54931	7.27398	0.098248	0.051404	0.116028	0.073406	NM_005859	204021_s_at	Purine-rich element binding protein A	Hs.443121	5813	PURA
0.000625		5.98855	6.74853	6.01032	7.0874	0.049035	0.181185	0.05655	0.166414	NM_020382	220200_s_at	SET domain containing (lysine methyltransferase) 8	Hs.652395	387893	SETD8
5e-05		5.78454	6.44097	5.69446	6.84684	0.095168	0.086136	0.052583	0.116077	AK024472	226530_at	Bcl2 modifying factor	Hs.591104	90427	BMF
2.1e-05		4.24556	5.32836	3.99592	4.78072	0.060706	0.023022	0.072616	0.143802	BF982927	213167_s_at	MRPS6	-	-	-
0.000262		8.18277	9.27624	7.77867	8.58255	0.100354	0.090034	0.144003	0.176087	NM_000022	204639_at	Adenosine deaminase	Hs.255479	100	ADA
4.4e-05		5.4876	6.3263	5.50338	6.62977	0.141892	0.024415	0.058279	0.105965	U41742	211605_s_at	Retinoic acid receptor, alpha	Hs.137731	5914	RARA
3e-05		4.28438	5.05291	4.3397	5.37985	0.049227	0.139134	0.053175	0.055176	AF081583	209504_s_at	Pleckstrin homology domain containing, family B (evectins) member 1	Hs.445489	58473	PLEKHB1
0.000622		5.16233	5.61607	5.71076	6.43336	0.074383	0.213169	0.086224	0.04912	AL120021	226158_at	Kelch-like 24 (Drosophila)	Hs.407709	54800	KLHL24
0.001098		4.05626	4.87348	4.22508	5.30749	0.093428	0.203832	0.018535	0.192107	BC005124	206601_s_at	Homeobox D3	Hs.93574	3232	HOXD3
0.000329		5.33258	5.93414	4.97254	6.55833	0.103423	0.07482	0.052783	0.264021	U67195	201149_s_at	TIMP metallopeptidase inhibitor 3 (Sorsby fundus dystrophy, pseudoinflammatory)	Hs.652397	7078	TIMP3
0.001024		3.7961	4.47561	3.85943	4.80056	0.011888	0.087315	0.07688	0.216031	AL832482	1566163_at	Meis1, myeloid ecotropic viral integration site 1 homolog 2 (mouse)	Hs.510989	4212	MEIS2
0.000695		5.56114	6.25777	5.31597	6.76414	0.116453	0.200611	0.125386	0.171671	AI564838	213948_x_at	Immunoglobulin superfamily, member 4B	Hs.365689	57863	IGSF4B
2e-06		6.35751	7.27092	6.63997	7.80623	0.094779	0.04602	0.06113	0.059539	AK025064	215221_at	Forkhead box P1	Hs.431498	27086	FOXP1
0.001466		9.4499	10.1034	10.0005	10.8993	0.061174	0.091416	0.179666	0.238266	AF001540	224559_at	metastasis associated lung adenocarcinoma transcript 1 (non-coding RNA)	-	378938	-
3e-06		6.09478	7.02621	6.22363	7.39539	0.046669	0.016193	0.103598	0.079345	AI480142	237044_s_at	Transcribed locus	Hs.599628	-	-
0.000379		6.53077	7.22086	6.92319	7.85009	0.151698	0.122973	0.103339	0.100876	AW191647	242824_at	Nuclear factor I/A	Hs.191911	4774	NFIA
0.003543		5.5501	6.57252	5.56519	6.32661	0.047645	0.255053	0.056278	0.179283	BF001786	222747_s_at	Sex comb on midleg-like 1 (Drosophila)	Hs.109655	6322	SCML1
8.1e-05		5.55622	6.40259	5.60427	6.68047	0.066027	0.094348	0.014866	0.162486	AW298115	230283_at	Neuralized homolog 2 (Drosophila)	Hs.517094	140825	NEURL2
0.000514		6.98218	7.54322	7.43326	8.21909	0.133992	0.133496	0.055849	0.124248	NM_025176	207705_s_at	KIAA0980 protein	Hs.652102	22981	RP4-691N24.1
0.003004		5.19122	6.41138	5.65178	5.73055	0.124686	0.228814	0.145763	0.020725	BF224366	240296_at	OTU domain containing 7B	Hs.98322	56957	OTUD7B
0.000878		6.86149	7.44991	7.0561	7.86308	0.066525	0.10662	0.087333	0.156489	AI341823	239657_x_at	Forkhead box protein O6	Hs.559677	343552	FOXO6
0.002138		7.56165	8.35759	7.80415	8.80657	0.113578	0.108388	0.066483	0.265447	AB029031	212350_at	TBC1 (tre-2/USP6, BUB2, cdc16) domain family, member 1	Hs.176503	23216	TBC1D1
0.003426		6.35464	7.28955	6.26373	7.58058	0.074762	0.283725	0.182353	0.205489	BF130943	236044_at	Phosphatidic acid phosphatase type 2 domain containing 1A	Hs.40479	196051	PPAPDC1A
0.000307		7.45288	8.23762	7.41116	8.47526	0.148126	0.060412	0.10112	0.130647	AI968085	213425_at	Wingless-type MMTV integration site family, member 5A	Hs.652181	7474	WNT5A
0.000159		4.13054	4.76573	4.42751	5.25851	0.104157	0.098193	0.064683	0.101579	BC020865	1570134_at	Forkhead box P1	Hs.431498	27086	FOXP1
0.000397		7.15754	8.27393	7.17267	8.0735	0.041806	0.063962	0.157828	0.189877	BF111819	228933_at	Nance-Horan syndrome (congenital cataracts and dental anomalies)	Hs.201623	4810	NHS
0.00014		9.50524	10.3566	9.48331	10.5611	0.113996	0.047458	0.165504	0.05502	AV724183	224644_at	CDNA clone IMAGE:5278517	Hs.517821	-	-
0.000106		9.73305	10.6801	9.68921	10.8978	0.06441	0.020185	0.176157	0.131018	AI583537	200901_s_at	Mannose-6-phosphate receptor (cation dependent)	Hs.134084	4074	M6PR
4.2e-05		6.89732	7.74379	6.97585	7.98555	0.031549	0.076498	0.07908	0.13337	AW515704	227308_x_at	Latent transforming growth factor beta binding protein 3	Hs.289019	4054	LTBP3
3.5e-05		7.60294	8.66297	7.10811	8.0094	0.033072	0.081511	0.151072	0.109756	X02189	216705_s_at	-	-	-	-
0.009151		4.39776	5.1506	4.66753	5.57564	0.029881	0.04687	0.100101	0.354864	AI363206	1559266_s_at	Hypothetical protein LOC387640	Hs.350848	387640	FLJ45187
0.000408		5.38222	6.44805	5.43074	6.24792	0.050364	0.102906	0.129063	0.170625	AA524250	224822_at	Deleted in liver cancer 1	Hs.134296	10395	DLC1
0.00793		6.066	7.32579	6.39548	6.84634	0.109925	0.286636	0.139855	0.179544	N21458	218087_s_at	Sorbin and SH3 domain containing 1	Hs.38621	10580	SORBS1
0.000175		8.75707	9.94253	8.5525	9.58974	0.076066	0.01971	0.182346	0.166999	NM_014840	204589_at	NUAK family, SNF1-like kinase, 1	Hs.524692	9891	NUAK1
4e-06		9.01247	10.0997	8.97997	9.92277	0.08543	0.049864	0.064235	0.07701	NM_001157	206200_s_at	Annexin A11	Hs.530291	311	ANXA11
0.000194		4.18436	5.01103	4.09373	5.23956	0.032393	0.113769	0.150686	0.126522	AI822094	244512_at	Transcribed locus, strongly similar to XP_001081342.1 similar to Homeobox protein Hox-B3 (Hox-2.7) (MH-23) [Rattus norvegicu	Hs.171806	-	-
0.000265		9.98717	10.7632	10.1002	11.0004	0.070752	0.122991	0.135782	0.061027	NM_016839	203748_x_at	RNA binding motif, single stranded interacting protein 1	Hs.470412	5937	RBMS1
0.00076		10.1065	10.8667	10.2888	11.1721	0.095101	0.13668	0.161026	0.060983	D28482	209868_s_at	RNA binding motif, single stranded interacting protein 1	Hs.470412	5937	RBMS1
0.00014		9.85917	10.6729	9.98128	10.9175	0.062702	0.109375	0.137177	0.061976	NM_016837	207266_x_at	RNA binding motif, single stranded interacting protein 1	-	5937	-
6.5e-05		3.46225	4.28947	3.58825	4.53683	0.071219	0.065585	0.045207	0.143881	BF064262	240509_s_at	Gremlin 2, cysteine knot superfamily, homolog (Xenopus laevis)	Hs.98206	64388	GREM2
0.000109		6.22266	7.33014	6.27589	7.16015	0.071211	0.131288	0.124309	0.085948	AI800790	240071_at	Full length insert cDNA clone ZB81F12	Hs.209641	-	-
0.007906		9.44853	10.628	9.18296	10.2464	0.078132	0.05003	0.193463	0.41853	NM_005167	200885_at	Ras homolog gene family, member C	Hs.502659	389	RHOC
0.000459		3.71241	4.75525	3.97731	4.37446	0.037523	0.039401	0.09011	0.175828	NM_005118	221085_at	Tumor necrosis factor (ligand) superfamily, member 15	Hs.241382	9966	TNFSF15
6.6e-05		10.4561	11.4635	10.5052	11.2991	0.038079	0.016606	0.155762	0.079234	BC005127	209122_at	Adipose differentiation-related protein	Hs.3416	123	ADFP
0.000252		5.72945	6.3488	6.36326	7.09418	0.053055	0.112241	0.089116	0.171878	U64315	210158_at	Excision repair cross-complementing rodent repair deficiency, complementation group 4	Hs.567265	2072	ERCC4
0.002028		5.7398	6.56482	6.28887	7.2254	0.098894	0.084379	0.173561	0.26904	BF841212	232096_x_at	Forkhead box P1	Hs.431498	27086	FOXP1
0.000341		8.86061	9.69912	8.72634	9.93991	0.151971	0.135442	0.093118	0.130937	AL565621	224583_at	Coactosin-like 1 (Dictyostelium)	Hs.289092	23406	COTL1
0.000111		5.10031	6.08355	5.25509	6.33917	0.067408	0.164406	0.059637	0.122497	NM_002250	204401_at	Potassium intermediate/small conductance calcium-activated channel, subfamily N, member 4	Hs.10082	3783	KCNN4
5e-05		5.22945	6.14933	5.17016	6.30696	0.107089	0.04887	0.075113	0.139025	AW264036	228758_at	B-cell CLL/lymphoma 6 (zinc finger protein 51)	Hs.478588	604	BCL6
2.1e-05		4.66868	5.80289	4.83874	5.54222	0.107851	0.055912	0.065488	0.08119	BG177920	214783_s_at	Annexin A11	Hs.530291	311	ANXA11
0.00123		8.97031	10.1334	9.07785	9.93794	0.026551	0.010835	0.272132	0.138032	N30069	227494_at	Hypothetical protein LOC253842	Hs.20131	253842	LOC253842
3.6e-05		10.9304	11.8751	10.9614	11.9904	0.077837	0.101046	0.097689	0.08246	NM_014033	207761_s_at	LETM1 domain containing 1	Hs.288771	25875	LETMD1
0.000527		4.73509	5.94525	4.99403	5.60464	0.079776	0.21798	0.076859	0.066946	AK024867	216167_at	leucine rich repeat neuronal 5	-	10446	-
0.008446		8.13265	9.06372	8.27089	9.28194	0.154925	0.140759	0.321957	0.119454	AW237089	228894_at	Hypothetical protein LOC253842	Hs.20131	253842	LOC253842
0.000878		6.18599	7.02625	6.49091	7.41023	0.069667	0.130105	0.157049	0.161334	AI813938	225118_at	SET domain containing (lysine methyltransferase) 8	Hs.652395	387893	SETD8
4.6e-05		5.72477	6.80517	5.57226	6.57561	0.016601	0.118219	0.072796	0.142697	BC035817	1555491_a_at	Peter pan homolog (Drosophila)	Hs.14468	56342	PPAN
0.002799		5.71615	6.32941	6.08232	6.76942	0.111056	0.090054	0.039639	0.213624	BF673888	208927_at	Speckle-type POZ protein	Hs.649065	8405	SPOP
0.001948		7.49295	8.32997	7.84431	8.74585	0.144205	0.123167	0.121084	0.20614	NM_014086	231735_s_at	-	-	-	-
1e-06		8.1652	8.9764	8.38708	9.25574	0.067778	0.057254	0.031682	0.023594	BF883581	242022_at	Pre-B-cell leukemia transcription factor 1	Hs.493096	5087	PBX1
4.8e-05		8.49337	9.33183	8.62592	9.51859	0.045347	0.111479	0.051094	0.10336	AK000684	222209_s_at	Transmembrane protein 135	Hs.188591	65084	TMEM135
0.003012		8.91454	10.0345	9.01966	9.87705	0.084477	0.02302	0.280442	0.17653	AA176289	227496_at	Hypothetical protein LOC253842	Hs.20131	253842	LOC253842
0.00038		9.36346	10.6728	9.04619	10.3074	0.073182	0.076052	0.271582	0.165936	AF052167	218536_at	MRS2-like, magnesium homeostasis factor (S. cerevisiae)	Hs.533291	57380	MRS2L
4.4e-05		5.26711	6.14104	5.09857	6.34113	0.079881	0.11098	0.098461	0.109901	AI302262	228048_at	Chromosome 10 open reading frame 41	Hs.534598	283065	C10orf41
0.007483		5.36008	5.87924	5.97737	6.52708	0.090473	0.112368	0.268636	0.126733	BC033224	1569476_at	Similar to hyperpolarization activated cyclic nucleotide-gated potassium channel 2	Hs.652128	728424	LOC728424
9e-06		5.5447	6.65907	5.43809	6.52269	0.072361	0.079335	0.078054	0.102114	AI686488	226097_at	Fibronectin type III domain containing 5	Hs.524234	252995	FNDC5
0.000222		5.15202	6.24406	5.44759	5.92835	0.14349	0.075112	0.066106	0.091096	AI732637	244455_at	Potassium channel, subfamily T, member 2	Hs.420016	343450	KCNT2
0.00987		6.42649	7.23417	6.66937	7.49614	0.126487	0.204757	0.20076	0.172336	NM_013259	204743_at	Transgelin 3	Hs.169330	29114	TAGLN3
0.000257		6.76165	7.78117	6.7396	7.74043	0.07611	0.135471	0.118806	0.14103	NM_024599	219202_at	Rhomboid 5 homolog 2 (Drosophila)	Hs.464157	79651	RHBDF2
3e-06		11.3722	12.4522	11.2415	12.3071	0.072765	0.081149	0.019505	0.08545	NM_012342	203304_at	BMP and activin membrane-bound inhibitor homolog (Xenopus laevis)	Hs.533336	25805	BAMBI
0.008636		4.94765	5.50147	5.44099	5.99999	0.113916	0.18015	0.064387	0.207755	AI694544	235215_at	Transcribed locus	Hs.572396	-	-
0		8.42977	9.4011	8.55277	9.52314	0.004903	0.045046	0.065621	0.017672	BG107456	202656_s_at	SERTA domain containing 2	Hs.645287	9792	SERTAD2
4e-06		9.00278	9.85769	9.18569	10.0384	0.048846	0.10081	0.02736	0.02446	AW026449	222742_s_at	RAB, member RAS oncogene family-like 5	Hs.389104	64792	RABL5
0.000316		6.47056	7.24033	6.13402	7.57027	0.085189	0.220489	0.115316	0.104609	NM_005414	206675_s_at	SKI-like oncogene	Hs.581632	6498	SKIL
0.002068		6.42817	7.44283	6.28528	7.31139	0.125679	0.249491	0.058311	0.172642	AW242916	212196_at	Interleukin 6 signal transducer (gp130, oncostatin M receptor)	Hs.532082	3572	IL6ST
0.002587		8.24659	9.51773	7.78418	9.07404	0.133022	0.021888	0.120601	0.418173	AF133207	221667_s_at	Heat shock 22kDa protein 8	Hs.400095	26353	HSPB8
4.5e-05		6.14071	6.41015	6.90576	7.15037	0.050112	0.072027	0.03883	0.114674	BF195118	229127_at	ATP synthase, H+ transporting, mitochondrial F0 complex, subunit F6	Hs.246310	522	ATP5J
0.000176		9.24785	10.1997	9.51028	10.4224	0.1346	0.071561	0.062111	0.142919	AP001745	212875_s_at	-	-	-	-
0.001589		6.4711	6.99635	7.28514	7.74294	0.134915	0.136888	0.059118	0.204953	BC003697	223176_at	-	-	-	-
0.001904		8.05535	9.00891	7.79574	9.19009	0.185136	0.065745	0.274285	0.179715	AL567376	212909_at	LY6/PLAUR domain containing 1	Hs.651252	116372	LYPD1
0.000789		9.76578	10.9951	9.28324	10.6085	0.01404	0.02848	0.328655	0.18476	AF052167	218538_s_at	MRS2-like, magnesium homeostasis factor (S. cerevisiae)	Hs.533291	57380	MRS2L
0.000416		7.17913	7.95406	7.54351	8.20021	0.060759	0.052333	0.100691	0.152171	AL136885	223058_at	Family with sequence similarity 107, member B	Hs.446315	83641	FAM107B
0.004162		4.87425	5.6444	5.31878	5.96953	0.092789	0.085675	0.078809	0.252485	AI469960	230653_at	Small EDRK-rich factor 1A (telomeric)	Hs.202179	8293	SERF1A
0.002112		4.4158	5.31103	4.70075	5.44374	0.148098	0.072559	0.141726	0.169728	T91029	240652_at	-	-	-	-
3e-06		6.77996	7.68056	7.0801	7.79356	0.072762	0.047686	0.058886	0.037013	AK021505	215387_x_at	Glypican 6	Hs.444329	10082	GPC6
0.000994		7.62184	8.25951	8.24582	8.66205	0.148244	0.126658	0.089007	0.024138	NM_003563	204640_s_at	Speckle-type POZ protein	Hs.463382	8405	SPOP
0.000189		8.10436	8.84999	8.60416	9.12485	0.050525	0.077998	0.108951	0.0944	AI340239	204315_s_at	G-2 and S-phase expressed 1	Hs.386189	51512	GTSE1
0.008791		8.05174	9.01047	8.59643	9.30586	0.085777	0.093258	0.31308	0.187133	AB037813	231969_at	Storkhead box 2	Hs.518961	56977	STOX2
0.000243		4.84568	5.78714	5.29334	5.96441	0.06159	0.158918	0.026718	0.114709	AI862062	1557538_at	-	-	-	-
6e-06		5.17257	6.20625	5.67129	5.98268	0.044907	0.061578	0.060839	0.054713	W04694	1565886_at	Transient receptor potential cation channel, subfamily M, member 7	Hs.512894	54822	TRPM7
0.00695		6.31678	7.08849	6.8518	7.32213	0.136806	0.095277	0.149855	0.189626	AI951144	235123_at	NLR family, apoptosis inhibitory protein	Hs.191356	4671	NAIP
0.000793		7.03299	8.0086	7.52992	8.17675	0.038075	0.058604	0.143883	0.192337	NM_018584	218309_at	Calcium/calmodulin-dependent protein kinase II inhibitor 1	Hs.197922	55450	CAMK2N1
1.5e-05		7.57529	8.61154	8.17699	8.51897	0.092361	0.015918	0.024923	0.089222	AU137607	222599_s_at	Neuron navigator 2	Hs.502116	89797	NAV2
0.000193		7.78352	8.67567	8.77736	9.08574	0.102353	0.13134	0.118412	0.086613	NM_016551	217974_at	Transmembrane 7 superfamily member 3	Hs.438641	51768	TM7SF3
0.000377		9.61743	10.6699	10.4334	10.6063	0.140452	0.097303	0.122147	0.030863	AW973232	242121_at	CDNA clone IMAGE:4328048	Hs.349570	-	-
2.4e-05		8.6735	9.4915	9.69652	9.6728	0.096515	0.095213	0.032932	0.035432	BC042832	1557987_at	PI-3-kinase-related kinase SMG-1 - like locus	Hs.623973	641298	LOC641298
0.000491		7.12078	7.0966	7.10435	6.22869	0.119523	0.031995	0.142026	0.064459	AW205153	210026_s_at	Caspase recruitment domain family, member 10	Hs.57973	29775	CARD10
0.000773		7.82639	7.73504	7.80159	6.947	0.076497	0.072654	0.101567	0.142423	NM_021630	219165_at	PDZ and LIM domain 2 (mystique)	Hs.632034	64236	PDLIM2
0.000808		8.41632	8.28839	8.36654	7.4675	0.080533	0.068671	0.138861	0.130797	AF001294	209803_s_at	Pleckstrin homology-like domain, family A, member 2	Hs.154036	7262	PHLDA2
0.000222		8.02615	7.79131	7.99768	7.15325	0.032647	0.084618	0.102144	0.091483	NM_007063	204526_s_at	TBC1 domain family, member 8 (with GRAM domain)	Hs.442657	11138	TBC1D8
0.000555		8.96863	8.91237	8.71608	8.09217	0.061205	0.047621	0.16093	0.048915	W48843	221489_s_at	Sprouty homolog 4 (Drosophila)	Hs.323308	81848	SPRY4
0.00027		4.48078	4.69263	4.46695	5.45338	0.026672	0.081104	0.12952	0.1156	NM_032845	1553385_at	hypothetical protein FLJ14816	-	84931	-
0.000403		5.08445	5.31317	4.97444	5.98742	0.069142	0.041299	0.125389	0.133411	NM_002147	205601_s_at	Homeobox B5	Hs.98428	3215	HOXB5
0.000388		4.56857	4.88099	4.63342	5.43435	0.034799	0.089094	0.086938	0.114185	NM_015596	205783_at	Kallikrein-related peptidase 13	Hs.165296	26085	KLK13
0.009629		7.55618	7.18822	7.55732	6.6712	0.142406	0.174572	0.112682	0.166955	AI760495	244546_at	Cytochrome c, somatic	Hs.437060	54205	CYCS
9.6e-05		6.36586	6.73247	6.4131	7.21596	0.100767	0.037448	0.079857	0.044488	AI936523	226691_at	Homo sapiens, Similar to hypothetical protein PRO1722, clone IMAGE:3342760, mRNA	Hs.520638	-	-
0.002494		8.89372	8.71077	7.94502	8.75377	0.107404	0.114892	0.081902	0.172044	BC005807	211708_s_at	Stearoyl-CoA desaturase (delta-9-desaturase)	Hs.558396	6319	SCD
8e-05		5.31246	5.68445	5.3051	6.2058	0.051329	0.050674	0.072661	0.108716	BC004287	223366_at	Homo sapiens, clone IMAGE:3618365, mRNA	Hs.434957	-	-
0.003121		3.63381	3.89178	3.75183	4.53279	0.051446	0.059021	0.062272	0.218059	N50406	242172_at	Meis1, myeloid ecotropic viral integration site 1 homolog (mouse)	Hs.526754	4211	MEIS1
0.007475		9.18584	8.87419	9.06588	8.33417	0.121964	0.063239	0.029992	0.218591	AL565074	212242_at	Tubulin, alpha 1	Hs.75318	7277	TUBA1
0.000366		10.1551	9.97266	9.98398	9.20784	0.06573	0.059789	0.130326	0.094324	AI203404	236894_at	LINE-1 type transposase domain containing 1	Hs.562195	54596	L1TD1
2.1e-05		9.10855	8.82554	8.95371	8.24397	0.050813	0.045569	0.052458	0.069991	AB037848	226086_at	Synaptotagmin XIII	Hs.436643	57586	SYT13
0.000359		8.68005	8.39754	8.52003	7.81247	0.056419	0.078567	0.101037	0.085274	U63824	41037_at	TEA domain family member 4	-	7004	-
0.001293		7.19317	8.15585	7.17288	7.52502	0.095186	0.093621	0.185974	0.070836	AA503387	226490_at	NHS-like 1	Hs.92290	57224	NHSL1
0.004784		4.62006	4.26441	4.5547	3.72461	0.074865	0.0774	0.227373	0.071314	AA757457	242348_at	Family with sequence similarity 19 (chemokine (C-C motif)-like), member A4	Hs.187873	151647	FAM19A4
0.005742		8.22147	8.02239	7.26001	8.06252	0.05293	0.14848	0.117633	0.204663	AF116616	211162_x_at	-	-	-	-
0.001025		4.60333	5.01425	4.60277	5.51835	0.114909	0.082396	0.087567	0.142971	AI611973	238603_at	Hypothetical protein LOC254559	Hs.136313	254559	LOC254559
0.001702		7.65695	7.28207	7.75242	6.7987	0.094628	0.162892	0.108442	0.091494	AA669336	205229_s_at	Coagulation factor C homolog, cochlin (Limulus polyphemus)	Hs.21016	1690	COCH
0.003215		8.6103	8.22769	8.6924	7.72298	0.143244	0.094253	0.1629	0.121973	AA758105	241535_at	Hypothetical protein LOC728176	Hs.120377	728176	LOC728176
0.00044		4.93417	5.01921	5.83749	5.30432	0.046899	0.088565	0.091755	0.12087	NM_021136	203485_at	Reticulon 1	Hs.368626	6252	RTN1
0.000756		6.33691	5.95194	6.27434	5.42349	0.085381	0.102981	0.014962	0.149901	AI824021	243027_at	Hypothetical protein LOC150084	Hs.422120	150084	LOC150084
0.001538		7.42196	7.08283	7.25608	6.56482	0.118236	0.066015	0.13286	0.060249	AW269397	225564_at	Spermatogenesis associated 13	Hs.131017	221178	SPATA13
0.000782		7.5085	7.27184	7.30282	6.58567	0.079315	0.04832	0.111916	0.129451	AA653638	1557522_x_at	CDNA clone IMAGE:5311184	Hs.595233	-	-
0.008767		8.44719	8.22182	8.24977	7.4817	0.083635	0.05664	0.156911	0.236239	NM_022481	218950_at	Centaurin, delta 3	Hs.25277	64411	CENTD3
0.005151		7.2725	7.49168	7.06775	8.23712	0.075093	0.144765	0.239056	0.160649	AI475544	228582_x_at	Metastasis associated lung adenocarcinoma transcript 1 (non-coding RNA)	Hs.642877	378938	MALAT1
0.001588		5.0428	5.91891	4.79619	5.31186	0.076224	0.107059	0.087504	0.206675	AF017307	201510_at	E74-like factor 3 (ets domain transcription factor, epithelial-specific )	Hs.67928	1999	ELF3
0.000955		9.69421	10.1794	9.75165	10.5588	0.065756	0.095963	0.06771	0.150643	NM_018169	218614_at	Chromosome 12 open reading frame 35	Hs.445129	55196	C12orf35
0.007135		11.2956	10.8943	11.1543	10.423	0.093856	0.193725	0.06426	0.136458	NM_021127	204286_s_at	Phorbol-12-myristate-13-acetate-induced protein 1	Hs.96	5366	PMAIP1
0.000887		7.97358	7.54083	8.01369	7.02217	0.114972	0.01692	0.141658	0.136603	BF475488	227168_at	Hypothetical gene supported by AK098833	Hs.517502	440823	FLJ25967
0.002957		6.07169	7.01723	6.08697	6.53646	0.093574	0.053735	0.184307	0.158279	D89377	210319_x_at	Msh homeobox 2	Hs.89404	4488	MSX2
7.3e-05		10.7432	10.2529	10.7009	9.8493	0.067541	0.073456	0.079016	0.071789	NM_006017	204304_s_at	Prominin 1	Hs.614734	8842	PROM1
0.002586		9.58104	9.27007	9.43571	8.60847	0.009312	0.042307	0.181574	0.165515	BC030211	1568780_at	Hypothetical LOC497257	Hs.322761	497257	LOC497257
0.002239		7.43987	7.04606	7.42311	6.41734	0.06146	0.151227	0.123814	0.178786	NM_003389	205538_at	Coronin, actin binding protein, 2A	Hs.113094	7464	CORO2A
0.006798		7.27966	6.9302	7.15243	6.304	0.139004	0.172642	0.086602	0.173169	AB051513	231899_at	Zinc finger CCCH-type containing 12C	Hs.376289	85463	ZC3H12C
0.000883		6.36122	5.88225	6.41312	5.43706	0.168494	0.113642	0.086878	0.047571	AI056699	230626_at	Tetraspanin 12	Hs.16529	23554	TSPAN12
0.001306		8.2891	8.04008	7.93623	7.43018	0.031449	0.08061	0.056078	0.158168	NM_015929	205571_at	Lipoyltransferase 1	Hs.516235	51601	LIPT1
0.004678		6.54384	6.49894	6.1826	5.48557	0.060981	0.035301	0.2623	0.153661	AI718937	212192_at	Potassium channel tetramerisation domain containing 12	Hs.652146	115207	KCTD12
0.000796		10.2147	9.77585	10.3106	9.28147	0.155464	0.1036	0.119171	0.05748	AA218868	213869_x_at	THY1	-	-	-
0.004856		7.39738	7.88059	7.4163	8.3639	0.12005	0.097044	0.190494	0.162521	U08032	209607_x_at	Sulfotransferase family, cytosolic, 1A, phenol-preferring, member 3	Hs.460587	6818	SULT1A3
0.005493		8.94194	8.48332	8.85089	8.01975	0.074653	0.122177	0.144287	0.185134	AF251295	203299_s_at	adaptor-related protein complex 1, sigma 2 subunit	-	8905	-
0.007225		8.1798	7.90272	7.93308	7.2302	0.086131	0.094828	0.151837	0.196331	AI268404	223435_s_at	Protocadherin alpha subfamily C, 2	Hs.199343	56134	PCDHAC2
2e-06		7.03892	6.51819	6.97381	6.14561	0.069973	0.015051	0.034818	0.038142	BC000281	214797_s_at	PCTAIRE protein kinase 3	Hs.445402	5129	PCTK3
0.000606		9.22394	9.00969	8.8201	8.35827	0.100389	0.047132	0.102459	0.082845	NM_001425	203729_at	Epithelial membrane protein 3	Hs.9999	2014	EMP3
0.000718		4.98306	4.4113	4.99219	4.07115	0.047817	0.120485	0.038131	0.169473	BF446673	235944_at	Hemicentin 1	Hs.58877	83872	HMCN1
0.000297		3.64576	4.54201	3.66651	4.22502	0.109256	0.129886	0.008932	0.073893	D87811	210002_at	GATA binding protein 6	Hs.514746	2627	GATA6
9e-06		9.02508	8.41705	9.04668	8.15803	0.084987	0.038344	0.066558	0.022239	AI949549	227948_at	FYVE, RhoGEF and PH domain containing 4	Hs.117835	121512	FGD4
2e-06		8.43914	8.213	8.05678	7.54936	0.034981	0.041926	0.052205	0.026494	BC005352	210260_s_at	Tumor necrosis factor, alpha-induced protein 8	Hs.271955	25816	TNFAIP8
0.002795		10.1424	9.76023	10.0351	9.13025	0.126344	0.163675	0.156537	0.063401	BF792631	221556_at	CDC14 cell division cycle 14 homolog B (S. cerevisiae)	Hs.40582	8555	CDC14B
6.5e-05		5.21257	6.06464	5.13005	5.78358	0.087358	0.089891	0.089249	0.003662	N47725	203595_s_at	Transcribed locus	Hs.633385	-	-
0.000405		10.0376	10.6639	10.0581	10.897	0.132214	0.081546	0.101179	0.04637	BE384529	225269_s_at	RNA binding motif, single stranded interacting protein 1	Hs.470412	5937	RBMS1
0.001359		6.08128	6.54475	5.954	6.99771	0.116748	0.09248	0.102835	0.172895	AI673539	227120_at	Forkhead box P4	Hs.131436	116113	FOXP4
0.00027		8.55934	9.11007	8.49776	9.45792	0.020985	0.102497	0.114168	0.11204	NM_002718	207749_s_at	Protein phosphatase 2 (formerly 2A), regulatory subunit B'', alpha	Hs.518155	5523	PPP2R3A
0.001629		5.35565	5.7176	5.54779	6.315	0.125575	0.142782	0.118684	0.007659	AW022607	226806_s_at	Full length insert cDNA clone ZD69D05	Hs.642794	-	-
0.000109		4.41279	5.37858	4.39023	4.93813	0.057043	0.104112	0.045303	0.11782	AU151788	232230_at	Chromosome 10 open reading frame 75	Hs.562266	90271	C10orf75
0.000121		7.97088	7.37017	8.02043	7.10403	0.1028	0.091075	0.087042	0.042688	BC002606	223543_at	PDZ domain containing 4	Hs.92732	57595	PDZD4
0.000115		4.59899	5.0783	4.78647	5.45297	0.014244	0.06994	0.098492	0.064106	AF267860	223703_at	Chromosome 10 open reading frame 11	Hs.118161	83938	C10orf11
4e-06		12.1598	11.533	12.188	11.2925	0.024022	0.025407	0.077487	0.066428	AA205444	228415_at	Adaptor-related protein complex 1, sigma 2 subunit	Hs.121592	8905	AP1S2
0.000225		5.69	5.3216	5.99798	4.83825	0.155838	0.011933	0.100154	0.080994	AL359055	1566764_at	MRNA full length insert cDNA clone EUROIMAGE 2344436	Hs.547764	-	-
4.5e-05		7.21107	6.69571	7.37177	6.35595	0.064643	0.025545	0.069817	0.115642	AI202201	229139_at	Junctophilin 1	Hs.160574	56704	JPH1
0.000456		8.39469	7.87802	8.42657	7.41083	0.114128	0.031904	0.149534	0.10134	NM_002775	201185_at	HtrA serine peptidase 1	Hs.501280	5654	HTRA1
0.000279		6.86203	6.63356	7.00041	5.69506	0.109255	0.063145	0.180228	0.109681	AI692180	212841_s_at	PTPRF interacting protein, binding protein 2 (liprin beta 2)	Hs.16019	8495	PPFIBP2
0.004199		8.01807	7.54667	8.03396	6.96777	0.142654	0.18208	0.059693	0.206204	NM_014788	203148_s_at	Tripartite motif-containing 14	Hs.575631	9830	TRIM14
0.002252		5.22392	4.76098	5.27178	4.19627	0.084507	0.071304	0.249189	0.0821	AW136975	240545_at	Transient receptor potential cation channel, subfamily M, member 3	Hs.47288	80036	TRPM3
0.000944		9.24431	8.72545	9.26536	8.24502	0.089521	0.04463	0.10996	0.191124	N21426	225496_s_at	Synaptotagmin-like 2	Hs.369520	54843	SYTL2
0.001747		4.41526	4.86812	4.60342	5.31348	0.147066	0.05579	0.089758	0.111955	BF059070	240256_at	Zinc finger protein 367	Hs.494557	195828	ZNF367
0.000162		7.71301	7.22824	7.77268	6.7158	0.157763	0.075325	0.05131	0.0562	NM_018474	219961_s_at	Chromosome 20 open reading frame 19	Hs.187635	55857	C20orf19
0.003574		6.73493	6.20717	6.65839	5.79118	0.10864	0.015527	0.088759	0.227707	AI801973	51158_at	Hypothetical gene supported by AK075564; BC060873	Hs.27373	400451	LOC400451
0.006376		7.41627	7.0613	7.59539	6.39921	0.147954	0.26904	0.142506	0.106918	AI768894	223232_s_at	Cingulin	Hs.591464	57530	CGN
1e-06		9.35348	8.80777	9.34324	8.35579	0.008468	0.027574	0.059887	0.063927	NM_006875	204269_at	Pim-2 oncogene	Hs.496096	11040	PIM2
0.007733		8.02066	8.87601	7.8425	8.54856	0.126796	0.080101	0.201547	0.214536	AF021834	210664_s_at	Tissue factor pathway inhibitor (lipoprotein-associated coagulation inhibitor)	Hs.516578	7035	TFPI
0.006222		6.03957	5.82601	5.56626	5.16284	0.048797	0.118008	0.13759	0.168981	BF438440	229399_at	Chromosome 10 open reading frame 118	Hs.159066	55088	C10orf118
0.000481		7.5865	8.46676	7.32318	8.00694	0.047935	0.039056	0.184404	0.115434	NM_014735	204866_at	PHD finger protein 16	Hs.371977	9767	PHF16
0.004291		5.91822	5.43907	6.02958	4.94418	0.111792	0.019303	0.252628	0.145606	BF110053	228707_at	Claudin 23	Hs.183617	137075	CLDN23
0.003144		6.24925	5.76413	6.37294	5.29281	0.104978	0.013446	0.241919	0.13325	BF447954	230263_s_at	Dedicator of cytokinesis 5	Hs.195403	80005	DOCK5
0.000448		5.41322	6.01984	5.50719	6.27947	0.149128	0.085907	0.065055	0.01905	AW265514	232653_at	-	-	-	-
0.000226		7.09132	6.56802	7.27885	6.23396	0.019049	0.074034	0.17822	0.012917	NM_006378	203528_at	Chromosome 9 open reading frame 164	Hs.494406	349236	C9orf164
0.002657		8.9222	9.62953	8.93463	9.77225	0.042286	0.075872	0.16374	0.18576	AL389975	209633_at	Protein phosphatase 2 (formerly 2A), regulatory subunit B'', alpha	Hs.518155	5523	PPP2R3A
0.000195		9.12728	8.27113	9.24147	8.51981	0.021398	0.14971	0.034043	0.103627	AA206141	230708_at	Prickle homolog 1 (Drosophila)	Hs.524348	144165	PRICKLE1
0.000888		6.05635	5.4804	6.00704	5.10299	0.058185	0.094159	0.127036	0.14844	BF308645	224909_s_at	Phosphatidylinositol 3,4,5-trisphosphate-dependent RAC exchanger 1	Hs.153310	57580	PREX1
0.001506		7.51947	7.10969	7.45279	6.41702	0.132242	0.133426	0.155425	0.115588	AL515381	227177_at	CORO2A	-	-	-
0.000809		8.50869	7.95601	8.37057	7.61988	0.044354	0.064355	0.123792	0.131876	NM_013322	218404_at	Sorting nexin 10	Hs.571296	29887	SNX10
0.003646		6.07523	5.79339	5.67049	5.18183	0.1445	0.039214	0.134075	0.109305	NM_001218	203963_at	Carbonic anhydrase XII	Hs.210995	771	CA12
0.006147		7.14764	7.75923	7.22144	8.0436	0.014469	0.076505	0.207412	0.183822	AI760130	209632_at	Protein phosphatase 2 (formerly 2A), regulatory subunit B'', alpha	Hs.518155	5523	PPP2R3A
0.008432		6.87349	6.3777	6.81517	5.84591	0.156272	0.205493	0.06484	0.204174	AW975772	236918_s_at	Leucine rich repeat containing 34	Hs.591289	151827	LRRC34
0.008597		5.2782	5.69004	5.45739	6.26934	0.109162	0.190414	0.200804	0.067476	AU145140	232932_at	Hypothetical protein LOC645030	Hs.632410	645030	LOC645030
5.4e-05		10.3231	9.63085	10.2764	9.47083	0.029567	0.015051	0.090778	0.109275	NM_002537	201365_at	Ornithine decarboxylase antizyme 2	Hs.74563	4947	OAZ2
0.002921		8.92359	8.46235	9.04816	7.91443	0.069252	0.157498	0.190738	0.163733	AW974812	222325_at	Transcribed locus	Hs.506435	-	-
5.8e-05		9.78992	9.14849	9.77544	8.8503	0.085348	0.060127	0.069925	0.094849	AF015043	222258_s_at	SH3-domain binding protein 4	Hs.516777	23677	SH3BP4
5.1e-05		8.10886	7.50201	8.0772	7.14841	0.035002	0.030226	0.100127	0.107595	AI435595	236824_at	Transmembrane protein 132B	Hs.524838	114795	TMEM132B
0.000862		5.2799	5.76631	5.44535	6.2279	0.124197	0.042239	0.094765	0.126279	BC009222	1555468_at	Neuropilin 2	Hs.471200	8828	NRP2
0.001596		7.99298	7.38119	8.0002	7.01167	0.068118	0.038445	0.13411	0.211126	R54042	228658_at	Hypothetical gene supported by AK098833	Hs.517502	440823	FLJ25967
0.001044		9.48651	10.3606	9.46653	10.1928	0.079465	0.069396	0.173611	0.120753	AW194730	202693_s_at	Serine/threonine kinase 17a (apoptosis-inducing)	Hs.268887	9263	STK17A
0.001336		8.3034	8.00854	7.8892	7.40862	0.040821	0.115697	0.02117	0.150729	AI768512	211993_at	WNK lysine deficient protein kinase 1	Hs.356604	65125	WNK1
3e-05		7.3254	6.99756	7.32873	6.05118	0.035418	0.091385	0.144115	0.064977	AL021977	36711_at	-	-	-	-
0.002224		7.21445	8.12794	7.28395	7.83761	0.08522	0.0315	0.202922	0.11451	NM_005524	203395_s_at	Hairy and enhancer of split 1, (Drosophila)	Hs.250666	3280	HES1
0.000114		5.74948	5.38321	5.4404	4.81781	0.049239	0.049404	0.119765	0.035929	AA732995	216000_at	Asparagine synthetase	Hs.489207	440	ASNS
0.000528		7.9661	7.78101	7.59284	6.91742	0.074566	0.035292	0.128788	0.143019	BC003379	209679_s_at	Small trans-membrane and glycosylated protein	Hs.652389	57228	LOC57228
0.001506		9.75543	10.643	9.58198	10.3082	0.168389	0.06304	0.152632	0.11471	BE973687	203394_s_at	Hairy and enhancer of split 1, (Drosophila)	Hs.250666	3280	HES1
0.008944		6.80769	7.49557	6.83423	7.70839	0.040602	0.057699	0.263788	0.179972	NM_018112	218772_x_at	Transmembrane protein 38B	Hs.411925	55151	TMEM38B
0.005224		10.3115	9.64845	10.2336	9.43626	0.084843	0.106958	0.179015	0.167564	NM_007067	200049_at	MYST histone acetyltransferase 2	Hs.21907	11143	MYST2
0.000925		6.38241	5.89833	6.29779	5.33065	0.054371	0.088493	0.208977	0.049331	AI264121	227276_at	Plexin domain containing 2	Hs.498939	84898	PLXDC2
0.002136		11.2054	11.0071	10.9956	9.99074	0.100076	0.208341	0.111637	0.171949	NM_001124	202912_at	Adrenomedullin	Hs.441047	133	ADM
0.00052		10.1049	9.47167	10.0995	9.11891	0.009608	0.036349	0.112777	0.188357	BE967532	203636_at	Transcribed locus	Hs.596686	-	-
0.000494		5.30944	6.2087	5.07835	5.80801	0.081339	0.173346	0.064532	0.109373	AW007350	223537_s_at	Wingless-type MMTV integration site family, member 5B	Hs.306051	81029	WNT5B
0.00043		7.98528	7.2856	8.00148	7.07104	0.074872	0.090712	0.116828	0.133406	AU147402	215198_s_at	Caldesmon 1	Hs.490203	800	CALD1
0.003554		8.55449	9.43707	8.4098	9.15815	0.114533	0.092478	0.155635	0.207287	AL544576	229452_at	Transmembrane protein 88	Hs.389669	92162	TMEM88
4e-06		10.9705	11.648	11.0543	11.8427	0.043254	0.030785	0.086113	0.018403	AL582836	212094_at	Paternally expressed 10	Hs.147492	23089	PEG10
0.002208		10.0784	10.7939	10.1426	10.9334	0.114437	0.200547	0.027219	0.089178	BE732345	214693_x_at	Notch homolog 2 (Drosophila)	Hs.515947	4853	NOTCH2
7.9e-05		10.315	10.942	10.2913	11.2991	0.069214	0.032118	0.100199	0.119169	BC001913	208626_s_at	Vesicle amine transport protein 1 homolog (T. californica)	Hs.514199	10493	VAT1
0.004786		6.03431	5.49892	6.20446	5.10447	0.110368	0.17491	0.226157	0.101463	AW975772	236917_at	Leucine rich repeat containing 34	Hs.591289	151827	LRRC34
0.000271		11.2769	10.6965	11.1234	10.3744	0.020557	0.029332	0.098507	0.13494	AF242521	201364_s_at	Ornithine decarboxylase antizyme 2	Hs.74563	4947	OAZ2
0.007233		8.80863	9.47309	8.9238	9.66629	0.11883	0.158264	0.137709	0.15363	BC001971	209112_at	Cyclin-dependent kinase inhibitor 1B (p27, Kip1)	Hs.238990	1027	CDKN1B
0.004201		6.49631	7.37708	6.48205	7.23979	0.159779	0.144673	0.133147	0.158651	AI684643	239451_at	Heat shock protein 90kDa beta (Grp94), member 1	Hs.192374	7184	HSP90B1
0.000135		8.95109	8.40068	8.71907	8.09357	0.01533	0.026579	0.123632	0.061105	NM_018846	220238_s_at	Kelch-like 7 (Drosophila)	Hs.385861	55975	KLHL7
0.001493		7.71513	7.04776	7.75297	6.77729	0.105112	0.051776	0.158391	0.169812	AW450911	213270_at	Membrane protein, palmitoylated 2 (MAGUK p55 subfamily member 2)	Hs.514208	4355	MPP2
0.000275		10.149	9.67784	9.97939	9.14561	0.042176	0.04431	0.062889	0.161339	AW105301	228238_at	Centromere protein L	Hs.531856	91687	CENPL
0.000125		5.94753	6.59487	6.09759	6.79997	0.075522	0.02184	0.111342	0.064245	AK025812	232508_at	Zinc finger, MIZ-type containing 1	Hs.193118	57178	ZMIZ1
0.001603		5.03711	5.56522	5.18621	6.01228	0.055184	0.038584	0.036088	0.222365	AL832561	1561689_at	Kinesin family member 26B	Hs.368096	55083	KIF26B
0.009701		7.41539	7.43378	6.73151	6.46434	0.071375	0.040527	0.286649	0.189979	AF052094	200878_at	Endothelial PAS domain protein 1	Hs.468410	2034	EPAS1
0.003736		8.93097	8.5857	8.66283	7.88939	0.075853	0.041457	0.161486	0.202951	BE965369	213506_at	-	-	-	-
0.003947		9.32144	8.77138	9.11448	8.42161	0.047865	0.103825	0.118655	0.18211	AI809967	201469_s_at	SHC (Src homology 2 domain containing) transforming protein 1	Hs.433795	6464	SHC1
0.002177		7.28202	7.96454	7.3768	8.16621	0.149455	0.165934	0.035397	0.096284	NM_016250	206453_s_at	NDRG family member 2	Hs.525205	57447	NDRG2
0.000214		6.35991	6.07399	6.57175	5.19048	0.019331	0.088795	0.211468	0.083102	AW136397	242055_at	Chromosome 6 open reading frame 85	Hs.132340	63027	C6orf85
0.006877		7.03955	7.68227	6.98929	8.01453	0.143069	0.263593	0.019617	0.160714	BF213501	233919_s_at	Transcribed locus	Hs.648700	-	-
4.4e-05		6.59265	6.09612	6.3051	5.7074	0.05172	0.061205	0.080539	0.040528	AI684746	225562_at	RAS p21 protein activator 3	Hs.369188	22821	RASA3
0.008182		8.55435	7.97973	8.40907	7.60397	0.067935	0.03643	0.150166	0.250583	NM_018099	220615_s_at	Male sterility domain containing 1	Hs.298851	55711	MLSTD1
1.8e-05		5.43475	6.19105	5.42998	6.34552	0.109956	0.057729	0.022279	0.060174	AA156240	212444_at	CDNA clone IMAGE:6025865	Hs.632997	-	-
0.000671		8.08219	8.93867	8.20843	8.77339	0.141931	0.110712	0.040285	0.073628	AW005545	1556826_s_at	Chromosome 1 open reading frame 187	Hs.371716	374946	C1orf187
0.009009		7.648	7.07689	7.77621	6.67283	0.138485	0.150129	0.206663	0.222563	AA700440	228329_at	Disabled homolog 1 (Drosophila)	Hs.477370	1600	DAB1
0.005276		11.1675	10.5561	11.0534	10.2184	0.034519	0.099079	0.122798	0.238444	AA551090	230264_s_at	Adaptor-related protein complex 1, sigma 2 subunit	Hs.121592	8905	AP1S2
0.003457		9.54338	9.0923	9.18568	8.67728	0.04787	0.066909	0.142034	0.141221	NM_003607	214464_at	CDC42 binding protein kinase alpha (DMPK-like)	Hs.35433	8476	CDC42BPA
3.6e-05		8.44142	7.95066	8.13744	7.55651	0.07173	0.048012	0.065449	0.044023	BC004207	210416_s_at	CHK2 checkpoint homolog (S. pombe)	Hs.291363	11200	CHEK2
0.000291		7.48116	6.9398	7.68895	6.55016	0.08	0.086642	0.094591	0.156532	AI806322	228291_s_at	Chromosome 20 open reading frame 19	Hs.187635	55857	C20orf19
0.001065		5.34737	4.58414	5.37123	4.45363	0.149554	0.045083	0.181097	0.064569	AA731709	222290_at	Olfactory receptor, family 2, subfamily A, member 9 pseudogene	Hs.591830	441295	OR2A9P
0.000521		6.57475	5.95202	6.6671	5.60815	0.123074	0.105839	0.11327	0.120102	NM_002661	204613_at	Phospholipase C, gamma 2 (phosphatidylinositol-specific)	Hs.413111	5336	PLCG2
0.001455		10.0524	9.4165	9.98167	9.07313	0.008117	0.024281	0.164108	0.185496	NM_000381	203637_s_at	Midline 1 (Opitz/BBB syndrome)	Hs.27695	4281	MID1
0.000137		10.3753	9.77292	10.4681	9.37581	0.019909	0.052246	0.167771	0.083645	R38389	213131_at	OLFM1	-	-	-
0.000287		8.30596	8.8768	8.49865	9.24755	0.132154	0.019413	0.107636	0.035509	BG261385	225906_at	CDNA clone IMAGE:4123507	Hs.648380	-	-
0.000115		6.95942	7.83444	6.91156	7.74227	0.085321	0.126846	0.092856	0.036298	AW975051	238883_at	Thyroid hormone receptor associated protein 2	Hs.159799	23389	THRAP2
0.007181		4.97215	4.41071	4.67645	4.12092	0.098144	0.057252	0.137962	0.174304	AI343000	238751_at	Sorbin and SH3 domain containing 2	Hs.481342	8470	SORBS2
3.6e-05		5.58942	4.94075	5.64996	4.59001	0.054952	0.081504	0.078799	0.102405	AA776723	239946_at	KIAA0922	Hs.205572	23240	KIAA0922
1e-06		7.06341	6.33826	7.02749	6.11554	0.036428	0.080121	0.020378	0.026592	NM_024792	218898_at	Family with sequence similarity 57, member A	Hs.154396	79850	FAM57A
2e-05		7.90266	7.31893	7.72619	6.95367	0.078869	0.024213	0.064014	0.067199	AK091930	1556469_s_at	Cathepsin L2	Hs.434529	1515	CTSL2
0.004392		6.24405	7.22218	6.23896	6.9711	0.118269	0.177875	0.112955	0.207861	BF001786	218793_s_at	Sex comb on midleg-like 1 (Drosophila)	Hs.109655	6322	SCML1
0.000793		5.47081	6.34176	5.61691	6.16412	0.107961	0.160171	0.006998	0.065288	AI968904	243526_at	WD repeat domain 86	Hs.647083	349136	WDR86
0.000478		9.56201	8.80771	9.51995	8.64501	0.046044	0.04656	0.059625	0.19536	NM_005103	203562_at	Fasciculation and elongation protein zeta 1 (zygin I)	Hs.224008	9638	FEZ1
0.000177		8.29026	7.68518	8.18662	7.28218	0.108847	0.095299	0.02599	0.109647	AI041543	229770_at	Glycosyltransferase 1 domain containing 1	Hs.12381	144423	GLT1D1
0.007201		7.6051	7.07592	7.30689	6.71487	0.085953	0.103513	0.048162	0.214684	AA131508	229981_at	Sorting nexin 5	Hs.652101	27131	SNX5
7.7e-05		7.39165	6.56652	7.40976	6.51513	0.060097	0.097849	0.09575	0.088551	BC004558	225150_s_at	Rhotekin	Hs.192854	6242	RTKN
0.007259		5.15919	4.3973	5.07176	4.28815	0.151341	0.106661	0.242934	0.046744	BF358386	242405_at	Mastermind-like 2 (Drosophila)	Hs.428214	84441	MAML2
0.002185		7.18859	6.66024	7.03125	6.15299	0.129189	0.158879	0.09942	0.126651	AI492376	231195_at	FLJ44186 protein	Hs.17572	346689	FLJ44186
0.008569		9.20541	8.77109	8.88223	8.2413	0.149119	0.109838	0.187888	0.102862	BE466173	227223_at	RNA binding motif protein 39	Hs.282901	9584	RBM39
0.002747		7.56009	6.90111	7.53121	6.51774	0.137758	0.139616	0.157799	0.158947	NM_005228	201983_s_at	Epidermal growth factor receptor (erythroblastic leukemia viral (v-erb-b) oncogene homolog, avian)	Hs.488293	1956	EGFR
0.001161		7.98163	7.46714	7.80917	6.93747	0.112793	0.0281	0.050327	0.199801	AI279819	221880_s_at	Hypothetical gene supported by AK075564; BC060873	Hs.27373	400451	LOC400451
0.001196		8.60184	7.99333	8.54935	7.53156	0.130071	0.144159	0.017183	0.174228	AF277181	223774_at	Chromosome 1 open reading frame 79	Hs.632377	85028	C1orf79
0.001479		4.32907	4.9135	4.49218	5.31564	0.059583	0.122989	0.015139	0.192232	BF930294	1559117_at	CDNA FLJ34664 fis, clone LIVER2000592	Hs.634052	-	-
0.009501		5.12438	6.02591	5.15933	5.92352	0.131754	0.165603	0.188532	0.200917	NM_004923	219786_at	Metallothionein-like 5, testis-specific (tesmin)	Hs.145932	9633	MTL5
0.002679		9.26366	8.82197	8.92754	8.30365	0.071025	0.191965	0.016215	0.108795	AI332397	1555996_s_at	Eukaryotic translation initiation factor 4A, isoform 2	Hs.518475	1974	EIF4A2
0.005971		8.92098	8.24634	9.13077	8.06579	0.180691	0.108722	0.215789	0.161498	BG401568	227506_at	Solute carrier family 16, member 9 (monocarboxylic acid transporter 9)	Hs.499709	220963	SLC16A9
0.004261		6.74708	7.38666	6.87817	7.7167	0.137653	0.13304	0.08631	0.190402	BF511315	221814_at	G protein-coupled receptor 124	Hs.652229	25960	GPR124
7e-06		9.20191	10.0393	9.23514	10.0717	0.044628	0.099748	0.050902	0.025111	NM_018180	218198_at	DEAH (Asp-Glu-Ala-His) box polypeptide 32	Hs.501379	55760	DHX32
0.005543		7.15972	6.52928	7.02912	6.17964	0.042362	0.034633	0.10792	0.272167	AA740186	203771_s_at	Biliverdin reductase A	Hs.488143	644	BLVRA
0.001859		5.01987	5.71803	5.18935	5.89428	0.103024	0.038823	0.179906	0.092361	AW082291	241735_at	Ras association (RalGDS/AF-6) domain family 8	Hs.269941	11228	RASSF8
0.001173		8.4844	7.86989	8.45222	7.38642	0.131968	0.033031	0.151303	0.176998	AI768826	229202_at	Transcribed locus	Hs.598463	-	-
0.00862		4.86531	4.24864	4.59027	4.01134	0.168131	0.112369	0.066851	0.158946	BC037292	1554912_at	family with sequence similarity 62 (C2 domain containing), member C	-	83850	-
0.008183		5.39175	4.5187	5.16116	4.74675	0.124407	0.194024	0.100361	0.115474	AK021582	233543_s_at	-	-	-	-
0.004474		9.59255	10.5163	9.39403	10.2214	0.047488	0.077535	0.212291	0.240529	AK022549	224595_at	Solute carrier family 44, member 1	Hs.573495	23446	SLC44A1
2e-06		10.2789	10.8545	10.4812	11.2529	0.059922	0.046137	0.015296	0.049897	AA085748	212155_at	-	-	-	-
0.003247		7.17111	6.6309	7.03615	6.09151	0.135551	0.085947	0.189179	0.154108	AI521273	241702_at	Heterogeneous nuclear ribonucleoprotein D (AU-rich element RNA binding protein 1, 37kDa)	Hs.480073	3184	HNRPD
0.000127		6.85956	6.2545	6.82409	5.74471	0.101167	0.057831	0.151202	0.053274	AA151917	230503_at	-	-	-	-
0.004299		6.11662	6.68675	6.3071	7.11225	0.156925	0.214592	0.017424	0.077031	AW074143	239210_at	Pre-B-cell leukemia transcription factor 1	Hs.493096	5087	PBX1
0.000281		8.54434	9.3923	8.53455	9.44391	0.031488	0.043611	0.141506	0.149027	AF321442	223223_at	ARV1 homolog (S. cerevisiae)	Hs.275736	64801	ARV1
0.004854		5.84748	6.3308	6.21935	6.75277	0.026161	0.117819	0.141858	0.150449	NM_022777	218785_s_at	RAB, member RAS oncogene family-like 5	Hs.389104	64792	RABL5
0.005335		7.0585	7.56792	7.44774	7.92138	0.09016	0.093107	0.025971	0.190887	BG106919	231810_at	BRI3 binding protein	Hs.632740	140707	BRI3BP
0.001343		7.00002	7.75148	7.1387	7.87345	0.144742	0.03459	0.031224	0.171041	BE616972	227580_s_at	Transcribed locus	Hs.592281	-	-
0.004848		6.10191	6.4975	6.59459	6.97978	0.007263	0.068207	0.027047	0.219582	AA524093	44040_at	F-box protein 41	Hs.23158	150726	FBXO41
0.000724		3.74664	4.61927	3.74448	4.64005	0.073086	0.103994	0.058627	0.200727	BE046923	230496_at	Family with sequence similarity 123A	Hs.528335	219287	FAM123A
1.5e-05		8.09313	7.67945	7.60497	7.22569	0.030663	0.050058	0.065286	0.047138	NM_005497	208460_at	Gap junction protein, alpha 7, 45kDa (connexin 45)	Hs.651128	10052	GJA7
0.001418		6.56642	6.00426	6.2979	5.62738	0.103931	0.037951	0.16928	0.068137	AA521288	238435_at	Hypothetical protein LOC728999	Hs.532326	728999	LOC728999
1e-06		6.36919	7.18448	6.27473	7.2302	0.020911	0.044189	0.051248	0.064484	W93554	224817_at	SH3 and PX domains 2A	Hs.594708	9644	SH3PXD2A
0.004506		6.76369	7.70043	6.56646	7.40049	0.168759	0.237317	0.122537	0.118786	AL036088	226492_at	Sema domain, transmembrane domain (TM), and cytoplasmic domain, (semaphorin) 6D	Hs.511265	80031	SEMA6D
1.1e-05		10.5196	11.0278	10.8158	11.4871	0.024361	0.073373	0.074316	0.021892	AL049381	212148_at	Pre-B-cell leukemia transcription factor 1	Hs.493096	5087	PBX1
0.004705		4.36159	5.14596	4.21651	5.20976	0.107652	0.108811	0.127857	0.263687	BM983749	1558686_at	Full length insert cDNA YP99D02	Hs.406337	-	-
2.5e-05		4.07555	4.89381	4.0034	4.96391	0.018974	0.109503	0.072348	0.079481	AI379143	242006_at	Chromosome 6 open reading frame 152	Hs.21945	167691	C6orf152
0.002238		7.50141	6.98673	7.13491	6.60023	0.063644	0.031663	0.162446	0.115828	AI827906	230876_at	-	-	-	-
0.002498		6.55891	5.82009	6.73323	5.6888	0.048814	0.13756	0.137751	0.225483	BF510098	235129_at	Protein phosphatase 1, regulatory (inhibitor) subunit 1A	Hs.505662	5502	PPP1R1A
0.003518		6.13998	5.2882	6.12626	5.2186	0.072697	0.064252	0.282026	0.085569	NM_005562	202267_at	Laminin, gamma 2	Hs.591484	3918	LAMC2
7.7e-05		8.50064	7.76006	8.49086	7.4622	0.074957	0.118723	0.062923	0.100073	AI761561	202934_at	Hexokinase 2	Hs.591588	3099	HK2
1e-06		6.69744	5.96214	6.85139	5.79459	0.011338	0.074291	0.066665	0.037465	AI890356	230441_at	KIAA1909 protein	Hs.535800	153478	KIAA1909
0.000551		8.63466	7.94811	8.65937	7.55276	0.054851	0.127103	0.157946	0.135277	AW016812	231644_at	Transcribed locus	Hs.200266	-	-
0.000202		9.2404	9.91904	9.41198	10.187	0.102308	0.035517	0.128847	0.049751	AF311326	224318_s_at	Hypothetical protein FLJ10081	Hs.516341	55683	FLJ10081
0.00101		9.21725	9.04305	8.7935	8.01499	0.117992	0.066759	0.113384	0.200392	AI738919	223611_s_at	Ligand of numb-protein X 1	Hs.555109	84708	LNX1
0.002446		6.213	7.1821	6.20172	7.03367	0.112366	0.166014	0.177107	0.139003	AF352728	221701_s_at	Stimulated by retinoic acid gene 6 homolog (mouse)	Hs.24553	64220	STRA6
0.000758		8.65037	7.79923	8.60404	7.74427	0.068826	0.079932	0.201415	0.072918	AW148844	209168_at	Glycoprotein M6B	Hs.495710	2824	GPM6B
0.001152		6.16845	5.44472	5.99607	5.25959	0.036338	0.078663	0.106165	0.175691	BC032313	1552773_at	C-type lectin domain family 4, member D	Hs.351811	338339	CLEC4D
1.1e-05		11.3347	12.146	11.4093	12.2545	0.034125	0.039826	0.026905	0.114893	M69148	209035_at	Midkine (neurite growth-promoting factor 2)	Hs.82045	4192	MDK
0.000515		8.85717	8.25672	9.01809	7.808	0.119549	0.048724	0.044387	0.214701	AB046817	232914_s_at	Synaptotagmin-like 2	Hs.369520	54843	SYTL2
3e-06		9.10295	9.96336	9.08792	10.0392	0.048094	0.047601	0.085372	0.048583	NM_003919	204688_at	Sarcoglycan, epsilon	Hs.371199	8910	SGCE
2.6e-05		9.9403	10.5685	10.167	10.8989	0.024344	0.033935	0.115623	0.03812	AB055977	223376_s_at	Brain protein I3	Hs.567438	25798	BRI3
0.000103		5.24808	6.02348	5.06241	6.10252	0.133679	0.083052	0.079001	0.079236	NM_000864	207368_at	5-hydroxytryptamine (serotonin) receptor 1D	Hs.121482	3352	HTR1D
0.001422		8.8099	8.07563	8.94019	7.85834	0.070944	0.086393	0.21968	0.139389	N63576	209169_at	Glycoprotein M6B	Hs.495710	2824	GPM6B
0.000958		7.67033	7.19763	7.17452	6.82077	0.094409	0.053784	0.122222	0.059867	AW501507	235645_at	Establishment of cohesion 1 homolog 1 (S. cerevisiae)	Hs.464733	114799	ESCO1
0.005458		3.9864	4.6986	4.20671	4.87519	0.087629	0.129826	0.065003	0.212357	AL832549	1563841_at	Meis1, myeloid ecotropic viral integration site 1 homolog 2 (mouse)	Hs.510989	4212	MEIS2
4.8e-05		9.53218	8.89813	9.55303	8.36181	0.059947	0.064361	0.061763	0.152923	U90902	213135_at	T-cell lymphoma invasion and metastasis 1	Hs.517228	7074	TIAM1
0.000275		9.99737	10.8113	10.065	10.9448	0.060769	0.12201	0.124635	0.090158	AL137749	222240_s_at	Myo-inositol 1-phosphate synthase A1	Hs.405873	51477	ISYNA1
0.000242		6.52917	5.59338	6.59825	5.70501	0.090372	0.076858	0.181948	0.010817	AI871745	238480_at	Chromosome 18 open reading frame 17	Hs.128576	125488	C18orf17
0.002757		4.50767	5.40742	4.48344	5.41358	0.034782	0.15485	0.172981	0.202498	AV721528	225033_at	Hypothetical protein LOC286167	Hs.374257	286167	LOC286167
0.000532		6.11339	6.78147	6.41894	6.97111	0.124263	0.053692	0.065411	0.089408	AI208611	232587_at	Echinoderm microtubule associated protein like 4	Hs.593614	27436	EML4
0.001059		6.21994	6.91757	6.47087	7.10571	0.050869	0.12817	0.030999	0.149214	NM_019848	204928_s_at	Solute carrier family 10 (sodium/bile acid cotransporter family), member 3	Hs.522826	8273	SLC10A3
0.000856		9.97822	10.524	10.3759	10.873	0.110036	0.057652	0.080614	0.105817	AA206161	212057_at	KIAA0182	-	-	-
9e-06		8.26432	7.93689	7.71158	7.30457	0.085166	0.029144	0.032129	0.045682	BE958291	231984_at	Methylthioadenosine phosphorylase	Hs.193268	4507	MTAP
0.002592		7.29057	6.76295	6.99457	6.27201	0.093297	0.067655	0.141266	0.171029	AW205585	225776_at	Fucosyltransferase 1 (galactoside 2-alpha-L-fucosyltransferase, H blood group)	Hs.505729	2523	FUT1
0.000646		8.20172	7.67517	7.81922	7.26838	0.096427	0.101001	0.042353	0.108404	NM_007350	217999_s_at	Pleckstrin homology-like domain, family A, member 1	Hs.602085	22822	PHLDA1
0.00221		6.88255	6.18234	7.01161	5.86601	0.12288	0.063706	0.265452	0.088714	AA554045	218885_s_at	UDP-N-acetyl-alpha-D-galactosamine:polypeptide N-acetylgalactosaminyltransferase 12 (GalNAc-T12)	Hs.47099	79695	GALNT12
0.000317		7.40359	6.70353	7.21324	6.44533	0.073511	0.028947	0.064868	0.158741	NM_000418	203233_at	Interleukin 4 receptor	Hs.513457	3566	IL4R
0.0044		6.47019	5.94983	5.98237	5.61982	0.063018	0.141903	0.152667	0.040852	BE546873	238443_at	-	-	-	-
0.000451		7.57112	6.67252	7.84871	6.88348	0.027961	0.103894	0.185532	0.12659	NM_013264	219945_at	DEAD (Asp-Glu-Ala-Asp) box polypeptide 25	Hs.420263	29118	DDX25
0.004954		12.108	11.6262	11.7753	11.0575	0.042256	0.05563	0.149397	0.229563	NM_001769	201005_at	CD9 molecule	Hs.114286	928	CD9
0.000911		5.79076	5.04797	5.60874	4.84856	0.038489	0.048502	0.212436	0.017218	J05008	222802_at	endothelin 1	-	1906	-
0.004182		8.18944	7.61991	7.8312	7.24932	0.002609	0.125866	0.164807	0.133598	AL049369	215253_s_at	Down syndrome critical region gene 1	Hs.282326	1827	DSCR1
0.000121		12.6776	11.7421	12.6159	11.802	0.052903	0.029733	0.057388	0.168744	AI922599	201426_s_at	Vimentin	Hs.642813	7431	VIM
0.006787		5.6786	6.54893	5.85037	6.5097	0.070726	0.142754	0.143908	0.215076	BC004942	223469_at	Pyroglutamyl-peptidase I	Hs.131776	54858	PGPEP1
0.000128		8.80706	7.9265	8.73289	7.88708	0.081223	0.031749	0.151728	0.066973	AW664953	227335_at	Death inducer-obliterator 1	Hs.517172	11083	DIDO1
0.000149		6.86336	7.58581	7.15643	7.72275	0.041044	0.053024	0.117478	0.067472	BC017771	1568834_s_at	Coiled-coil domain containing 90B	Hs.368866	60492	CCDC90B
7.2e-05		10.4198	11.2929	10.356	11.36	0.084178	0.082207	0.101932	0.105807	AW294869	225227_at	CDNA clone IMAGE:5299642	Hs.536655	-	-
0.005834		6.34563	6.89488	6.72033	7.2989	0.03735	0.158888	0.174603	0.107517	T90358	229328_at	-	-	-	-
0.000746		7.69236	8.28529	8.11543	8.55882	0.116206	0.032743	0.09975	0.077552	AI758191	226867_at	DENN/MADD domain containing 4C	Hs.249591	55667	DENND4C
2e-06		6.73604	6.13664	6.34857	5.83227	0.02897	0.043177	0.050101	0.04303	AI950145	212392_s_at	Phosphodiesterase 4D interacting protein (myomegalin)	Hs.584841	9659	PDE4DIP
4.9e-05		9.22482	9.96067	9.39686	10.2123	0.027155	0.031484	0.080086	0.123623	NM_016245	217989_at	Hydroxysteroid (17-beta) dehydrogenase 11	Hs.282984	51170	HSD17B11
0.001438		10.0169	10.5272	10.5391	10.8808	0.030147	0.051995	0.166461	0.06633	AI870918	226123_at	Chromodomain helicase DNA binding protein 7	Hs.20395	55636	CHD7
0.006285		9.48583	10.1953	9.74813	10.4128	0.157599	0.183699	0.117795	0.083617	AF200715	204235_s_at	GULP, engulfment adaptor PTB domain containing 1	Hs.470887	51454	GULP1
0.000354		7.39791	6.36973	7.33245	6.58912	0.126065	0.129697	0.099196	0.089111	NM_002428	203365_s_at	Matrix metallopeptidase 15 (membrane-inserted)	Hs.80343	4324	MMP15
0.000318		7.3433	6.77505	7.47127	6.13662	0.169807	0.179593	0.032719	0.073237	AL133706	229824_at	CDNA FLJ45325 fis, clone BRHIP3006717	Hs.292737	-	-
0.003764		6.24299	6.98369	6.42158	7.2277	0.125577	0.117046	0.044459	0.223919	BC002669	209261_s_at	Nuclear receptor subfamily 2, group F, member 6	Hs.466148	2063	NR2F6
0.00168		7.42007	7.92804	7.94961	8.28656	0.085297	0.05178	0.106299	0.128258	AI692879	230229_at	Discs, large homolog 1 (Drosophila)	Hs.292549	1739	DLG1
0.007064		5.98379	4.93702	5.95992	5.14742	0.10166	0.083287	0.316537	0.144016	AF105036	220266_s_at	Kruppel-like factor 4 (gut)	Hs.376206	9314	KLF4
3e-06		7.61104	6.44297	7.66994	6.92845	0.054447	0.027369	0.10224	0.056389	AF196976	223552_at	Leucine rich repeat containing 4	Hs.567566	64101	LRRC4
0.002397		6.79396	5.92648	6.84823	5.80311	0.177424	0.252561	0.038174	0.068833	AA088177	234994_at	KIAA1913	Hs.591341	114801	KIAA1913
0.002482		9.0296	8.36007	8.87532	7.94023	0.108577	0.055903	0.230887	0.119913	BF062629	213338_at	Transmembrane protein 158	Hs.35861	25907	TMEM158
0.000582		8.23251	7.78299	7.85829	7.14297	0.104545	0.080097	0.112409	0.118973	NM_005769	220446_s_at	Carbohydrate (N-acetylglucosamine 6-O) sulfotransferase 4	Hs.251383	10164	CHST4
1.4e-05		5.6655	6.57517	5.74193	6.5938	0.071961	0.048137	0.045868	0.101977	BF939235	244046_at	Up-regulated gene 4	Hs.284286	55665	URG4
0.008676		3.80276	4.64441	4.01341	4.66503	0.09451	0.102043	0.178032	0.214282	AA025351	236262_at	-	-	-	-
0.001194		7.88351	7.2717	7.78028	6.68385	0.025372	0.094545	0.094019	0.249366	BC006374	211057_at	receptor tyrosine kinase-like orphan receptor 1	-	4919	-
0.004692		7.24258	8.22045	7.36993	8.05263	0.066963	0.019214	0.187469	0.23839	NM_004352	205747_at	Cerebellin 1 precursor	Hs.458423	869	CBLN1
0.000139		8.48578	7.73794	8.37791	7.42618	0.082875	0.132477	0.086116	0.073399	AI339426	228990_at	Chromosome 1 open reading frame 79	Hs.632377	85028	C1orf79
0.001095		7.80262	8.46419	8.10889	8.75024	0.021068	0.051157	0.157548	0.128238	AI251890	214683_s_at	CDC-like kinase 1	Hs.433732	1195	CLK1
0.001411		7.58161	6.86401	7.37727	6.58682	0.078123	0.133776	0.180983	0.043343	NM_033204	1552633_at	Zinc finger protein 101	Hs.631642	94039	ZNF101
0.003381		6.70947	6.0112	6.81327	5.59466	0.097839	0.058734	0.207712	0.259966	BE465475	229310_at	Kelch repeat and BTB (POZ) domain containing 9	Hs.130593	114818	KBTBD9
0.005808		11.929	11.2119	11.6517	10.9928	0.068661	0.144394	0.133401	0.186667	NM_021127	204285_s_at	Phorbol-12-myristate-13-acetate-induced protein 1	Hs.96	5366	PMAIP1
0.000151		8.75717	9.62557	8.86164	9.7154	0.049189	0.09654	0.074806	0.139714	NM_003392	205990_s_at	Wingless-type MMTV integration site family, member 5A	Hs.652181	7474	WNT5A
0.005155		7.88746	7.2991	7.60817	6.82387	0.162823	0.220011	0.090055	0.066345	NM_004403	203695_s_at	Deafness, autosomal dominant 5	Hs.520708	1687	DFNA5
0.003463		8.11443	7.48373	7.79043	7.13523	0.106946	0.037927	0.081871	0.213046	NM_001845	211981_at	Collagen, type IV, alpha 1	Hs.17441	1282	COL4A1
0.002293		6.56828	5.88368	6.19486	5.69193	0.066136	0.073522	0.146294	0.128713	NM_018569	219023_at	Chromosome 4 open reading frame 16	Hs.435991	55435	C4orf16
0.000194		6.99259	7.8873	6.9082	7.95134	0.059814	0.083966	0.162681	0.11221	NM_005938	205451_at	Myeloid/lymphoid or mixed-lineage leukemia (trithorax homolog, Drosophila); translocated to, 7	Hs.584654	4303	MLLT7
0.007933		6.94149	6.29747	6.78034	5.80651	0.151217	0.164359	0.210942	0.182672	AI332979	214595_at	Potassium voltage-gated channel, subfamily G, member 1	Hs.118695	3755	KCNG1
0.009513		5.80589	4.80498	5.36813	5.3036	0.156396	0.212888	0.068442	0.111885	AK025163	232637_at	Septin 2	Hs.335057	4735	2007-09-02
0.000178		8.13941	8.95528	8.28448	9.11958	0.059336	0.093662	0.113329	0.105309	NM_019045	219297_at	WD repeat domain 44	Hs.98510	54521	WDR44
0.000638		6.29751	5.35638	6.1356	5.45764	0.131765	0.064441	0.154764	0.06521	NM_013445	206670_s_at	Glutamate decarboxylase 1 (brain, 67kDa)	Hs.420036	2571	GAD1
2e-06		9.58732	8.81644	9.43786	8.56241	0.058253	0.052544	0.023369	0.060804	NM_007203	202760_s_at	PALM2-AKAP2 protein	Hs.591908	445815	PALM2-AKAP2
0.000832		9.70161	8.9838	9.75497	8.52737	0.053536	0.071964	0.175438	0.212283	BE468066	229782_at	Rhabdomyosarcoma 2 associated transcript (non-coding RNA)	Hs.652568	196475	RMST
0.00352		6.0909	5.20698	5.81427	5.30587	0.159902	0.086059	0.17876	0.022821	AW300804	1558588_at	Hypothetical protein LOC728855	Hs.456578	728855	LOC728855
0.000661		8.83439	8.23021	8.56115	7.76522	0.147961	0.08992	0.071447	0.110936	H23979	209582_s_at	CD200 molecule	Hs.79015	4345	CD200
0.001281		8.93832	9.87628	8.99093	9.89796	0.157325	0.122529	0.139493	0.13458	NM_020215	218820_at	Chromosome 14 open reading frame 132	Hs.6434	56967	C14orf132
0.000108		9.20258	8.56862	9.01058	8.07786	0.096234	0.050207	0.101677	0.107315	AK022852	233587_s_at	Signal-induced proliferation-associated 1 like 2	Hs.268774	57568	SIPA1L2
0.001148		6.5241	5.70586	6.26656	5.64807	0.079242	0.063076	0.155327	0.118161	X15786	215771_x_at	-	-	-	-
0.003467		8.02885	7.39805	7.61339	7.12305	0.072694	0.068607	0.108282	0.17995	AK023367	1557385_at	Hypothetical protein FLJ13305	Hs.440466	84140	FLJ13305
5e-05		6.14914	6.74236	6.61633	7.04171	0.063435	0.061326	0.071908	0.045058	NM_006084	203882_at	Interferon-stimulated transcription factor 3, gamma 48kDa	Hs.1706	10379	ISGF3G
0.000265		5.97741	6.83344	6.13253	6.92274	0.123269	0.041172	0.149423	0.024021	AI130705	226448_at	Family with sequence similarity 89, member A	Hs.38516	375061	FAM89A
0.002382		8.0994	7.5545	7.57601	7.2075	0.040553	0.106832	0.173724	0.0354	M27968	204421_s_at	Fibroblast growth factor 2 (basic)	Hs.284244	2247	FGF2
0.002442		7.78842	7.11451	7.5076	6.78111	0.124613	0.187258	0.075722	0.091364	NM_002006	204422_s_at	Fibroblast growth factor 2 (basic)	Hs.284244	2247	FGF2
0.000291		7.19759	6.28709	7.35682	6.30519	0.161677	0.14693	0.089466	0.042045	NM_014707	205659_at	Histone deacetylase 9	Hs.196054	9734	HDAC9
0.001614		7.51033	8.4691	7.61751	8.40978	0.06876	0.139879	0.166366	0.152699	NM_003082	205443_at	Small nuclear RNA activating complex, polypeptide 1, 43kDa	Hs.179312	6617	SNAPC1
0.000284		6.93835	6.19952	7.09614	5.86864	0.065322	0.173354	0.07408	0.143834	AI242023	240458_at	Inositol 1,4,5-triphosphate receptor, type 2	Hs.512235	3709	ITPR2
0.000119		6.21226	5.54817	6.23841	4.93511	0.115584	0.08969	0.0976	0.149035	AU146945	215976_at	Deleted in bladder cancer 1	Hs.532316	1620	DBC1
0.000177		8.45881	7.62191	8.67212	7.5385	0.018703	0.010018	0.109937	0.196327	BE218980	224833_at	-	-	-	-
0.004089		7.51734	6.69908	7.75605	6.60327	0.05585	0.145029	0.310682	0.100081	NM_006080	206805_at	Sema domain, immunoglobulin domain (Ig), short basic domain, secreted, (semaphorin) 3A	Hs.252451	10371	SEMA3A
0.001068		8.11485	8.764	8.55155	9.00078	0.063553	0.084612	0.073678	0.141005	AW157525	225484_at	Testis specific, 14	Hs.368315	95681	TSGA14
0.00068		9.30755	8.37207	9.12799	8.4505	0.031524	0.135612	0.159396	0.074583	NM_001106	220028_at	Activin A receptor, type IIB	Hs.174273	93	ACVR2B
0.000282		7.03233	6.21861	6.97954	5.92315	0.066845	0.043507	0.153765	0.15395	AI991160	225301_s_at	Myosin VB	Hs.567308	4645	MYO5B
4e-06		11.3723	10.5814	11.3111	10.2454	0.03584	0.061377	0.026977	0.107566	AA749101	214022_s_at	Interferon induced transmembrane protein 1 (9-27)	Hs.458414	8519	IFITM1
0.00092		8.13942	7.3418	8.10197	6.99407	0.116725	0.08541	0.172335	0.170268	NM_001470	203146_s_at	Gamma-aminobutyric acid (GABA) B receptor, 1	Hs.167017	2550	GABBR1
7.2e-05		5.69699	6.55933	6.03758	6.4768	0.017701	0.042765	0.106298	0.077371	AB053318	1554106_at	Amyotrophic lateral sclerosis 2 (juvenile) chromosome region, candidate 16	Hs.648846	130029	ALS2CR16
0.000429		9.96147	9.04901	9.66345	9.18859	0.097435	0.102707	0.07499	0.097852	BC002827	209344_at	Tropomyosin 4	Hs.631618	7171	TPM4
0.001215		7.45406	6.70132	7.18502	6.48985	0.091732	0.143255	0.027558	0.149388	NM_018964	218928_s_at	Solute carrier family 37 (glycerol-3-phosphate transporter), member 1	Hs.547009	54020	SLC37A1
0.001191		8.90531	7.93259	9.02029	8.00683	0.130974	0.07661	0.052992	0.250015	NM_017793	219143_s_at	Ribonuclease P 25kDa subunit	Hs.8562	54913	RPP25
0.000134		5.92356	6.42063	6.53489	6.80171	0.076791	0.06564	0.094663	0.009211	BE503391	235634_at	Purine-rich element binding protein G	Hs.373778	29942	PURG
0		6.35189	7.34108	6.46244	7.24115	0.029054	0.037729	0.031865	0.011993	NM_145042	1552698_at	Alpha tubulin-like	Hs.585006	113691	MGC16703
0.000346		7.39397	6.60655	7.62567	6.42138	0.091586	0.198388	0.043702	0.120192	AI802048	231325_at	Unc-5 homolog D (C. elegans)	Hs.238889	137970	UNC5D
0.000952		7.11337	6.39681	6.98661	5.96276	0.124217	0.115561	0.014626	0.205778	AA743413	236985_at	Eukaryotic translation initiation factor 4B	Hs.292063	1975	EIF4B
0.000247		5.49463	4.52393	5.29027	4.67328	0.020271	0.068734	0.162834	0.075013	NM_005442	231776_at	Eomesodermin homolog (Xenopus laevis)	Hs.591663	8320	EOMES
0.003354		5.15564	6.15123	5.39876	5.91338	0.168378	0.120441	0.109006	0.148162	NM_018678	220494_s_at	-	-	-	-
0.000148		7.66898	7.08004	7.23096	6.69885	0.082657	0.068281	0.097229	0.050878	BC005130	223974_at	Discs, large (Drosophila) homolog-associated protein 1	Hs.627200	9229	DLGAP1
4e-06		7.78277	7.06907	7.69913	6.58045	0.035882	0.03333	0.059102	0.108485	NM_033204	1552634_a_at	Zinc finger protein 101	Hs.631642	94039	ZNF101
2.8e-05		5.84435	6.71126	6.20227	6.62014	0.055125	0.072191	0.061827	0.053676	AA436887	243993_at	PCTAIRE protein kinase 2	Hs.506415	5128	PCTK2
0.005316		9.63508	8.93871	9.50634	8.45823	0.143939	0.177699	0.240159	0.124211	AI419030	209170_s_at	Glycoprotein M6B	Hs.495710	2824	GPM6B
3e-06		8.14617	7.28674	8.32526	7.18067	0.012976	0.043826	0.09716	0.077954	AI797248	228537_at	GLI-Kruppel family member GLI2	Hs.111867	2736	GLI2
0.00062		8.78364	8.01851	8.50601	7.82139	0.090003	0.077423	0.121292	0.117879	BF511685	201718_s_at	Erythrocyte membrane protein band 4.1-like 2	Hs.486470	2037	EPB41L2
2e-06		7.60084	6.54921	7.75388	6.79557	0.096769	0.027847	0.05367	0.053627	BC005882	221704_s_at	Vacuolar protein sorting 37 homolog B (S. cerevisiae)	Hs.507162	79720	VPS37B
0.003756		8.63506	9.56225	8.19391	9.28569	0.165505	0.155916	0.151092	0.267709	AW051349	224847_at	Cyclin-dependent kinase 6	Hs.119882	1021	CDK6
0.000337		8.65351	8.08243	8.4185	7.43383	0.090628	0.104299	0.051583	0.173263	NM_007173	202458_at	Protease, serine, 23	Hs.25338	11098	PRSS23
0.000617		7.59708	6.94899	8.00557	6.62753	0.013812	0.118544	0.051268	0.260798	AA284248	1559394_a_at	Receptor tyrosine kinase-like orphan receptor 1	Hs.128753	4919	ROR1
0.000918		6.74536	5.87767	6.44546	5.88537	0.045992	0.056827	0.169446	0.107176	BC000254	205209_at	Activin A receptor, type IB	Hs.438918	91	ACVR1B
0.00166		5.80081	5.23789	5.48886	4.6479	0.096868	0.157719	0.185456	0.039087	NM_023070	207219_at	Zinc finger protein 643	Hs.133034	65243	ZNF643
8.6e-05		9.03311	9.99789	9.11437	10.0153	0.076914	0.001843	0.100783	0.143445	NM_024090	204256_at	ELOVL family member 6, elongation of long chain fatty acids (FEN1/Elo2, SUR4/Elo3-like, yeast)	Hs.412939	79071	ELOVL6
0.000553		7.91829	7.11822	7.82059	6.7804	0.112699	0.067719	0.055968	0.209557	AF317392	223916_s_at	BCL6 co-repressor	Hs.86984	54880	BCOR
0.001126		6.29756	5.56354	5.9318	5.35947	0.081533	0.086847	0.147322	0.094796	NM_003500	205364_at	Acyl-Coenzyme A oxidase 2, branched chain	Hs.444959	8309	ACOX2
0.005533		7.07	6.31842	6.81407	6.03761	0.114552	0.102959	0.241724	0.109869	AA554045	222773_s_at	UDP-N-acetyl-alpha-D-galactosamine:polypeptide N-acetylgalactosaminyltransferase 12 (GalNAc-T12)	Hs.47099	79695	GALNT12
0.004397		7.75173	7.10568	7.39451	6.71128	0.093288	0.015214	0.19861	0.171281	AA194149	225188_at	Ras association (RalGDS/AF-6) and pleckstrin homology domains 1	Hs.471162	65059	RAPH1
0.007317		5.14004	4.2615	4.75365	4.36071	0.09695	0.081156	0.202882	0.138421	NM_007054	213623_at	Kinesin family member 3A	Hs.43670	11127	KIF3A
0.001141		6.92857	7.83792	7.22153	7.77564	0.127334	0.118794	0.114227	0.086408	AI335004	239545_at	CAS1 domain containing 1	Hs.260041	64921	CASD1
2.5e-05		7.33773	6.75069	7.25905	5.95388	0.042934	0.135147	0.068393	0.108117	AL577823	235033_at	-	-	-	-
4e-06		7.633	8.60386	7.76931	8.57768	0.039545	0.08206	0.016969	0.077574	NM_014755	202657_s_at	SERTA domain containing 2	Hs.645287	9792	SERTAD2
2.1e-05		8.38844	7.37289	8.57546	7.53267	0.032407	0.100248	0.071172	0.12288	BC008300	1554256_a_at	Pecanex-like 2 (Drosophila)	Hs.370605	80003	PCNXL2
0.005253		8.45549	7.85631	8.09468	7.35462	0.108909	0.012143	0.146934	0.238089	NM_001172	203946_s_at	Arginase, type II	Hs.647583	384	ARG2
0.001678		8.37865	7.81477	8.02663	7.23288	0.109953	0.223124	0.064395	0.045808	AB032179	223427_s_at	Erythrocyte membrane protein band 4.1 like 4B	Hs.591901	54566	EPB41L4B
0.00116		7.70884	7.21492	7.23325	6.6104	0.029125	0.040058	0.107821	0.198546	NM_000048	204608_at	Argininosuccinate lyase	Hs.632015	435	ASL
0.000535		6.39417	5.54083	6.93985	5.725	0.121741	0.131391	0.218506	0.082507	M98528	213533_at	DNA segment on chromosome 4 (unique) 234 expressed sequence	-	27065	-
0.001257		5.28832	4.5941	4.76621	4.43499	0.045614	0.041107	0.082643	0.162911	NM_012081	214446_at	Elongation factor, RNA polymerase II, 2	Hs.592742	22936	ELL2
0.000318		10.341	11.2623	10.5209	11.3095	0.096299	0.0959	0.114414	0.11679	BF512388	228155_at	Chromosome 10 open reading frame 58	Hs.500333	84293	C10orf58
0.003303		6.29272	5.87521	5.48864	5.4395	0.113189	0.087698	0.1648	0.098864	U36310	210007_s_at	Glycerol-3-phosphate dehydrogenase 2 (mitochondrial)	Hs.512382	2820	GPD2
0.007443		5.15959	4.17914	5.11197	4.1089	0.127209	0.025078	0.359422	0.10315	AC003034	215432_at	hypothetical protein LOC123876	-	123876	-
2.4e-05		7.75742	8.68852	7.5122	8.66085	0.074277	0.042299	0.080271	0.138707	BC001305	210868_s_at	ELOVL family member 6, elongation of long chain fatty acids (FEN1/Elo2, SUR4/Elo3-like, yeast)	Hs.412939	79071	ELOVL6
0.00261		6.21233	5.43744	5.97812	5.14068	0.075904	0.13252	0.167816	0.172908	AL445192	224925_at	-	-	-	-
0.003462		7.18988	6.20528	7.12836	6.15384	0.144561	0.223874	0.063473	0.209096	NM_153344	1552575_a_at	Chromosome 6 open reading frame 141	Hs.485528	135398	C6orf141
0.00694		7.70182	6.92063	7.47249	6.62201	0.05247	0.091955	0.159289	0.278454	NM_003710	202826_at	Serine peptidase inhibitor, Kunitz type 1	Hs.233950	6692	SPINT1
0.000665		7.90817	7.04908	8.02329	6.78497	0.10514	0.143074	0.113782	0.201973	AU148391	232105_at	LEM domain containing 1	Hs.181245	93273	LEMD1
0.004073		4.8191	5.67199	5.18588	5.69966	0.165589	0.076344	0.133076	0.136106	AI057455	244010_at	Myeloid/lymphoid or mixed-lineage leukemia 3	Hs.647120	58508	MLL3
1.4e-05		9.53592	8.61063	9.5023	8.39433	0.070032	0.053905	0.105195	0.091849	X03363	216836_s_at	V-erb-b2 erythroblastic leukemia viral oncogene homolog 2, neuro/glioblastoma derived oncogene homolog (avian)	Hs.446352	2064	ERBB2
5e-06		5.3868	6.31348	5.10933	6.28559	0.009672	0.009751	0.064575	0.135731	NM_003979	203108_at	G protein-coupled receptor, family C, group 5, member A	Hs.631733	9052	GPRC5A
0.000514		6.29306	5.52984	5.8344	5.41148	0.141212	0.076567	0.043796	0.066602	AL525504	212384_at	HLA-B associated transcript 1	Hs.254042	7919	BAT1
0.000193		7.47398	8.10944	8.04622	8.37946	0.112305	0.025889	0.053746	0.081521	BF973178	215942_s_at	G-2 and S-phase expressed 1	Hs.386189	51512	GTSE1
0.000663		7.6976	8.37297	8.27338	8.56635	0.037131	0.065256	0.125799	0.099004	AU151357	228456_s_at	Hypothetical protein LOC149832	Hs.592705	149832	LOC149832
0.005353		7.57029	6.8196	7.16709	6.59691	0.073491	0.214005	0.157644	0.03162	AL042120	242665_at	Formin-like 2	Hs.149566	114793	FMNL2
0.000413		8.97067	8.1915	8.92789	7.66469	0.120022	0.061845	0.073732	0.230913	AI928035	228462_at	Iroquois homeobox protein 2	Hs.282089	153572	IRX2
0.002687		6.93553	6.02549	6.99883	5.78076	0.100587	0.049363	0.323901	0.122809	BF510581	228570_at	BTB (POZ) domain containing 11	Hs.271272	121551	BTBD11
5.7e-05		6.56473	7.47392	6.93211	7.41636	0.101298	0.05709	0.07582	0.040126	AW601184	238589_s_at	Ataxin 2	Hs.76253	6311	ATXN2
0.008072		9.08245	8.33827	8.22318	8.55403	0.085417	0.073508	0.119547	0.209736	W80468	226675_s_at	Metastasis associated lung adenocarcinoma transcript 1 (non-coding RNA)	Hs.642877	378938	MALAT1
0.002405		8.9736	8.28309	8.90124	7.60455	0.137474	0.217351	0.182401	0.18646	AB046848	227870_at	Likely ortholog of mouse neighbor of Punc E11	Hs.591101	57722	NOPE
0.000419		8.54049	7.98882	7.91353	7.5842	0.079212	0.14469	0.054185	0.027053	BF061845	203833_s_at	Trans-golgi network protein 2	Hs.593382	10618	TGOLN2
0.001208		4.62464	5.62253	4.94013	5.45022	0.093378	0.134789	0.04083	0.166913	AA725913	227992_s_at	Hypothetical protein LOC147650	Hs.467174	147650	LOC147650
0.000278		7.97346	7.16932	7.61245	6.99834	0.068217	0.066793	0.139875	0.072235	AI021902	240105_at	Chromosome 21 open reading frame 66	Hs.644004	94104	C21orf66
0.000757		7.52787	6.72626	7.73278	6.39251	0.067808	0.076813	0.222764	0.186564	AI871287	215489_x_at	Homer homolog 3 (Drosophila)	Hs.410683	9454	HOMER3
3.3e-05		8.39881	7.75977	8.27193	7.01998	0.128475	0.064545	0.126573	0.0372	AI963605	230269_at	UDP-Gal:betaGlcNAc beta 1,3-galactosyltransferase, polypeptide 5	Hs.197749	10317	B3GALT5
0.000961		10.0332	9.23408	9.90771	8.81305	0.146573	0.188632	0.094273	0.129257	NM_005232	205977_s_at	EPH receptor A1	Hs.89839	2041	EPHA1
7.3e-05		7.14108	6.37064	6.63781	6.26923	0.00447	0.077833	0.04484	0.101041	BF740077	218430_s_at	Regulatory factor X domain containing 2	Hs.282855	64864	RFXDC2
7.4e-05		9.9179	8.95048	10.0295	8.85064	0.03192	0.027755	0.167339	0.130608	NM_001387	201431_s_at	Dihydropyrimidinase-like 3	Hs.519659	1809	DPYSL3
0.001117		5.47934	4.80045	5.16709	4.32342	0.160172	0.04799	0.188763	0.031867	AI692523	230130_at	Transcribed locus	Hs.29802	-	-
4.1e-05		6.62059	6.01051	6.31877	5.37998	0.128601	0.091356	0.054739	0.033133	AF280086	223786_at	Carbohydrate (N-acetylglucosamine 6-O) sulfotransferase 6	Hs.487510	4166	CHST6
0.000161		7.79412	6.92685	7.63863	6.65812	0.067939	0.096753	0.067979	0.162564	NM_022337	219412_at	RAB38, member RAS oncogene family	Hs.591975	23682	RAB38
1.9e-05		9.38524	8.60994	9.59672	8.21081	0.104284	0.065552	0.094208	0.108232	NM_019027	218035_s_at	RNA-binding protein	Hs.518727	54502	FLJ20273
0.000554		8.36152	7.4794	8.13121	7.31153	0.136608	0.107912	0.086813	0.127808	AV646599	225820_at	PHD finger protein 17	Hs.12420	79960	PHF17
0.000431		7.73313	6.81612	7.75926	6.50922	0.047588	0.267466	0.038799	0.072195	BF435773	213308_at	SH3 and multiple ankyrin repeat domains 2	Hs.268726	22941	SHANK2
1e-06		11.3808	10.5656	11.2413	10.1623	0.061821	0.069293	0.03405	0.057811	NM_003641	201601_x_at	Interferon induced transmembrane protein 1 (9-27)	Hs.458414	8519	IFITM1
0.005822		7.02843	6.12569	7.12291	5.85201	0.035864	0.05371	0.28189	0.308325	NM_004838	204647_at	Homer homolog 3 (Drosophila)	Hs.410683	9454	HOMER3
9.3e-05		9.0227	8.02576	8.88733	7.9782	0.01586	0.115309	0.075462	0.142011	AK024649	233487_s_at	Leucine rich repeat containing 8 family, member A	Hs.652384	56262	LRRC8A
0.003546		12.1826	11.1724	12.1543	11.0433	0.008078	0.044562	0.199615	0.314701	NM_003212	206286_s_at	Teratocarcinoma-derived growth factor 1	Hs.385870	6997	TDGF1
0.006001		4.78014	5.59405	5.22003	5.7052	0.024898	0.016536	0.050619	0.27203	NM_000912	207553_at	Opioid receptor, kappa 1	Hs.106795	4986	OPRK1
0.000215		6.58968	5.47988	6.71978	5.64749	0.091615	0.196547	0.124306	0.056137	AL390127	225390_s_at	Kruppel-like factor 13	Hs.525752	51621	KLF13
0.008859		7.1951	6.29921	6.67917	6.42358	0.138135	0.066801	0.222004	0.081923	BC002702	222705_s_at	Solute carrier family 25 (mitochondrial carrier; ornithine transporter) member 15	Hs.646645	10166	SLC25A15
8e-06		8.00515	7.09745	8.05487	6.77007	0.084313	0.107511	0.025174	0.091585	AW206602	231188_at	Zinc finger and SCAN domain containing 2	Hs.594023	54993	ZSCAN2
0.000576		8.97197	8.06023	8.38996	8.27213	0.069868	0.143433	0.027488	0.080795	NM_003128	200672_x_at	Spectrin, beta, non-erythrocytic 1	Hs.503178	6711	SPTBN1
0.000433		7.79052	8.38558	8.40215	8.78346	0.073771	0.077373	0.021232	0.146337	NM_016426	204318_s_at	G-2 and S-phase expressed 1	Hs.386189	51512	GTSE1
0.000306		5.75576	5.18416	4.89094	4.99091	0.123478	0.051649	0.077276	0.053955	U96173	210745_at	One cut domain, family member 1	Hs.511432	3175	ONECUT1
0.000449		7.60997	6.81451	7.60313	6.20932	0.084322	0.064938	0.119908	0.257646	AY029208	209156_s_at	Collagen, type VI, alpha 2	Hs.420269	1292	COL6A2
0.000575		7.56673	6.88591	6.70214	6.90682	0.06917	0.10683	0.040225	0.114108	AW205215	212619_at	KIAA0286 protein	Hs.591040	23306	KIAA0286
0.000532		5.65895	4.94861	5.23714	4.58361	0.035764	0.05859	0.1861	0.064036	AV704132	224828_at	Cytoplasmic polyadenylation element binding protein 4	Hs.127126	80315	CPEB4
0.00052		7.4913	6.70581	7.48355	6.07074	0.106996	0.108805	0.114064	0.248566	BF056901	228298_at	Family with sequence similarity 113, member B	Hs.560100	91523	FAM113B
0.000213		9.00007	9.9378	9.29418	9.98268	0.040747	0.099494	0.105131	0.124436	NM_003202	205255_x_at	Transcription factor 7 (T-cell specific, HMG-box)	Hs.573153	6932	TCF7
0.003109		6.70632	5.95087	6.09599	5.85018	0.134743	0.081279	0.143	0.086447	BC046147	1555677_s_at	-	-	-	-
1.1e-05		7.11871	6.35331	7.57843	6.12179	0.087081	0.062842	0.038071	0.141988	NM_030379	207034_s_at	GLI-Kruppel family member GLI2	-	2736	-
0.000859		6.81097	5.88075	6.50538	5.82433	0.063908	0.074949	0.12939	0.172359	AB049117	223665_at	Actin related protein M1	Hs.135411	84517	ARPM1
0.000753		8.27479	7.32795	7.95322	7.31818	0.137527	0.164906	0.077102	0.020318	AF362887	1567107_s_at	tropomyosin 3	-	7170	-
0.002089		5.5722	4.40613	5.72966	4.66702	0.084204	0.061289	0.333968	0.115027	BU729850	1561101_at	Janus kinase and microtubule interacting protein 2	Hs.184323	9832	JAKMIP2
0.00773		8.03042	7.27382	7.70811	6.87706	0.174762	0.146555	0.245936	0.098843	BE672260	225612_s_at	UDP-GlcNAc:betaGal beta-1,3-N-acetylglucosaminyltransferase 5	Hs.208267	84002	B3GNT5
0.000308		11.0581	10.4102	10.3905	10.1412	0.04185	0.087267	0.022335	0.132992	AL110298	216236_s_at	Solute carrier family 2 (facilitated glucose transporter), member 3	Hs.419240	6515	SLC2A3
0.000158		9.54334	8.6741	8.87161	8.85055	0.080396	0.083099	0.037594	0.083887	NM_015024	208459_s_at	Exportin 7	Hs.172685	23039	XPO7
0.001254		8.44997	9.08031	9.07	9.43745	0.078034	0.011417	0.197632	0.014891	AF146696	223287_s_at	Forkhead box P1	Hs.431498	27086	FOXP1
0.001609		7.6044	6.78897	7.40775	6.37243	0.026273	0.100966	0.275988	0.080436	NM_024784	1553858_at	Zinc finger and BTB domain containing 3	Hs.147554	79842	ZBTB3
0.001852		9.53893	8.75951	8.96062	8.6502	0.140022	0.061539	0.09982	0.119719	U87836	210180_s_at	Splicing factor, arginine/serine-rich 10 (transformer 2 homolog, Drosophila)	Hs.533122	6434	SFRS10
0.000278		8.78695	8.08799	8.51298	7.5087	0.046411	0.042372	0.204682	0.090922	NM_014857	203020_at	RAB GTPase activating protein 1-like	Hs.585378	9910	RABGAP1L
7.4e-05		9.23531	8.30319	9.18007	7.96552	0.120901	0.068552	0.074941	0.15444	AA725646	231514_at	Chromosome 1 open reading frame 94	Hs.194610	84970	C1orf94
0.000372		6.20101	5.21293	5.58788	5.54135	0.03542	0.132074	0.090515	0.072743	AF156225	214530_x_at	Erythrocyte membrane protein band 4.1 (elliptocytosis 1, RH-linked)	Hs.175437	2035	EPB41
0.00039		8.20959	7.24995	8.31943	7.01315	0.069949	0.093012	0.094324	0.248885	AK026424	224964_s_at	Guanine nucleotide binding protein (G protein), gamma 2	Hs.652313	54331	GNG2
0.002417		5.8854	4.91625	5.47869	4.99305	0.144932	0.114715	0.168102	0.07272	BC004372	209835_x_at	CD44 molecule (Indian blood group)	Hs.502328	960	CD44
7.2e-05		9.09301	8.0651	9.20731	7.96157	0.132485	0.089377	0.09981	0.129295	AL157485	222116_s_at	TBC1 domain family, member 16	Hs.369819	125058	TBC1D16
0.007404		5.62017	4.95141	4.91682	4.71433	0.10773	0.176552	0.135062	0.11253	BF978064	238474_at	Nucleoporin 43kDa	Hs.510375	348995	NUP43
0.000422		7.14229	6.23312	6.9565	5.9574	0.051015	0.101195	0.197277	0.107245	NM_022829	205244_s_at	Solute carrier family 13 (sodium-dependent dicarboxylate transporter), member 3	Hs.250281	64849	SLC13A3
0.000157		9.696	8.7488	9.7083	8.36851	0.029677	0.087829	0.055604	0.238235	NM_005012	205805_s_at	Receptor tyrosine kinase-like orphan receptor 1	Hs.128753	4919	ROR1
0.002009		7.46487	6.88251	6.65335	6.56863	0.023401	0.138349	0.1756	0.02046	NM_000084	206704_at	Chloride channel 5 (nephrolithiasis 2, X-linked, Dent disease)	Hs.166486	1184	CLCN5
0.005898		6.81649	5.9434	6.30616	5.90451	0.107898	0.098814	0.025476	0.238264	NM_020240	1552612_at	CDC42 small effector 2	Hs.508829	56990	CDC42SE2
5e-05		9.94638	9.165	9.56647	8.81202	0.113406	0.067767	0.031648	0.088589	NM_003633	201341_at	Ectodermal-neural cortex (with BTB-like domain)	Hs.104925	8507	ENC1
0.003754		7.54012	6.87937	6.97059	6.47048	0.167193	0.039801	0.099917	0.185061	NM_013231	204358_s_at	Fibronectin leucine rich transmembrane protein 2	Hs.533710	23768	FLRT2
0.006581		6.12628	6.81683	5.48768	7.10489	0.156768	0.175374	0.17285	0.39343	AA888057	214154_s_at	Plakophilin 2	Hs.164384	5318	PKP2
0.000262		7.13421	6.26068	6.70594	6.12785	0.015172	0.061529	0.129945	0.122366	NM_014788	203147_s_at	Tripartite motif-containing 14	Hs.575631	9830	TRIM14
0.0002		9.07815	8.30821	8.43189	8.17615	0.120409	0.041976	0.023285	0.093186	NM_001273	201182_s_at	Chromodomain helicase DNA binding protein 4	Hs.162233	1108	CHD4
0.005155		5.78547	5.00913	5.25697	4.76452	0.049146	0.118057	0.153796	0.20068	BC022892	1562110_at	IWS1 homolog (S. cerevisiae)	Hs.469879	55677	IWS1
3e-06		11.8649	10.9063	11.692	10.6682	0.043876	0.076256	0.097257	0.029467	NM_004426	218338_at	Polyhomeotic homolog 1 (Drosophila)	Hs.305985	1911	PHC1
0.00013		7.90983	7.02306	7.85098	6.52716	0.107418	0.063643	0.132218	0.174154	D80010	212276_at	Lipin 1	Hs.467740	23175	LPIN1
0.000141		7.69278	6.67099	7.58513	6.49168	0.025334	0.156686	0.042521	0.167023	BF590850	230428_at	Thioesterase superfamily member 5	Hs.132648	284486	THEM5
0.000686		7.98903	7.03014	7.89876	6.70467	0.120642	0.163796	0.110141	0.195264	T63512	223129_x_at	Myosin regulatory light chain interacting protein	Hs.484738	29116	MYLIP
1e-06		5.96977	4.99146	6.02099	4.66459	0.068641	0.074288	0.063309	0.075802	BC035722	1562683_a_at	Hypothetical protein LOC285547	Hs.381892	285547	LOC285547
0.000135		4.62004	3.82567	3.98794	3.71037	0.061058	0.046981	0.03062	0.128926	AA372349	242762_s_at	KIAA1946	Hs.28872	165215	KIAA1946
0.009856		11.2335	10.4225	10.3374	10.6025	0.092343	0.112443	0.149921	0.205853	BG534952	224567_x_at	Metastasis associated lung adenocarcinoma transcript 1 (non-coding RNA)	Hs.642877	378938	MALAT1
0.003596		7.34306	6.87675	6.8019	6.00836	0.090808	0.110047	0.273549	0.140466	NM_018298	220484_at	Mucolipin 3	Hs.535239	55283	MCOLN3
0.000632		11.6864	10.787	11.604	10.3227	0.129961	0.133835	0.037533	0.243863	AW003584	223121_s_at	Secreted frizzled-related protein 2	Hs.481022	6423	SFRP2
9e-06		6.63544	5.80794	6.04921	5.70008	0.050331	0.050663	0.082723	0.011667	AV721789	229689_s_at	Transcribed locus	Hs.652690	-	-
0.006603		6.66835	5.66743	6.77825	5.42942	0.144567	0.133762	0.201654	0.368933	BF513121	226189_at	Integrin, beta 8	Hs.592171	3696	ITGB8
0.000533		5.76751	4.82148	5.26106	4.86629	0.085082	0.094427	0.092392	0.125913	NM_004117	204560_at	FK506 binding protein 5	Hs.407190	2289	FKBP5
0.000172		7.24507	6.36793	7.26161	5.78235	0.064162	0.142448	0.204664	0.114243	NM_024784	220391_at	Zinc finger and BTB domain containing 3	Hs.147554	79842	ZBTB3
0.000266		5.58751	4.7163	4.91091	4.77612	0.10731	0.022381	0.048357	0.115926	AF160212	202549_at	VAMP (vesicle-associated membrane protein)-associated protein B and C	Hs.182625	9217	VAPB
0.001349		8.44582	7.48948	8.66101	7.25757	0.050943	0.04352	0.170272	0.315257	AI801777	225685_at	CDNA FLJ31353 fis, clone MESAN2000264	Hs.592787	-	-
9e-06		8.24608	7.49003	8.09813	6.79007	0.044969	0.117448	0.068537	0.100483	U80736	215108_x_at	Trinucleotide repeat containing 9	Hs.460789	27324	TNRC9
0.000105		4.91445	4.08859	4.22979	4.06459	0.119086	0.010753	0.058585	0.059792	BC005231	223746_at	Serine/threonine kinase 4	Hs.472838	6789	STK4
2.8e-05		8.59182	7.6701	8.5958	7.15626	0.055502	0.143156	0.046279	0.147091	NM_006997	202289_s_at	Transforming, acidic coiled-coil containing protein 2	Hs.501252	10579	TACC2
6e-05		8.00655	7.14749	7.46474	7.04144	0.061003	0.100573	0.068874	0.053876	NM_018243	201308_s_at	Septin 11	Hs.128199	55752	2007-09-11
0.001264		5.25859	4.58035	4.73962	4.0818	0.125406	0.01131	0.187349	0.112923	AA779230	238203_at	-	-	-	-
0.001587		7.43041	6.64577	6.85638	6.40938	0.101972	0.053158	0.166632	0.119825	AW197495	244264_at	FLJ44186 protein	Hs.17572	346689	FLJ44186
6.6e-05		10.7668	9.7452	10.6602	9.51364	0.119999	0.027953	0.091824	0.153855	NM_003244	203313_s_at	TGFB-induced factor (TALE family homeobox)	Hs.373550	7050	TGIF
0.009003		9.14137	8.64104	8.33659	8.06471	0.087252	0.019428	0.19207	0.251663	NM_004987	207198_s_at	LIM and senescent cell antigen-like domains 1	Hs.597715	3987	LIMS1
2e-06		9.29789	8.4199	9.20366	7.88493	0.070533	0.051523	0.052429	0.101676	NM_014618	205818_at	Deleted in bladder cancer 1	Hs.532316	1620	DBC1
0.000554		11.2359	10.4772	11.062	9.78006	0.092342	0.134882	0.169495	0.191234	NM_002851	204469_at	Protein tyrosine phosphatase, receptor-type, Z polypeptide 1	Hs.489824	5803	PTPRZ1
0.003306		6.11524	5.05414	5.34488	5.55806	0.144112	0.142486	0.085464	0.158055	AW341200	211973_at	CDNA: FLJ22515 fis, clone HRC12122, highly similar to AF052101 Homo sapiens clone 23872 mRNA sequence	Hs.485155	-	-
0.000233		7.28712	6.3403	7.58552	6.14329	0.147884	0.167498	0.15672	0.089508	AL832409	1566901_at	TGFB-induced factor (TALE family homeobox)	Hs.373550	7050	TGIF
0.00545		8.47172	7.53206	7.9292	7.56289	0.11556	0.129866	0.097193	0.205874	NM_024804	220215_at	Zinc finger protein 669	Hs.163754	79862	ZNF669
1.6e-05		8.79243	7.76619	8.90713	7.53952	0.054871	0.118435	0.069425	0.131474	AL050152	204424_s_at	LIM domain only 3 (rhombotin-like 2)	Hs.504908	55885	LMO3
0.00127		6.24984	5.55382	5.60118	5.19612	0.141221	0.166307	0.04746	0.048895	BC002521	211022_s_at	Alpha thalassemia/mental retardation syndrome X-linked (RAD54 homolog, S. cerevisiae)	Hs.533526	546	ATRX
0.003794		7.07524	6.31796	6.63743	5.87026	0.086708	0.046876	0.179407	0.238335	NM_005296	206960_at	G protein-coupled receptor 23	Hs.522701	2846	GPR23
0.000312		6.20059	5.46663	5.5365	5.19697	0.110337	0.078536	0.015784	0.119071	AA448694	242499_at	U2 small nuclear RNA auxiliary factor 1	Hs.365116	7307	U2AF1
0.001275		6.1943	5.45803	5.45163	5.26707	0.142265	0.05057	0.124578	0.086674	NM_007236	207993_s_at	Calcium binding protein P22	Hs.406234	11261	CHP
0.001079		7.03241	6.20538	6.78734	5.69779	0.147779	0.159059	0.068655	0.202366	NM_000610	204489_s_at	CD44 molecule (Indian blood group)	Hs.502328	960	CD44
9e-06		6.29109	5.17574	6.03822	5.24561	0.076307	0.038973	0.090527	0.076979	AL552534	1557905_s_at	CD44 molecule (Indian blood group)	Hs.502328	960	CD44
0.008573		7.39762	6.9318	6.85022	5.99634	0.142021	0.037691	0.172994	0.344657	AU143918	229978_at	Hypothetical gene supported by AJ002784	Hs.130661	440338	LOC440338
0.00562		7.54215	6.64944	7.40297	6.15707	0.07123	0.083889	0.24161	0.336938	NM_001853	204724_s_at	Collagen, type IX, alpha 3	Hs.126248	1299	COL9A3
0.003832		6.03074	5.13243	5.5446	4.98887	0.078649	0.081884	0.231598	0.131146	BF114947	225186_at	Ras association (RalGDS/AF-6) and pleckstrin homology domains 1	Hs.471162	65059	RAPH1
0.006546		5.46526	4.71774	4.74337	4.50795	0.096603	0.044886	0.248303	0.081405	AW117765	1556009_at	Peroxisome biogenesis factor 13	Hs.567316	5194	PEX13
3.8e-05		7.91472	6.95485	7.38377	6.97394	0.02934	0.080791	0.107835	0.038687	NM_000692	209645_s_at	Aldehyde dehydrogenase 1 family, member B1	Hs.436219	219	ALDH1B1
0.000267		5.24503	4.14069	5.13711	4.02419	0.168218	0.150864	0.103677	0.097902	AW664964	230493_at	Transmembrane protein 46	Hs.433791	387914	TMEM46
0.004471		5.1969	5.9731	5.92578	6.13089	0.087607	0.096016	0.195187	0.120452	AI808625	209254_at	KIAA0265 protein	Hs.520710	23008	KIAA0265
0.000125		8.69285	7.92646	8.24207	7.47046	0.023667	0.139434	0.092419	0.09245	AI823917	227931_at	MRNA; cDNA DKFZp686D22106 (from clone DKFZp686D22106)	Hs.445036	-	-
4.6e-05		10.9291	10.0495	10.7531	9.54219	0.164985	0.062332	0.082254	0.076787	AL558479	208850_s_at	Thy-1 cell surface antigen	Hs.651190	7070	THY1
1.4e-05		8.82161	8.00075	8.61408	7.40505	0.021857	0.027955	0.057892	0.164295	AV705559	212274_at	LPIN1	-	-	-
0.001596		9.91778	8.99291	9.1174	9.19655	0.161337	0.086608	0.125997	0.031325	BC036253	1554390_s_at	ARP2 actin-related protein 2 homolog (yeast)	Hs.393201	10097	ACTR2
0.001175		6.34445	5.39677	5.6022	5.58671	0.152097	0.062879	0.068651	0.121011	AA626210	230987_at	-	-	-	-
0.000459		7.07131	6.12446	6.55621	6.08362	0.02023	0.102046	0.144586	0.104982	NM_014837	201793_x_at	Smg-7 homolog, nonsense mediated mRNA decay factor (C. elegans)	Hs.591463	9887	SMG7
0.000593		6.9326	7.83003	7.52067	7.90469	0.135223	0.095217	0.094201	0.078324	AA665058	242310_at	Formin binding protein 1-like	Hs.134060	54874	FNBP1L
0.001809		8.20883	7.22962	7.60813	7.3262	0.137956	0.066215	0.163051	0.093216	AI561354	216222_s_at	-	-	-	-
0.000154		5.17201	4.36634	4.38034	4.30056	0.104919	0.045378	0.081058	0.074674	BE671045	237502_at	Cardiolipin synthase 1	Hs.224764	54675	CRLS1
0.000665		7.8724	7.07715	7.14742	6.9234	0.14542	0.056416	0.058062	0.110549	AF151026	223888_s_at	Leucyl-tRNA synthetase	Hs.432674	51520	LARS
7e-05		7.55355	6.57133	7.69838	6.2093	0.101139	0.058396	0.033033	0.221187	AF220152	211382_s_at	Transforming, acidic coiled-coil containing protein 2	Hs.501252	10579	TACC2
0.009839		6.92283	7.80905	7.66597	7.76519	0.120555	0.244062	0.085546	0.096844	BG396868	1559957_a_at	Hypothetical LOC642852	Hs.615521	642852	LOC642852
0.005695		6.08675	5.24999	5.46907	5.06751	0.159356	0.065245	0.05645	0.229878	AF356518	231720_s_at	Junctional adhesion molecule 3	Hs.150718	83700	JAM3
0.002621		6.93861	5.97084	6.37673	5.99388	0.084253	0.200029	0.126579	0.079034	AA001021	241661_at	Jumonji domain containing 1C	Hs.413416	221037	JMJD1C
1.8e-05		7.28465	6.5345	6.62756	6.21342	0.05953	0.005161	0.0396	0.107579	AF109294	211363_s_at	Methylthioadenosine phosphorylase	Hs.193268	4507	MTAP
0.000243		6.25284	5.51105	5.5537	5.21426	0.104908	0.119254	0.066885	0.053013	Z25430	211085_s_at	Serine/threonine kinase 4	Hs.472838	6789	STK4
0.001521		7.42888	6.44179	7.11378	6.25129	0.107133	0.068874	0.051829	0.263191	NM_002133	203665_at	Heme oxygenase (decycling) 1	Hs.517581	3162	HMOX1
0.001116		7.43745	6.53399	7.01446	6.27593	0.136131	0.02787	0.222951	0.018213	AA194149	225189_s_at	Ras association (RalGDS/AF-6) and pleckstrin homology domains 1	Hs.471162	65059	RAPH1
9e-06		7.54682	6.65786	7.15584	6.33399	0.110014	0.026235	0.044446	0.070825	AK022513	215501_s_at	Dual specificity phosphatase 10	Hs.497822	11221	DUSP10
0		12.9295	12.1788	12.7412	11.3726	0.010596	0.053888	0.053218	0.089637	AI671581	231061_at	Transcribed locus, moderately similar to NP_001037755.1 protein LOC686883 [Rattus norvegicus]	Hs.642978	-	-
1e-06		7.49636	6.58419	6.9272	6.47205	0.051232	0.069206	0.015849	0.027736	NM_017447	220941_s_at	Chromosome 21 open reading frame 91	Hs.293811	54149	C21orf91
6.6e-05		6.85498	5.7631	6.94317	5.52808	0.130406	0.086547	0.11482	0.157862	NM_014474	205309_at	Sphingomyelin phosphodiesterase, acid-like 3B	Hs.123659	27293	SMPDL3B
0.001993		7.32098	6.4338	6.68642	6.33008	0.075576	0.194284	0.04803	0.125664	AF161412	217486_s_at	Zinc finger, DHHC-type containing 17	Hs.4014	23390	ZDHHC17
0.000108		8.79481	8.0703	8.53747	7.26151	0.16064	0.116488	0.138744	0.047778	AB028976	212845_at	Sterile alpha motif domain containing 4A	Hs.98259	23034	SAMD4A
0.000646		7.42552	6.4885	7.86752	6.28154	0.068174	0.061992	0.199054	0.280366	BC028721	1554593_s_at	Solute carrier family 1 (high affinity aspartate/glutamate transporter), member 6	Hs.515217	6511	SLC1A6
0.001509		8.54813	7.74139	7.81124	7.5551	0.082153	0.03536	0.110981	0.18473	NM_006555	217785_s_at	YKT6 v-SNARE homolog (S. cerevisiae)	Hs.520794	10652	YKT6
0.009109		7.26832	6.50363	6.48129	6.28201	0.106652	0.242064	0.135264	0.089869	M55575	210653_s_at	Branched chain keto acid dehydrogenase E1, beta polypeptide (maple syrup urine disease)	Hs.436387	594	BCKDHB
0.000435		5.84405	5.09016	5.16075	4.7283	0.143454	0.015193	0.129179	0.074256	AW665790	1557292_a_at	Mucolipin 3	Hs.535239	55283	MCOLN3
0.001886		7.29313	6.3188	6.76672	6.23094	0.022403	0.112464	0.208052	0.127445	NM_152476	1553276_at	Zinc finger protein 560	Hs.631613	147741	ZNF560
0.006251		6.87523	5.98278	6.2267	5.84891	0.097006	0.119244	0.22698	0.134166	NM_024086	220797_at	Methyltransferase 10 domain containing	Hs.632237	79066	METT10D
3e-06		8.32558	7.41814	8.16464	6.8258	0.092111	0.029179	0.108726	0.067861	AL512737	223194_s_at	Chromosome 6 open reading frame 85	Hs.132340	63027	C6orf85
0.001268		7.12384	6.22225	6.74393	5.83395	0.163681	0.164948	0.091202	0.158773	M15564	210915_x_at	Protease, serine, 1 (trypsin 1)	Hs.622865	5644	PRSS1
0.002778		8.82934	8.06808	7.79228	8.05463	0.102086	0.190135	0.134614	0.065919	BC005193	222502_s_at	Ubiquitin-fold modifier 1	Hs.652145	51569	UFM1
0.001204		5.58146	4.75315	4.93579	4.47869	0.103884	0.07944	0.176322	0.102435	AW968935	242408_at	Serine/threonine/tyrosine interacting protein	Hs.364980	6815	STYX
0.002164		6.36455	5.42117	5.70359	5.39075	0.067416	0.154071	0.062939	0.181759	T68150	238419_at	Pleckstrin homology-like domain, family B, member 2	Hs.477114	90102	PHLDB2
0.000178		9.62345	8.83559	8.85524	8.6006	0.042219	0.012117	0.0523	0.160721	U59321	208719_s_at	DEAD (Asp-Glu-Ala-Asp) box polypeptide 17	Hs.528305	10521	DDX17
0.001521		9.40556	8.60031	9.2068	7.8262	0.038742	0.012402	0.276328	0.258093	AA156723	226415_at	KIAA1576 protein	Hs.461405	57687	KIAA1576
0.000631		7.44933	6.52571	6.89726	6.33825	0.15325	0.129876	0.070558	0.087231	BF508843	230028_at	KIAA0907	Hs.24656	22889	KIAA0907
0.000907		6.08075	5.2971	5.47265	4.8788	0.062341	0.06616	0.184875	0.13661	AC007228	234921_at	-	-	-	-
0.002847		8.40491	7.40671	7.62931	7.5795	0.113649	0.178662	0.075201	0.133977	D13413	216855_s_at	-	-	-	-
0.000712		7.26148	6.1345	7.56823	6.09279	0.114968	0.172491	0.253717	0.159163	AB018195	209726_at	Carbonic anhydrase XI	Hs.428446	770	CA11
0.001441		6.53244	5.40161	6.41099	5.18024	0.028096	0.047197	0.124033	0.340028	NM_000817	205278_at	Glutamate decarboxylase 1 (brain, 67kDa)	Hs.420036	2571	GAD1
0.000282		6.69934	5.79762	6.96072	5.25665	0.081432	0.077893	0.020933	0.310821	AI354636	235171_at	Full-length cDNA clone CS0DM012YE14 of Fetal liver of Homo sapiens (human)	Hs.586401	-	-
3.8e-05		7.04487	5.96903	6.67024	5.88949	0.069968	0.088987	0.053676	0.12593	BE552011	230208_at	Transcribed locus	Hs.86941	-	-
0.001052		8.39222	7.52097	8.29945	6.74597	0.160082	0.13434	0.147607	0.293693	AK023795	222162_s_at	ADAM metallopeptidase with thrombospondin type 1 motif, 1	-	9510	-
0.000517		7.51268	6.44308	7.29644	6.18538	0.150505	0.084364	0.164324	0.172341	NM_013262	220319_s_at	Myosin regulatory light chain interacting protein	Hs.484738	29116	MYLIP
0.001021		7.04835	6.02989	7.6127	6.01187	0.143834	0.06647	0.26027	0.256949	Z39232	1560924_at	Dipeptidyl-peptidase 6	Hs.334947	1804	DPP6
0.000383		6.88785	5.83818	6.72146	5.48129	0.143446	0.183069	0.045361	0.179682	T16443	244669_at	Small nucleolar RNA host gene (non-protein coding) 5	Hs.292457	387066	SNHG5
8e-06		8.68758	7.87899	8.52901	7.02427	0.105691	0.13372	0.056512	0.075455	AK027006	214774_x_at	Trinucleotide repeat containing 9	Hs.460789	27324	TNRC9
9.3e-05		6.64975	5.58714	6.93853	5.36201	0.0308	0.111187	0.20551	0.148532	U82811	211267_at	Homeobox, ES cell expressed 1	Hs.171980	8820	HESX1
1e-06		11.9684	10.9543	11.3493	10.9538	0.054663	0.052334	0.022984	0.059385	BE930017	1565717_s_at	-	-	-	-
0.000111		7.70379	6.80007	7.06328	6.59731	0.111564	0.095362	0.053616	0.083029	AW449069	237158_s_at	M-phase phosphoprotein 9	Hs.577404	10198	MPHOSPH9
0.002722		6.88745	5.91152	6.07308	6.02655	0.16823	0.117514	0.125268	0.10363	AF130080	223661_at	CDNA clone IMAGE:4513453	Hs.213061	-	-
0.000912		6.94242	5.69904	6.81296	5.66297	0.042609	0.122073	0.289913	0.131717	NM_021614	220116_at	Potassium intermediate/small conductance calcium-activated channel, subfamily N, member 2	Hs.98280	3781	KCNN2
8.3e-05		7.21618	6.23777	6.55332	6.2045	0.068869	0.01874	0.089852	0.119549	NM_015322	212374_at	Fem-1 homolog b (C. elegans)	Hs.362733	10116	FEM1B
0		9.40133	8.36985	9.62351	8.00029	0.079353	0.019961	0.045731	0.050562	AU144598	219301_s_at	Contactin associated protein-like 2	Hs.190621	26047	CNTNAP2
1.4e-05		10.3899	9.49173	9.56842	9.44613	0.066862	0.069447	0.042221	0.067115	NM_001415	205321_at	Eukaryotic translation initiation factor 2, subunit 3 gamma, 52kDa	Hs.539684	1968	EIF2S3
0.00357		8.35805	7.05711	7.92503	7.42698	0.10407	0.296404	0.101122	0.109927	K03199	211300_s_at	Tumor protein p53 (Li-Fraumeni syndrome)	Hs.408312	7157	TP53
4.7e-05		8.67823	7.83948	8.53029	6.99727	0.055709	0.133176	0.076508	0.191329	AK025084	216623_x_at	Trinucleotide repeat containing 9	Hs.460789	27324	TNRC9
0.000167		6.96479	6.43538	6.2736	5.51124	0.031131	0.071917	0.039777	0.216623	AI590190	228457_at	CDNA clone IMAGE:5263177	Hs.592572	-	-
1.2e-05		10.054	8.95588	10.1404	8.56204	0.038749	0.010123	0.077654	0.196708	AI347136	203448_s_at	Telomeric repeat binding factor (NIMA-interacting) 1	Hs.442707	7013	TERF1
7.7e-05		8.49182	7.4431	8.19165	7.15481	0.019369	0.128411	0.124167	0.125101	NM_004955	201801_s_at	Solute carrier family 29 (nucleoside transporters), member 1	Hs.25450	2030	SLC29A1
0.000257		6.19466	5.1176	6.11227	4.66788	0.12558	0.11174	0.203842	0.162968	NM_004490	206204_at	Growth factor receptor-bound protein 14	Hs.411881	2888	GRB14
0.00123		6.79772	5.63129	6.21818	5.85636	0.094607	0.054972	0.233681	0.055315	BC039079	1554481_a_at	Erythrocyte membrane protein band 4.1 (elliptocytosis 1, RH-linked)	Hs.175437	2035	EPB41
0.001518		7.62926	6.90635	6.9914	6.2945	0.097574	0.177674	0.1447	0.152882	AA988323	229759_s_at	Ventricular zone expressed PH domain homolog 1 (zebrafish)	Hs.127657	79674	VEPH1
0.000594		7.21225	6.33562	6.53904	6.06622	0.064363	0.098686	0.15078	0.123672	AA904674	201728_s_at	KIAA0100	Hs.591189	9703	KIAA0100
0.00337		8.27295	7.22931	8.40721	6.75435	0.127738	0.176886	0.073714	0.429162	BC002665	210198_s_at	Proteolipid protein 1 (Pelizaeus-Merzbacher disease, spastic paraplegia 2, uncomplicated)	Hs.1787	5354	PLP1
0.000205		4.71006	3.5744	5.03015	3.4615	0.127102	0.045018	0.282877	0.050743	BF434846	216005_at	Transcribed locus	Hs.613775	-	-
0.000324		10.7117	9.84444	10.3982	9.18518	0.119507	0.200307	0.10018	0.132073	AI338338	221933_at	Neuroligin 4, X-linked	Hs.21107	57502	NLGN4X
2.8e-05		7.6706	6.54031	8.25647	6.66045	0.103972	0.145128	0.155611	0.085516	BC001745	209570_s_at	DNA segment on chromosome 4 (unique) 234 expressed sequence	-	27065	-
0.000126		7.18271	6.21797	6.49431	6.10946	0.007346	0.041434	0.058293	0.165493	NM_006654	221308_at	Fibroblast growth factor receptor substrate 2	Hs.593446	10818	FRS2
0.000603		6.03046	5.14422	5.22278	4.99713	0.073583	0.023427	0.172194	0.106277	AL044018	202821_s_at	LIM domain containing preferred translocation partner in lipoma	Hs.444362	4026	LPP
0.000298		7.02623	6.03188	7.17419	5.41995	0.147242	0.231217	0.114385	0.188541	AC004010	222108_at	-	-	-	-
0.001915		6.57248	5.45164	5.73549	5.77844	0.155964	0.138415	0.1398	0.090076	NM_006572	206917_at	Guanine nucleotide binding protein (G protein), alpha 13	Hs.515018	10672	GNA13
0.000837		6.11283	4.96057	5.71146	4.91445	0.113569	0.197539	0.050733	0.16713	M24915	204490_s_at	CD44 molecule (Indian blood group)	Hs.502328	960	CD44
0.000973		6.4759	5.6921	5.61196	5.36916	0.069239	0.088218	0.197659	0.076839	BF056459	236665_at	Coiled-coil domain containing 18	Hs.310637	343099	CCDC18
0.001446		7.50373	6.57759	6.72879	6.44994	0.161073	0.141731	0.124677	0.039826	BC002694	221650_s_at	Mediator of RNA polymerase II transcription, subunit 18 homolog (S. cerevisiae)	Hs.479911	54797	MED18
0.000481		6.73351	5.65703	6.54562	5.24199	0.153435	0.1864	0.148541	0.151706	NM_014583	218574_s_at	LIM and cysteine-rich domains 1	Hs.475353	29995	LMCD1
2.5e-05		9.27208	8.12368	9.56124	7.94288	0.072617	0.020664	0.058491	0.223803	AB045118	209864_at	Frequently rearranged in advanced T-cell lymphomas 2	Hs.140720	23401	FRAT2
0.005392		7.12925	6.10267	6.27886	6.23074	0.064914	0.140684	0.158036	0.211702	NM_152608	1553338_at	Chromosome 1 open reading frame 55	Hs.520192	163859	C1orf55
0.003127		7.4346	6.60289	6.59345	6.33034	0.132372	0.141828	0.158501	0.140407	AV752058	244574_at	Transcribed locus	Hs.595541	-	-
0.000151		7.1707	6.08775	7.3612	5.66608	0.027194	0.167839	0.214754	0.15747	AA524029	213900_at	Chromosome 9 open reading frame 61	Hs.118003	9413	C9orf61
0.000776		4.77547	3.83718	3.87122	3.82396	0.170403	0.065548	0.114345	0.06727	BF115815	237376_at	Cullin 3	Hs.372286	8452	CUL3
8.3e-05		7.76441	6.56468	7.86415	6.26786	0.141202	0.040724	0.131979	0.210727	H79306	215305_at	Platelet-derived growth factor receptor, alpha polypeptide	Hs.74615	5156	PDGFRA
8e-06		7.65725	6.29578	8.04653	6.6116	0.070629	0.053426	0.170523	0.097931	BC001745	209569_x_at	DNA segment on chromosome 4 (unique) 234 expressed sequence	-	27065	-
0.001192		6.39391	5.18626	6.78485	5.19471	0.047449	0.210586	0.352875	0.096747	AU147402	215199_at	Caldesmon 1	Hs.490203	800	CALD1
0.00071		6.64901	5.58792	5.97397	5.58728	0.144835	0.126044	0.021938	0.141086	BF327463	1560224_at	AT hook containing transcription factor 1	Hs.300887	25909	AHCTF1
0.000231		5.95933	4.78299	6.29525	4.67348	0.069914	0.176407	0.245637	0.123341	NM_002253	203934_at	Kinase insert domain receptor (a type III receptor tyrosine kinase)	Hs.479756	3791	KDR
4.1e-05		5.37037	4.34413	4.54459	4.42201	0.066519	0.084132	0.069717	0.082741	BF979668	241781_at	Chromosome 9 open reading frame 41	Hs.567688	138199	C9orf41
0.000394		7.39005	6.37778	6.86714	6.12452	0.021948	0.147227	0.097878	0.168926	NM_003253	206409_at	T-cell lymphoma invasion and metastasis 1	Hs.517228	7074	TIAM1
0.001049		10.2671	9.12299	10.3204	8.65866	0.053094	0.101791	0.211043	0.346045	NM_032805	1553875_s_at	Zinc finger protein 206	Hs.334515	84891	ZNF206
0.004686		7.13487	6.43596	5.89809	6.25935	0.081318	0.183698	0.230589	0.128466	BF673049	1558924_s_at	Restin (Reed-Steinberg cell-expressed intermediate filament-associated protein)	Hs.524809	6249	RSN
0.000664		8.17608	7.00373	8.21962	6.57594	0.068721	0.114013	0.182043	0.322633	NM_014141	219302_s_at	Contactin associated protein-like 2	Hs.190621	26047	CNTNAP2
0.004682		8.15295	7.23292	7.44265	6.96623	0.111704	0.166857	0.19787	0.161124	AB037782	227454_at	TAO kinase 1	Hs.631758	57551	TAOK1
0.001654		9.84286	8.73515	9.94097	8.21678	0.085933	0.193625	0.079253	0.398706	NM_021643	202478_at	Tribbles homolog 2 (Drosophila)	Hs.652175	28951	TRIB2
0.00584		8.94816	7.8531	8.83926	7.31959	0.161748	0.316721	0.182348	0.33456	BF447038	237449_at	Sp8 transcription factor	Hs.195922	221833	SP8
0.002724		6.36199	5.54652	5.41854	5.28256	0.103954	0.053422	0.091727	0.24223	AW028075	229346_at	Nestin	Hs.527971	10763	NES
0.000625		5.58981	4.54086	5.82967	4.03495	0.079916	0.126452	0.291095	0.229526	NM_014942	204672_s_at	Ankyrin repeat domain 6	Hs.651107	22881	ANKRD6
0.000134		7.69015	6.7129	6.81212	6.68778	0.01016	0.107465	0.12629	0.07129	AI378788	213865_at	Discoidin, CUB and LCCL domain containing 2	Hs.203691	131566	DCBLD2
0.003266		6.15753	5.05443	5.56184	4.98951	0.125686	0.141833	0.149277	0.220278	AA296351	242445_at	FYVE, RhoGEF and PH domain containing 4	Hs.117835	121512	FGD4
0.000407		9.20388	8.26251	8.46438	8.01505	0.148273	0.104505	0.057662	0.121834	NM_003487	202840_at	TAF15 RNA polymerase II, TATA box binding protein (TBP)-associated factor, 68kDa	Hs.402752	8148	TAF15
7.3e-05		7.24426	6.29258	7.09949	5.46826	0.058567	0.082766	0.099137	0.247051	M31213	211421_s_at	Ret proto-oncogene (multiple endocrine neoplasia and medullary thyroid carcinoma 1, Hirschsprung disease)	Hs.350321	5979	RET
0		10.9116	9.74915	10.9641	9.25125	0.039162	0.05502	0.096349	0.008186	NM_017489	203449_s_at	Telomeric repeat binding factor (NIMA-interacting) 1	Hs.442707	7013	TERF1
3.7e-05		7.87759	6.92014	7.50185	6.33481	0.112798	0.159346	0.032653	0.082298	NM_024785	220637_at	Family with sequence similarity 124B	Hs.147585	79843	FAM124B
0.000157		8.54209	7.61746	8.21896	6.91169	0.101385	0.095183	0.206359	0.121699	NM_006208	205066_s_at	Ectonucleotide pyrophosphatase/phosphodiesterase 1	Hs.527295	5167	ENPP1
0.002327		5.76484	4.76341	4.89617	4.7544	0.092309	0.133593	0.199487	0.102341	AI692432	231090_s_at	AT rich interactive domain 2 (ARID, RFX-like)	Hs.317304	196528	ARID2
6.5e-05		9.98836	9.04053	9.16187	8.87668	0.050467	0.036215	0.089429	0.129444	AW188131	213998_s_at	DEAD (Asp-Glu-Ala-Asp) box polypeptide 17	Hs.528305	10521	DDX17
0.000313		9.193	8.07583	8.76053	7.85234	0.109076	0.135026	0.118352	0.157085	NM_006467	206654_s_at	Polymerase (RNA) III (DNA directed) polypeptide G (32kD)	Hs.282387	10622	POLR3G
0.00301		7.5551	6.44393	6.87714	6.44519	0.034074	0.148679	0.203123	0.181197	BC002646	201465_s_at	Jun oncogene	Hs.525704	3725	JUN
0.001056		9.64326	8.55142	8.73886	8.74006	0.168966	0.119778	0.130557	0.045287	BU175810	1558015_s_at	ARP2 actin-related protein 2 homolog (yeast)	Hs.393201	10097	ACTR2
0.000632		6.20316	5.3588	5.42668	4.91969	0.083002	0.047989	0.080968	0.217145	BQ944989	1558002_at	Serine/threonine kinase receptor associated protein	Hs.504895	11171	STRAP
0.005085		10.1769	8.9505	9.51982	9.14578	0.154535	0.158975	0.162368	0.21625	NM_006305	201043_s_at	Acidic (leucine-rich) nuclear phosphoprotein 32 family, member A	Hs.458747	8125	ANP32A
0.004338		10.7301	9.54226	10.5864	9.14601	0.048822	0.101724	0.136191	0.457806	AW003929	237810_at	Claudin 6	Hs.533779	9074	CLDN6
9.9e-05		7.87769	7.15136	7.58246	5.98049	0.143892	0.156778	0.05309	0.207292	AF270513	224374_s_at	Elastin microfibril interfacer 2	Hs.532815	84034	EMILIN2
8.4e-05		5.68358	4.44123	5.88573	4.19896	0.079675	0.041031	0.284187	0.052931	AI697584	239770_at	Family with sequence similarity 62 (C2 domain containing), member C	Hs.477711	83850	FAM62C
0.000143		6.66745	5.89762	6.04547	5.12558	0.085503	0.052854	0.194156	0.102117	AW471145	226279_at	Protease, serine, 23	Hs.25338	11098	PRSS23
0.002317		8.04289	6.65384	8.01694	6.52385	0.122212	0.069696	0.339586	0.302618	BF514079	221841_s_at	Kruppel-like factor 4 (gut)	Hs.376206	9314	KLF4
0.005614		5.58419	4.82873	4.59511	4.39253	0.159278	0.141569	0.247629	0.10357	BE379761	235852_at	Stonin 2	Hs.14248	85439	STON2
0.000681		10.0136	8.76996	10.0898	8.38108	0.056875	0.157681	0.160572	0.340468	NM_032805	1553874_a_at	Zinc finger protein 206	Hs.334515	84891	ZNF206
9.7e-05		9.1299	8.02252	8.99416	7.41622	0.017735	0.036064	0.226845	0.183138	AL137063	205771_s_at	-	-	-	-
0.000282		7.94976	6.77103	7.50824	6.60527	0.090372	0.101699	0.222893	0.039704	NM_015474	204502_at	SAM domain and HD domain 1	Hs.580681	25939	SAMHD1
0.003765		8.99838	8.09682	8.23188	7.69489	0.069024	0.167602	0.150639	0.239736	AK023415	233559_s_at	WD repeat and FYVE domain containing 1	Hs.652341	57590	WDFY1
0.001222		8.30564	7.29919	8.00565	6.63175	0.065954	0.012304	0.203997	0.323242	NM_004415	200606_at	Desmoplakin	Hs.519873	1832	DSP
0.000675		7.57105	6.50864	6.94346	6.2651	0.093478	0.048137	0.214009	0.130281	BC008402	1562442_a_at	Single-stranded DNA binding protein 1	Hs.490394	6742	SSBP1
0.008404		6.06365	5.26798	4.91379	5.00999	0.146449	0.191046	0.139442	0.24016	U79250	211613_s_at	Glycerol-3-phosphate dehydrogenase 2 (mitochondrial)	Hs.512382	2820	GPD2
1.7e-05		10.1695	9.3619	9.90775	8.2192	0.050173	0.05775	0.19199	0.134007	AF232772	223541_at	Hyaluronan synthase 3	Hs.592069	3038	HAS3
2.2e-05		10.4285	9.30588	10.4972	8.59934	0.064972	0.061579	0.045967	0.251479	AF193855	223642_at	Zic family member 2 (odd-paired homolog, Drosophila)	Hs.652140	7546	ZIC2
0.000285		6.23723	5.16613	5.34411	5.17448	0.156934	0.080878	0.111109	0.049064	NM_006540	205731_s_at	Nuclear receptor coactivator 2	Hs.446678	10499	NCOA2
0.007497		10.4576	9.2907	10.4815	8.62079	0.142186	0.179927	0.048997	0.587573	NM_003877	203373_at	Suppressor of cytokine signaling 2	Hs.485572	8835	SOCS2
0.003842		7.16716	6.21002	6.21339	6.05029	0.05678	0.170156	0.212845	0.148905	NM_005156	207223_s_at	ROD1 regulator of differentiation 1 (S. pombe)	Hs.269988	9991	ROD1
0.000618		6.4334	5.43147	6.14892	4.67162	0.117473	0.119433	0.199754	0.261727	NM_004702	205034_at	cyclin E2	-	9134	-
1e-06		7.87037	6.67299	7.71405	6.16849	0.018776	0.120881	0.04652	0.074493	U16996	209457_at	Dual specificity phosphatase 5	Hs.2128	1847	DUSP5
0.000484		9.91129	8.93703	8.85559	8.88391	0.105211	0.049925	0.077087	0.183881	BC003682	208727_s_at	Cell division cycle 42 (GTP binding protein, 25kDa)	Hs.597524	998	CDC42
0.000139		6.18314	5.10784	5.28394	5.09832	0.153944	0.077788	0.060403	0.07122	AK095692	1556348_at	Lectin, galactoside-binding, soluble, 8 (galectin 8)	Hs.652333	3964	LGALS8
6.1e-05		8.15308	6.91811	7.41644	7.05221	0.05369	0.133534	0.075055	0.09387	N92501	200671_s_at	Spectrin, beta, non-erythrocytic 1	Hs.503178	6711	SPTBN1
0.001401		6.23994	4.89657	5.95483	4.77392	0.066039	0.045098	0.359745	0.130852	N63821	227386_s_at	EPB41	-	-	-
0.000241		8.85856	7.70242	7.97023	7.80557	0.109977	0.098409	0.061453	0.145452	AL023775	216493_s_at	-	-	-	-
0.000472		6.58409	5.50583	5.72478	5.41782	0.112383	0.010435	0.071776	0.199465	AI990739	228556_at	YTH domain containing 1	Hs.175955	91746	YTHDC1
0.003527		8.46297	7.14261	8.4111	6.71474	0.108675	0.239875	0.243231	0.406644	AY063451	1559471_s_at	D21S2088E	Hs.145622	266917	D21S2088E
2.9e-05		8.99185	7.82073	8.68684	7.34147	0.14791	0.104877	0.064545	0.133551	AW241742	222496_s_at	RNA-binding protein	Hs.518727	54502	FLJ20273
0.00022		7.89108	6.76475	6.98446	6.79105	0.060611	0.154971	0.042871	0.128904	AA758013	224631_at	Zinc finger protein 91 homolog (mouse)	Hs.524920	80829	ZFP91
0.000249		8.24408	7.19198	8.61993	6.53854	0.039165	0.073707	0.121044	0.364399	AK000776	232060_at	Receptor tyrosine kinase-like orphan receptor 1	Hs.128753	4919	ROR1
6e-06		10.4781	9.74799	10.0044	8.53484	0.021685	0.042411	0.113235	0.162954	AW594320	228245_s_at	Ovostatin 2	Hs.524331	144203	OVOS2
1.6e-05		6.77974	5.80169	5.69371	5.69592	0.019578	0.086418	0.091527	0.07867	NM_144624	1552656_s_at	U2AF homology motif (UHM) kinase 1	-	127933	-
0.00063		8.59521	7.61108	8.06734	6.95474	0.097773	0.273181	0.081267	0.126985	BC034018	1554689_a_at	Neuroligin 4, X-linked	Hs.21107	57502	NLGN4X
0.00245		7.79011	6.81448	6.92216	6.4767	0.059159	0.108147	0.256212	0.151562	AW190873	214697_s_at	ROD1 regulator of differentiation 1 (S. pombe)	Hs.269988	9991	ROD1
0.005367		10.2796	9.0469	9.93249	8.69938	0.071327	0.122292	0.081883	0.454512	NM_021195	208474_at	Claudin 6	Hs.533779	9074	CLDN6
4.9e-05		6.58102	5.32419	6.47563	4.78229	0.080294	0.22328	0.120236	0.11473	BF223679	205316_at	Solute carrier family 15 (H+/peptide transporter), member 2	Hs.518089	6565	SLC15A2
8e-06		7.74698	6.73823	7.44389	5.89394	0.009556	0.066664	0.059384	0.194763	N36770	221563_at	Dual specificity phosphatase 10	Hs.497822	11221	DUSP10
0.00357		6.15884	5.08247	5.14606	5.07605	0.055036	0.265579	0.156679	0.081954	BC030966	1554029_a_at	-	-	-	-
5.3e-05		6.91953	5.88366	6.30405	5.39324	0.086482	0.016342	0.018348	0.195323	AA813260	212272_at	Lipin 1	Hs.467740	23175	LPIN1
0.001916		8.535	7.63154	7.8407	6.94379	0.128722	0.206248	0.19968	0.181743	M10098	affx-humrge/m10098_3_at	-	-	-	-
8.2e-05		7.64717	6.59985	7.25882	5.86925	0.080565	0.164309	0.16768	0.119145	AI733281	239994_at	UDP-Gal:betaGlcNAc beta 1,3-galactosyltransferase, polypeptide 5	Hs.197749	10317	B3GALT5
0.00018		6.51415	5.40508	5.52591	5.38485	0.121666	0.109544	0.116723	0.069668	AA931266	209996_x_at	Pericentriolar material 1	Hs.491148	5108	PCM1
0.000288		6.90236	5.72538	6.01024	5.73573	0.129176	0.128551	0.110109	0.094911	AI459274	33148_at	Zinc finger RNA binding protein	Hs.652197	51663	ZFR
4e-06		11.5736	10.3352	11.3462	9.79765	0.050293	0.047901	0.162901	0.0908	AI554106	225958_at	Polyhomeotic homolog 1 (Drosophila)	Hs.305985	1911	PHC1
0.000739		12.4371	11.4223	12.3841	10.2549	0.150965	0.146854	0.137195	0.424032	AF311912	223122_s_at	Secreted frizzled-related protein 2	Hs.481022	6423	SFRP2
6.3e-05		7.93308	6.68386	6.97081	6.88321	0.071544	0.040569	0.159373	0.060489	AI924134	242787_at	Inner centromere protein antigens 135/155kDa	Hs.142179	3619	INCENP
0.008696		8.8372	7.79022	7.98913	7.46693	0.051016	0.130405	0.229602	0.315604	N76327	237215_s_at	Transferrin receptor (p90, CD71)	Hs.529618	7037	TFRC
5e-05		8.39186	7.25195	7.29261	7.33462	0.105904	0.053736	0.097492	0.097119	BF445199	213286_at	Zinc finger RNA binding protein	Hs.652197	51663	ZFR
0.000149		8.06063	6.70614	7.92337	6.20674	0.101228	0.098014	0.244176	0.205911	NM_152335	1552400_a_at	Chromosome 15 open reading frame 27	Hs.631721	123591	C15orf27
0.001101		7.12909	5.56394	7.06815	5.40376	0.11854	0.138074	0.404798	0.174008	AI735586	229485_x_at	Hypothetical protein BC012029	Hs.370904	152573	LOC152573
2e-05		6.8834	5.79836	5.81791	5.6625	0.121729	0.023094	0.082151	0.07138	AK094189	1561361_at	Zinc finger protein 660	Hs.192342	285349	ZNF660
9e-06		6.56325	5.23995	6.1117	4.95937	0.034606	0.081847	0.064837	0.163909	BC017314	1555355_a_at	V-ets erythroblastosis virus E26 oncogene homolog 1 (avian)	Hs.369438	2113	ETS1
0.006956		8.21007	6.96273	7.92337	6.31578	0.133768	0.133448	0.405204	0.393602	AL540045	228422_at	Lipoma HMGIC fusion partner-like 4	Hs.56782	375323	LHFPL4
0.004494		7.37705	6.25709	6.38975	6.03715	0.123274	0.26804	0.150071	0.178377	AI378044	221765_at	UDP-glucose ceramide glucosyltransferase	Hs.304249	7357	UGCG
0		7.96833	6.93954	7.40405	6.0996	0.054479	0.059469	0.021637	0.067268	NM_001243	206729_at	Tumor necrosis factor receptor superfamily, member 8	Hs.1314	943	TNFRSF8
1.7e-05		7.03423	5.83657	6.65891	5.13872	0.023605	0.097426	0.116725	0.186305	BI869014	1560019_at	Discs, large (Drosophila) homolog-associated protein 1	Hs.627200	9229	DLGAP1
8.2e-05		8.62812	7.4136	7.70665	7.27657	0.06405	0.106296	0.13671	0.109536	AI828035	223079_s_at	Glutaminase	Hs.116448	2744	GLS
0.001854		6.09268	4.69516	5.36003	4.71098	0.171999	0.173171	0.256767	0.089417	AF147427	1559883_s_at	SAM domain and HD domain 1	Hs.580681	25939	SAMHD1
0.000994		8.93042	7.30533	8.98483	7.085	0.098731	0.170051	0.041019	0.472255	NM_024504	220714_at	PR domain containing 14	Hs.287532	63978	PRDM14
0.008373		8.31702	7.66161	7.43871	6.31028	0.096674	0.20267	0.457461	0.293636	AW274018	231192_at	Endothelial differentiation, lysophosphatidic acid G-protein-coupled receptor, 7	Hs.527909	23566	EDG7
0.002985		6.56132	5.43859	5.44211	5.25804	0.065369	0.172708	0.13565	0.270865	NM_021163	1553122_s_at	RB-associated KRAB zinc finger	Hs.592827	57786	RBAK
1.2e-05		8.11731	6.70286	7.69663	6.40351	0.050359	0.162136	0.124989	0.068362	AF098951	209735_at	ATP-binding cassette, sub-family G (WHITE), member 2	Hs.480218	9429	ABCG2
0.004784		5.97146	4.87104	4.9236	4.54849	0.051267	0.108854	0.224366	0.303352	AK024050	218521_s_at	Ubiquitin-conjugating enzyme E2W (putative)	Hs.128841	55284	UBE2W
2.6e-05		6.60835	5.48317	5.55454	5.21138	0.101829	0.038141	0.108335	0.104309	BG532121	235216_at	Establishment of cohesion 1 homolog 1 (S. cerevisiae)	Hs.464733	114799	ESCO1
0.001681		9.49253	8.15031	9.31483	7.43443	0.170931	0.161036	0.198635	0.433458	BF062139	206653_at	Polymerase (RNA) III (DNA directed) polypeptide G (32kD)	Hs.282387	10622	POLR3G
4e-06		9.67263	8.36858	9.39309	7.63861	0.062585	0.113605	0.166161	0.074454	AB020675	219300_s_at	Contactin associated protein-like 2	Hs.190621	26047	CNTNAP2
0.002568		8.52574	6.89469	8.68614	6.68827	0.108212	0.038282	0.341579	0.493507	BC000740	210381_s_at	Cholecystokinin B receptor	Hs.203	887	CCKBR
0.00131		8.72421	7.20806	8.62235	6.71324	0.111425	0.293077	0.160747	0.394142	AW292746	228098_s_at	Myosin regulatory light chain interacting protein	Hs.484738	29116	MYLIP
0.000112		7.68005	6.5691	6.76465	6.07015	0.137008	0.03871	0.187651	0.076344	AF085937	1558695_at	Pleckstrin homology domain containing, family A member 5	Hs.188614	54477	PLEKHA5
0.000269		7.64754	6.49085	6.74522	6.05834	0.124274	0.16888	0.175615	0.05483	AW452971	231152_at	Transcribed locus	Hs.610328	-	-
0.000254		6.49053	5.4484	5.469	4.9002	0.095167	0.198943	0.071916	0.145184	L19659	211020_at	Glucosaminyl (N-acetyl) transferase 2, I-branching enzyme (I blood group)	Hs.519884	2651	GCNT2
0.007304		8.41221	7.2391	7.86252	6.47849	0.085725	0.075358	0.374937	0.416569	NM_024709	218546_at	Chromosome 1 open reading frame 115	Hs.519839	79762	C1orf115
0		7.80265	6.4473	8.15684	5.84859	0.025137	0.0208	0.1386	0.067027	BE677131	204671_s_at	Ankyrin repeat domain 6	Hs.651107	22881	ANKRD6
0.004506		8.00106	7.1158	6.97969	6.23954	0.092829	0.08055	0.225278	0.380065	NM_012152	220816_at	Endothelial differentiation, lysophosphatidic acid G-protein-coupled receptor, 7	Hs.527909	23566	EDG7
0.001742		8.95908	7.8522	8.50315	6.85083	0.032929	0.140963	0.158448	0.451308	NM_057162	1553027_a_at	Kelch-like 4 (Drosophila)	Hs.49075	56062	KLHL4
3e-05		6.45221	5.23453	5.38046	5.06927	0.155652	0.048347	0.053585	0.087047	AA989220	242844_at	Protein geranylgeranyltransferase type I, beta subunit	Hs.254006	5229	PGGT1B
0.00024		6.49528	5.46044	5.1659	5.18595	0.130367	0.143761	0.161547	0.044742	AA019836	241733_at	Chromosome 18 open reading frame 54	Hs.208701	162681	C18orf54
0.000171		8.74082	7.75415	7.56351	7.1879	0.100643	0.120485	0.131365	0.157971	AW173222	227740_at	U2AF homology motif (UHM) kinase 1	Hs.127310	127933	UHMK1
0.000418		8.65181	7.58815	7.55582	7.09409	0.088183	0.221822	0.057685	0.157799	BC015770	1555434_a_at	Solute carrier family 39 (zinc transporter), member 14	Hs.491232	23516	SLC39A14
0.000682		8.08242	7.06553	6.85598	6.5836	0.11956	0.113982	0.229642	0.128856	AI249980	235003_at	U2AF homology motif (UHM) kinase 1	Hs.127310	127933	UHMK1
1.3e-05		9.42138	8.3085	8.23208	7.9716	0.138422	0.026732	0.018159	0.106101	BF110903	230618_s_at	BAT2 domain containing 1	Hs.494614	23215	BAT2D1
0.00037		6.03832	4.68614	4.88361	4.75378	0.132472	0.223227	0.073703	0.06333	AA889040	1557436_at	XK, Kell blood group complex subunit-related family, member 6	Hs.125914	286046	XKR6
0.004908		8.64942	7.5985	8.164	6.38864	0.156379	0.187622	0.428775	0.386798	BF057731	239975_at	Major histocompatibility complex, class II, DP beta 1	Hs.485130	3115	HLA-DPB1
0.000333		6.34604	4.90567	5.28416	5.03313	0.061467	0.094171	0.229151	0.116717	AY099353	1554726_at	Zinc finger protein 655	Hs.521064	79027	ZNF655
9e-06		6.4399	5.13548	5.46577	4.90296	0.064088	0.126519	0.091392	0.05206	BU955063	1562056_at	CDNA FLJ35091 fis, clone PLACE6005786	Hs.652958	-	-
0.000147		6.56775	5.17853	5.34343	5.33715	0.066815	0.131346	0.188849	0.058174	AW263086	228250_at	Folliculin interacting protein 1	Hs.591273	96459	FNIP1
2e-06		5.06974	3.6886	3.80967	3.84505	0.038957	0.061692	0.111695	0.023631	BF114679	238831_at	Transcribed locus	Hs.596771	-	-
4e-06		6.78662	5.26911	6.63719	4.58606	0.071591	0.129869	0.144096	0.144145	BC004490	209189_at	V-fos FBJ murine osteosarcoma viral oncogene homolog	Hs.25647	2353	FOS
0.001247		6.847	5.41478	6.27212	4.97653	0.135579	0.081826	0.398939	0.081368	AB019490	215342_s_at	RAB GTPase activating protein 1-like	-	9910	-
0.001122		6.83783	5.14113	6.8612	4.6699	0.094024	0.199841	0.345239	0.413723	AY063451	1559470_at	D21S2088E	Hs.145622	266917	D21S2088E
5e-05		7.37444	6.11319	6.18392	5.9308	0.13167	0.082755	0.078358	0.129517	BE467612	230921_s_at	Poly(rC) binding protein 2	Hs.546271	5094	PCBP2
0		7.48029	5.63938	7.3928	5.49246	0.032618	0.089593	0.097603	0.110759	BC043407	1557369_a_at	Hypothetical protein LOC285401	Hs.211125	285401	LOC285401
0.000348		7.48656	6.23952	6.44207	5.78808	0.051335	0.111645	0.236791	0.158169	BE243270	241955_at	HECT domain containing 1	Hs.210850	25831	HECTD1
1.6e-05		9.96759	8.51482	9.76322	7.61188	0.155655	0.088852	0.213496	0.14176	AF039555	203797_at	Visinin-like 1	Hs.444212	7447	VSNL1
1.6e-05		7.65453	6.06212	6.82618	6.04338	0.080086	0.083279	0.131088	0.126537	BC031871	1570169_at	CUB and Sushi multiple domains 2	Hs.127736	114784	CSMD2
6.7e-05		6.72622	5.2285	5.94755	4.95755	0.083254	0.094054	0.236051	0.051988	D26121	210172_at	Splicing factor 1	Hs.502829	7536	SF1
7.8e-05		6.71746	5.07528	6.89517	4.47566	0.052031	0.106842	0.08908	0.393158	AI961231	204529_s_at	Thymus high mobility group box protein TOX	Hs.491805	9760	TOX
0.00046		7.85347	6.43517	6.7323	6.31854	0.1362	0.05497	0.23476	0.149381	AI927479	212113_at	Hypothetical LOC552889	Hs.213541	552889	LOC552889
0.001765		6.18626	4.89986	4.95276	4.62774	0.136127	0.071915	0.219769	0.269491	AW274468	242299_at	-	-	-	-
0.000144		9.3995	7.30754	9.41942	7.36473	0.022184	0.112823	0.133953	0.420894	NM_031283	221016_s_at	Transcription factor 7-like 1 (T-cell specific, HMG-box)	Hs.516297	83439	TCF7L1
6e-06		7.66947	5.72141	6.97531	6.1642	0.080378	0.086511	0.178624	0.03527	NM_004321	203849_s_at	Kinesin family member 1A	Hs.516802	547	KIF1A
3e-06		7.66739	6.29065	6.58311	5.97586	0.069128	0.099673	0.096712	0.067391	AI458297	236244_at	Heterogeneous nuclear ribonucleoprotein U (scaffold attachment factor A)	Hs.166463	3192	HNRPU
6e-06		6.37117	4.9982	5.22061	4.73567	0.0093	0.109422	0.139125	0.03664	AL110203	232179_at	Hypothetical protein LOC158863	Hs.138411	158863	LOC158863
0.000489		11.0097	9.42395	9.4663	9.97459	0.100834	0.08517	0.085821	0.294602	AF132202	223940_x_at	metastasis associated lung adenocarcinoma transcript 1 (non-coding RNA)	-	378938	-
6.8e-05		6.0813	4.53603	5.2376	4.28902	0.074778	0.140405	0.20888	0.087352	AF112857	211814_s_at	Cyclin E2	Hs.567387	9134	CCNE2
0		9.91787	8.35054	9.59638	7.59042	0.018539	0.046888	0.142094	0.118135	AC005378	215145_s_at	contactin associated protein-like 2	-	26047	-
0.000115		9.239	7.4303	9.47502	7.04834	0.006652	0.097087	0.369509	0.250568	NM_002160	201645_at	Tenascin C (hexabrachion)	Hs.143250	3371	TNC
0.000431		8.70887	7.10982	8.24557	6.48546	0.097303	0.204804	0.099558	0.380066	BC002637	202479_s_at	Tribbles homolog 2 (Drosophila)	Hs.652175	28951	TRIB2
0.000586		7.14432	5.81558	5.76524	5.39314	0.097886	0.188639	0.243969	0.149381	AF010601	205187_at	SMAD family member 5	Hs.167700	4090	SMAD5
0.000124		7.02554	5.39304	5.84665	5.24296	0.088261	0.118491	0.230811	0.125406	BE551073	242870_at	Family with sequence similarity 80, member B	Hs.504670	57494	FAM80B
3e-06		9.46671	7.66691	9.36169	6.70004	0.025352	0.040353	0.182585	0.235748	AA531023	229518_at	Family with sequence similarity 46, member B	Hs.632378	115572	FAM46B
0.000401		10.4455	8.73928	8.76599	9.1514	0.116136	0.056347	0.11034	0.309596	AW005982	224568_x_at	Metastasis associated lung adenocarcinoma transcript 1 (non-coding RNA)	Hs.642877	378938	MALAT1
0		9.46491	7.6075	9.53934	6.70243	0.122262	0.096727	0.1249	0.146105	AI653169	204347_at	Transcribed locus	Hs.594853	-	-
0		10.9429	9.05638	10.8352	8.2295	0.127431	0.077952	0.10822	0.106705	NM_013410	204348_s_at	Adenylate kinase 3-like 1	Hs.10862	205	AK3L1
7e-06		5.87118	4.32904	4.53979	4.03654	0.168066	0.041344	0.02964	0.10774	BF002121	225937_at	Cut-like 1, CCAAT displacement protein (Drosophila)	Hs.191482	1523	CUTL1
8e-05		6.533	4.82551	5.58602	4.4303	0.090747	0.213422	0.203446	0.105236	AI191118	217602_at	Peptidylprolyl isomerase A (cyclophilin A)	Hs.356331	5478	PPIA
2.9e-05		7.3306	5.76323	5.94285	5.48225	0.046498	0.027145	0.21232	0.125867	NM_015962	219927_at	Chromosome 14 open reading frame 111	Hs.579828	51077	C14orf111
0.000213		9.28604	7.64193	7.89261	7.45717	0.094734	0.196923	0.232292	0.099568	AW182459	235476_at	Beta-1,3-glucuronyltransferase 3 (glucuronosyltransferase I)	Hs.212957	26229	B3GAT3
2.2e-05		9.08796	7.4052	7.97073	6.98825	0.04609	0.144214	0.21969	0.032011	AA521056	230180_at	-	-	-	-
0.000219		6.58851	4.47251	6.2882	4.07531	0.115957	0.031258	0.490444	0.081745	AI066520	231385_at	Developmental pluripotency associated 3	Hs.131358	359787	DPPA3
0		10.7523	8.74399	10.7413	7.80875	0.154123	0.119027	0.16911	0.047542	AK026966	225342_at	Adenylate kinase 3-like 1	Hs.592601	205	AK3L1
0.000166		8.63327	7.1397	6.91948	6.78258	0.089558	0.087494	0.270793	0.147297	AF010601	205188_s_at	SMAD family member 5	Hs.167700	4090	SMAD5
1e-06		9.49956	7.60582	9.16451	6.64026	0.034628	0.136364	0.04526	0.212273	AI554075	230423_at	Forkhead box D3	Hs.585161	27022	FOXD3
1e-06		8.88897	6.78859	8.86971	5.89092	0.159704	0.140617	0.201348	0.108908	AI566130	230630_at	Transcribed locus	Hs.596190	-	-
4e-06		9.41079	7.2172	9.57391	6.64712	0.15603	0.252702	0.16721	0.097722	NM_000216	205206_at	Kallmann syndrome 1 sequence	Hs.521869	3730	KAL1
1e-06		7.42864	5.75105	6.45005	4.89328	0.065444	0.07479	0.172533	0.100753	BC032716	1554887_at	-	-	-	-
2e-06		9.42412	7.74477	8.95203	6.36972	0.060601	0.122117	0.237358	0.086434	AK022686	216319_at	CDNA FLJ12624 fis, clone NT2RM4001754	Hs.636868	-	-
3e-05		7.24726	5.4547	5.93616	5.12895	0.141705	0.157716	0.183376	0.062166	AA521018	236962_at	Polypyrimidine tract binding protein 2	Hs.591430	58155	PTBP2
0.000464		8.33499	5.84967	8.24187	5.31594	0.06145	0.241988	0.276441	0.603348	NM_004744	220317_at	Lecithin retinol acyltransferase (phosphatidylcholine--retinol O-acyltransferase)	Hs.148830	9227	LRAT
0.000206		8.51618	6.61366	6.68365	6.36083	0.095486	0.168156	0.305696	0.163637	M10098	affx-humrge/m10098_m_at	-	-	-	-
3e-06		8.67483	6.71512	8.21439	4.80737	0.097995	0.137849	0.316076	0.154113	NM_003385	203798_s_at	Visinin-like 1	Hs.444212	7447	VSNL1
4e-06		11.1837	8.65848	8.96515	8.49304	0.086887	0.017934	0.220896	0.178015	AF000381	211074_at	folate receptor 1 (adult)	-	2348	-
7.5e-05		8.00681	5.15384	5.89207	5.19717	0.153106	0.15616	0.365761	0.190684	BF056092	242629_at	RAB3B, member RAS oncogene family	Hs.123072	5865	RAB3B
