# Supplementary material for: Selective repression of retinoic acid target genes by RIP140 during induced tumor cell differentiation of pluripotent human embryonal carcinoma cells
Source: Mol Cancer. 2007 Sep 19;6:57. doi: 10.1186/1476-4598-6-57 (PMC2034384; doi:10.1186/1476-4598-6-57)
Supplement: Additional file 5 — Supplemental Tables 9 through 14. The list of genes and expression values for each of the six clusters in Figure 6. [file 1476-4598-6-57-S5.xls]

## Sheet: TableS9Clust1.txt
Supplemental Table 9
mean 1	mean 2	mean 3	mean 4	SEM 1	SEM 2	SEM 3	SEM 4	Gene Identifier	Other ID	Gene Title	UG Cluster	LocusLink	Gene ID
5.99684	8.39671	6.03083	8.99213	0.129758	0.152199	0.074427	0.350152	AW246673	221766_s_at	Family with sequence similarity 46, member A	Hs.10784	55603	FAM46A
8.07888	8.68803	8.20185	8.77	0.071133	0.084696	0.09993	0.066491	AB020635	212814_at	Adenosylhomocysteinase 3	Hs.600789	23382	KIAA0828
3.93655	4.55118	3.9162	4.47762	0.038763	0.093385	0.039788	0.10466	AI631850	240192_at	FLJ45983 protein	Hs.158992	399717	FLJ45983
11.0244	10.9984	10.1861	11.1822	0.151321	0.062122	0.12491	0.049321	BE858180	212092_at	Paternally expressed 10	Hs.147492	23089	PEG10
5.223	6.41638	5.2755	6.73923	0.141683	0.091766	0.114579	0.195684	AI886656	229526_at	Aquaporin 11	Hs.503345	282679	AQP11
6.70807	8.19794	6.76286	8.21941	0.062419	0.082091	0.108873	0.136835	AK027138	217047_s_at	Family with sequence similarity 13, member A1	Hs.97270	10144	FAM13A1
7.16606	8.51635	6.93921	7.85974	0.136852	0.03144	0.248482	0.196159	D31771	205555_s_at	Msh homeobox 2	Hs.89404	4488	MSX2
11.3722	12.4522	11.2415	12.3071	0.072765	0.081149	0.019505	0.08545	NM_012342	203304_at	BMP and activin membrane-bound inhibitor homolog (Xenopus laevis)	Hs.533336	25805	BAMBI
9.30531	9.86436	9.35582	9.9454	0.037314	0.030753	0.003488	0.092137	AA902480	229711_s_at	Carboxypeptidase M	Hs.484551	1368	CPM
5.10031	6.08355	5.25509	6.33917	0.067408	0.164406	0.059637	0.122497	NM_002250	204401_at	Potassium intermediate/small conductance calcium-activated channel, subfamily N, member 4	Hs.10082	3783	KCNN4
5.04491	5.66828	5.00865	5.68465	0.046014	0.013098	0.030505	0.124833	AI086336	244579_at	Trichorhinophalangeal syndrome I	Hs.253594	7227	TRPS1
6.68025	9.29784	6.81179	9.75045	0.107732	0.080271	0.072678	0.080898	BF512846	236168_at	Acyl-CoA synthetase long-chain family member 3	Hs.471461	2181	ACSL3
3.29138	9.3479	3.52943	8.93299	0.02945	0.043061	0.128865	0.157487	BF223214	244867_at	Transcribed locus	Hs.265194	-	-
5.17257	6.20625	5.67129	5.98268	0.044907	0.061578	0.060839	0.054713	W04694	1565886_at	Transient receptor potential cation channel, subfamily M, member 7	Hs.512894	54822	TRPM7
7.633	8.60386	7.76931	8.57768	0.039545	0.08206	0.016969	0.077574	NM_014755	202657_s_at	SERTA domain containing 2	Hs.645287	9792	SERTAD2
8.41873	9.74754	8.54461	9.70191	0.106485	0.03136	0.039813	0.080224	AW628987	225522_at	AP2 associated kinase 1	Hs.468878	22848	AAK1
7.60738	8.43125	7.89083	8.37551	0.079881	0.073034	0.02646	0.078465	AK075558	1558368_s_at	chromosome 1 open reading frame 187	-	374946	-
8.88403	10.0246	9.1643	10.1473	0.048419	0.090948	0.014264	0.100215	BF725121	217591_at	SKI-like oncogene	Hs.581632	6498	SKIL
9.07429	10.2812	8.08705	10.3486	0.028083	0.15299	0.361661	0.22547	NM_003489	202599_s_at	Nuclear receptor interacting protein 1	Hs.155017	8204	NRIP1
4.22651	10.756	4.11896	10.9062	0.073223	0.052377	0.238566	0.135245	N21390	225639_at	Src kinase associated phosphoprotein 2	Hs.200770	8935	SKAP2
6.25731	6.8356	6.43924	6.92279	0.082255	0.03845	0.078886	0.028159	AI880633	228495_at	Coiled-coil domain containing 75	Hs.595250	253635	CCDC75
8.99457	9.58236	8.84636	9.43292	0.026384	0.0318	0.053512	0.129314	BF968578	225136_at	Pleckstrin homology domain containing, family A (phosphoinositide binding specific) member 2	Hs.369123	59339	PLEKHA2
5.59839	7.23883	5.80873	7.40187	0.04921	0.013356	0.051557	0.216838	AI056483	229901_at	Zinc finger protein 488	Hs.27788	118738	ZNF488
5.43475	6.19105	5.42998	6.34552	0.109956	0.057729	0.022279	0.060174	AA156240	212444_at	CDNA clone IMAGE:6025865	Hs.632997	-	-
6.95942	7.83444	6.91156	7.74227	0.085321	0.126846	0.092856	0.036298	AW975051	238883_at	Thyroid hormone receptor associated protein 2	Hs.159799	23389	THRAP2
5.45171	6.58499	5.67894	6.54749	0.134765	0.08581	0.054004	0.044134	AU156821	227329_at	ZBTB46	-	-	-
4.14735	9.88685	4.36651	10.3615	0.084625	0.261961	0.171605	0.008409	AK026415	213385_at	Chimerin (chimaerin) 2	Hs.151880	1124	CHN2
8.49337	9.33183	8.62592	9.51859	0.045347	0.111479	0.051094	0.10336	AK000684	222209_s_at	Transmembrane protein 135	Hs.188591	65084	TMEM135
4.68514	5.41824	4.68065	4.87673	0.027193	0.145826	0.017031	0.06416	AA780295	238752_at	Glycosylphosphatidylinositol specific phospholipase D1	Hs.591810	2822	GPLD1
6.27946	8.93661	6.52878	9.01893	0.134845	0.167749	0.084625	0.118249	T68858	238032_at	Dehydrogenase/reductase (SDR family) member 3	Hs.289347	9249	DHRS3
6.14132	7.35727	6.05857	7.57619	0.058851	0.094191	0.031874	0.181739	U32645	31845_at	E74-like factor 4 (ets domain transcription factor)	Hs.271940	2000	ELF4
8.49769	10.7953	8.61466	10.883	0.132815	0.135768	0.322192	0.157769	H97931	212458_at	Sprouty-related, EVH1 domain containing 2	Hs.59332	200734	SPRED2
9.24785	10.1997	9.51028	10.4224	0.1346	0.071561	0.062111	0.142919	AP001745	212875_s_at	-	-	-	-
5.97383	7.25057	5.52444	7.33623	0.151811	0.236938	0.20786	0.160642	AW138902	212466_at	Sprouty-related, EVH1 domain containing 2	Hs.59332	200734	SPRED2
8.30571	10.7642	8.77106	11.4114	0.140583	0.140305	0.38493	0.204169	NM_006681	206023_at	Neuromedin U	Hs.418367	10874	NMU
6.17755	8.04309	6.05688	7.88283	0.133808	0.02186	0.371457	0.290653	Z83838	37117_at	-	-	-	-
8.95057	10.8095	9.01169	10.8922	0.046569	0.056105	0.068513	0.092673	AL565381	227307_at	Transcribed locus	Hs.592575	-	-
6.67149	7.50965	6.56546	7.4845	0.108335	0.099173	0.13517	0.081092	AI703321	231227_at	Transcribed locus	Hs.643085	-	-
6.73396	7.87831	6.51098	8.28279	0.161562	0.114654	0.324649	0.107709	BG339064	201235_s_at	BTG family, member 2	Hs.519162	7832	BTG2
9.26576	11.1744	9.2249	10.6371	0.083075	0.127446	0.153808	0.114916	AI867198	213164_at	Mitochondrial ribosomal protein S6	Hs.302742	64968	MRPS6
5.40398	6.96563	5.39976	6.77968	0.113692	0.039536	0.163934	0.148168	BF447246	213894_at	Thrombospondin, type I, domain containing 7A	Hs.120855	221981	THSD7A
7.09764	7.81725	7.41043	7.91634	0.029802	0.048212	0.078924	0.113672	AI742383	240231_at	Antizyme inhibitor 1	Hs.459106	51582	AZIN1
3.78216	5.69609	3.84829	6.24547	0.051508	0.110744	0.049203	0.593274	NM_022469	220794_at	Gremlin 2, cysteine knot superfamily, homolog (Xenopus laevis)	Hs.98206	64388	GREM2
7.79902	8.41365	7.91109	8.33876	0.051558	0.032672	0.101869	0.088698	AV760596	222867_s_at	Mediator of RNA polymerase II transcription, subunit 31 homolog (S. cerevisiae)	Hs.567493	51003	MED31
7.14055	8.24743	7.26416	8.17837	0.140263	0.193934	0.055285	0.012908	AB020717	212990_at	Synaptojanin 1	Hs.473632	8867	SYNJ1
4.80338	5.42867	4.88583	5.39706	0.048744	0.053496	0.084476	0.047396	AK056658	1555870_at	Isoprenylcysteine carboxyl methyltransferase	Hs.515688	23463	ICMT
4.66868	5.80289	4.83874	5.54222	0.107851	0.055912	0.065488	0.08119	BG177920	214783_s_at	Annexin A11	Hs.530291	311	ANXA11
6.21576	7.4766	6.25088	7.57603	0.173727	0.200863	0.060792	0.152979	NM_014883	202972_s_at	Family with sequence similarity 13, member A1	Hs.97270	10144	FAM13A1
4.85085	7.07923	4.88589	6.98671	0.126735	0.329243	0.073833	0.449499	NM_032817	1553243_at	Inter-alpha (globulin) inhibitor H5	Hs.498586	80760	ITIH5
4.68916	7.12814	4.3181	7.45589	0.079002	0.176243	0.0566	0.548567	NM_020632	220197_at	ATPase, H+ transporting, lysosomal V0 subunit a4	Hs.98967	50617	ATP6V0A4
5.22945	6.14933	5.17016	6.30696	0.107089	0.04887	0.075113	0.139025	AW264036	228758_at	B-cell CLL/lymphoma 6 (zinc finger protein 51)	Hs.478588	604	BCL6
5.93872	8.29417	6.22366	8.29525	0.117542	0.08892	0.355556	0.393329	AI986192	242814_at	Serpin peptidase inhibitor, clade B (ovalbumin), member 9	Hs.104879	5272	SERPINB9
4.41279	5.37858	4.39023	4.93813	0.057043	0.104112	0.045303	0.11782	AU151788	232230_at	Chromosome 10 open reading frame 75	Hs.562266	90271	C10orf75
4.07555	4.89381	4.0034	4.96391	0.018974	0.109503	0.072348	0.079481	AI379143	242006_at	Chromosome 6 open reading frame 152	Hs.21945	167691	C6orf152
4.38523	10.654	4.41968	10.8109	0.092118	0.091543	0.083926	0.176683	AC003999	216899_s_at	-	-	-	-
4.66688	5.22409	4.56329	5.3765	0.006057	0.05661	0.030948	0.038648	AW298597	229086_at	Chromosome 1 open reading frame 213	Hs.61884	148898	C1orf213
5.24808	6.02348	5.06241	6.10252	0.133679	0.083052	0.079001	0.079236	NM_000864	207368_at	5-hydroxytryptamine (serotonin) receptor 1D	Hs.121482	3352	HTR1D
9.36346	10.6728	9.04619	10.3074	0.073182	0.076052	0.271582	0.165936	AF052167	218536_at	MRS2-like, magnesium homeostasis factor (S. cerevisiae)	Hs.533291	57380	MRS2L
8.15077	8.87892	8.10897	8.75658	0.042397	0.081965	0.08722	0.075625	NM_002149	205462_s_at	Hippocalcin-like 1	Hs.580427	3241	HPCAL1
5.31485	6.0522	5.65662	6.13358	0.082586	0.092711	0.124521	0.041162	AU158442	215555_at	Chromosome 1 open reading frame 63	Hs.259412	57035	C1orf63
7.5496	8.74049	7.66783	8.85437	0.032702	0.127914	0.019578	0.146479	NM_014751	203037_s_at	Metastasis suppressor 1	Hs.336994	9788	MTSS1
11.3347	12.146	11.4093	12.2545	0.034125	0.039826	0.026905	0.114893	M69148	209035_at	Midkine (neurite growth-promoting factor 2)	Hs.82045	4192	MDK
7.3605	8.96509	7.25665	9.06817	0.080508	0.036444	0.303624	0.213673	AA675892	202704_at	Transducer of ERBB2, 1	Hs.531550	10140	TOB1
5.26928	6.67049	5.08968	5.90879	0.085622	0.06095	0.227677	0.159025	AI056877	227654_at	Chromosome 20 open reading frame 175	Hs.372578	140876	C20orf175
6.30617	7.91355	5.69556	8.43378	0.087441	0.202043	0.274231	0.361433	BC002538	209722_s_at	Serpin peptidase inhibitor, clade B (ovalbumin), member 9	Hs.104879	5272	SERPINB9
3.8764	7.96768	3.94121	8.26784	0.11511	0.297177	0.049749	0.043242	BG261252	226420_at	Ecotropic viral integration site 1	Hs.554762	2122	EVI1
6.07437	6.83655	5.92467	6.85122	0.122982	0.181471	0.06178	0.045846	AL040178	228618_at	Platelet endothelial aggregation receptor 1	Hs.591470	375033	PEAR1
6.36919	7.18448	6.27473	7.2302	0.020911	0.044189	0.051248	0.064484	W93554	224817_at	SH3 and PX domains 2A	Hs.594708	9644	SH3PXD2A
4.8919	7.1946	4.65799	7.09033	0.048566	0.099748	0.098595	0.127452	AI796169	209603_at	GATA binding protein 3	Hs.524134	2625	GATA3
6.67994	9.11406	7.01027	9.2023	0.169136	0.117031	0.074011	0.126318	NM_022003	217897_at	FXYD domain containing ion transport regulator 6	Hs.635508	53826	FXYD6
7.369	8.40937	7.41301	8.38998	0.039348	0.029106	0.107597	0.066974	NM_024525	219481_at	Tetratricopeptide repeat domain 13	Hs.424788	79573	TTC13
5.12312	6.64262	5.01074	6.67487	0.034685	0.088157	0.045292	0.071728	AL049377	1562684_at	SH3 domain binding glutamic acid-rich protein like 2	Hs.302772	83699	SH3BGRL2
3.72485	7.29072	3.9678	8.25826	0.095817	0.182368	0.066118	0.041607	U73304	213436_at	cannabinoid receptor 1 (brain)	-	1268	-
7.77771	8.38901	7.89822	8.47028	0.064029	0.047112	0.118946	0.055875	AU155494	234074_at	Fidgetin	Hs.593650	55137	FIGN
8.18277	9.27624	7.77867	8.58255	0.100354	0.090034	0.144003	0.176087	NM_000022	204639_at	Adenosine deaminase	Hs.255479	100	ADA
6.99259	7.8873	6.9082	7.95134	0.059814	0.083966	0.162681	0.11221	NM_005938	205451_at	Myeloid/lymphoid or mixed-lineage leukemia (trithorax homolog, Drosophila); translocated to, 7	Hs.584654	4303	MLLT7
6.24911	7.5267	6.68677	7.71254	0.071931	0.106253	0.097779	0.188849	AK021554	232307_at	Thyroid hormone receptor associated protein 2	Hs.159799	23389	THRAP2
6.32889	7.15684	5.98784	6.72919	0.09239	0.204034	0.053811	0.093805	AF070569	214696_at	hypothetical protein MGC14376	-	84981	-
3.97589	4.6782	3.98053	4.67824	0.045012	0.078002	0.055756	0.050142	AW573027	244425_at	Chromosome 14 open reading frame 43	Hs.560315	91748	C14orf43
9.84097	11.0405	9.89133	10.8925	0.023588	0.003315	0.072297	0.059277	NM_022748	217853_at	Tensin 3	Hs.520814	64759	TNS3
6.73163	7.34445	6.57993	6.9684	0.079019	0.058185	0.088425	0.019797	AI092824	228455_at	RNA binding motif protein 15	Hs.435947	64783	RBM15
5.21257	6.06464	5.13005	5.78358	0.087358	0.089891	0.089249	0.003662	N47725	203595_s_at	Transcribed locus	Hs.633385	-	-
4.36045	5.97121	4.35842	4.97689	0.01758	0.173639	0.072564	0.120257	AA463626	229103_at	Wingless-type MMTV integration site family, member 3	Hs.445884	7473	WNT3
6.35376	7.56978	6.39722	7.87003	0.035338	0.024831	0.120539	0.200516	AI861874	230935_at	Transcribed locus	Hs.652578	-	-
5.26711	6.14104	5.09857	6.34113	0.079881	0.11098	0.098461	0.109901	AI302262	228048_at	Chromosome 10 open reading frame 41	Hs.534598	283065	C10orf41
7.58489	8.80411	7.42918	9.21787	0.117993	0.15874	0.076658	0.076689	AI809234	228228_at	Dapper, antagonist of beta-catenin, homolog 3 (Xenopus laevis)	Hs.515490	147906	DACT3
6.16058	7.28295	6.58916	7.25292	0.064896	0.140335	0.069379	0.067727	BE466926	217671_at	Regulatory factor X, 3 (influences HLA class II expression)	Hs.136829	5991	RFX3
8.29427	8.89784	8.29889	8.59396	0.033794	0.053662	0.087587	0.049748	NM_005505	1552256_a_at	Scavenger receptor class B, member 1	Hs.298813	949	SCARB1
7.15754	8.27393	7.17267	8.0735	0.041806	0.063962	0.157828	0.189877	BF111819	228933_at	Nance-Horan syndrome (congenital cataracts and dental anomalies)	Hs.201623	4810	NHS
4.60948	7.05476	4.51914	6.62123	0.112054	0.158854	0.09003	0.137979	AW004714	242450_at	Transcribed locus	Hs.607986	-	-
6.04175	7.72872	6.14414	7.51347	0.091381	0.147873	0.189633	0.318739	NM_015366	205980_s_at	Proline rich 5 (renal)	Hs.102336	55615	PRR5
4.22701	6.14623	4.2703	5.36166	0.078658	0.134826	0.088376	0.402411	NM_000231	207302_at	Sarcoglycan, gamma (35kDa dystrophin-associated glycoprotein)	Hs.37167	6445	SGCG
8.50675	9.18947	8.47131	9.19978	0.088418	0.08157	0.025296	0.004871	AI375115	226844_at	MOBKL2B	-	-	-
4.04811	5.39993	3.91591	5.73944	0.003604	0.147569	0.028746	0.296669	AI870583	222780_s_at	Brain and acute leukemia, cytoplasmic	Hs.533446	79870	BAALC
9.24249	11.3755	9.37024	11.8653	0.143319	0.197845	0.069447	0.076509	D89053	201661_s_at	Acyl-CoA synthetase long-chain family member 3	Hs.471461	2181	ACSL3
6.23805	7.26517	6.34317	6.72627	0.13694	0.01066	0.110959	0.127323	NM_007210	219956_at	UDP-N-acetyl-alpha-D-galactosamine:polypeptide N-acetylgalactosaminyltransferase 6 (GalNAc-T6)	Hs.505575	11226	GALNT6
11.3109	11.8385	11.3926	11.9444	0.06696	0.077326	0.105223	0.022074	NM_006623	201397_at	Phosphoglycerate dehydrogenase	Hs.487296	26227	PHGDH
5.15909	6.40966	4.72808	5.4923	0.103597	0.243663	0.142519	0.12305	NM_006933	1553313_s_at	Mitochondrial ribosomal protein S6	Hs.302742	64968	MRPS6
9.60804	11.4003	9.69073	11.4305	0.102792	0.038357	0.115992	0.044103	NM_004815	203910_at	Rho GTPase activating protein 29	Hs.483238	9411	ARHGAP29
6.69729	7.48839	6.80057	7.27284	0.017477	0.036685	0.134235	0.120517	AI692878	229568_at	MOB1, Mps One Binder kinase activator-like 2B (yeast)	Hs.651275	79817	MOBKL2B
5.47081	6.34176	5.61691	6.16412	0.107961	0.160171	0.006998	0.065288	AI968904	243526_at	WD repeat domain 86	Hs.647083	349136	WDR86
5.4764	7.31186	5.56632	7.00793	0.117611	0.160658	0.124771	0.278737	AI740914	230008_at	-	-	-	-
3.80013	4.58341	3.81458	4.34777	0.054104	0.061456	0.055624	0.128907	AI422414	238733_at	Carboxypeptidase M	Hs.484551	1368	CPM
3.74582	4.55107	3.6869	4.45991	0.061714	0.182151	0.045499	0.056874	AW376860	239520_at	Transcribed locus	Hs.156398	-	-
4.55911	5.88758	5.13162	5.95935	0.158568	0.149104	0.119093	0.19255	AA651631	243561_at	YY1 associated factor 2	Hs.505289	10138	YAF2
6.52599	8.60573	6.34112	8.64769	0.115639	0.057535	0.104664	0.160273	BE965311	232269_x_at	Meteorin, glial cell differentiation regulator	Hs.533772	79006	METRN
3.74664	4.61927	3.74448	4.64005	0.073086	0.103994	0.058627	0.200727	BE046923	230496_at	Family with sequence similarity 123A	Hs.528335	219287	FAM123A
4.61681	10.1438	4.48706	9.59632	0.107545	0.041723	0.16716	0.16017	AI374739	230372_at	Transcribed locus	Hs.159226	-	-
5.72477	6.80517	5.57226	6.57561	0.016601	0.118219	0.072796	0.142697	BC035817	1555491_a_at	Peter pan homolog (Drosophila)	Hs.14468	56342	PPAN
5.22361	11.6453	5.55749	11.6052	0.029665	0.037001	0.048211	0.164958	AB014486	204362_at	Src kinase associated phosphoprotein 2	Hs.200770	8935	SKAP2
7.75742	8.68852	7.5122	8.66085	0.074277	0.042299	0.080271	0.138707	BC001305	210868_s_at	ELOVL family member 6, elongation of long chain fatty acids (FEN1/Elo2, SUR4/Elo3-like, yeast)	Hs.412939	79071	ELOVL6
4.90393	5.62773	4.97759	5.54207	0.040932	0.081944	0.029913	0.096445	S69232	33494_at	Electron-transferring-flavoprotein dehydrogenase	Hs.155729	2110	ETFDH
6.47056	7.24033	6.13402	7.57027	0.085189	0.220489	0.115316	0.104609	NM_005414	206675_s_at	SKI-like oncogene	Hs.581632	6498	SKIL
7.45288	8.23762	7.41116	8.47526	0.148126	0.060412	0.10112	0.130647	AI968085	213425_at	Wingless-type MMTV integration site family, member 5A	Hs.652181	7474	WNT5A
5.38222	6.44805	5.43074	6.24792	0.050364	0.102906	0.129063	0.170625	AA524250	224822_at	Deleted in liver cancer 1	Hs.134296	10395	DLC1
8.4956	9.10497	8.62531	9.01352	0.088169	0.07021	0.08222	0.036645	Z95331	202994_s_at	fibulin 1	-	2192	-
4.78001	5.51257	4.66954	5.41835	0.141312	0.068946	0.065112	0.07333	W95007	1557418_at	Acyl-CoA synthetase long-chain family member 4	Hs.268785	2182	ACSL4
3.71241	4.75525	3.97731	4.37446	0.037523	0.039401	0.09011	0.175828	NM_005118	221085_at	Tumor necrosis factor (ligand) superfamily, member 15	Hs.241382	9966	TNFSF15
7.56733	12.9815	8.26696	13.3815	0.064744	0.258692	0.469288	0.091036	NM_000783	206424_at	Cytochrome P450, family 26, subfamily A, polypeptide 1	Hs.150595	1592	CYP26A1
7.60294	8.66297	7.10811	8.0094	0.033072	0.081511	0.151072	0.109756	X02189	216705_s_at	-	-	-	-
5.32906	5.91766	5.29908	5.82345	0.111184	0.05693	0.093993	0.041481	AL133573	233409_at	Ras homolog gene family, member T1	Hs.644221	55288	RHOT1
5.30944	6.2087	5.07835	5.80801	0.081339	0.173346	0.064532	0.109373	AW007350	223537_s_at	Wingless-type MMTV integration site family, member 5B	Hs.306051	81029	WNT5B
4.84115	6.91211	4.89282	7.27505	0.073058	0.106888	0.07528	0.347541	AF177340	223509_at	Claudin 2	Hs.522746	9075	CLDN2
4.24799	11.7687	4.42972	11.801	0.151853	0.082878	0.070077	0.074321	CA448125	1557051_s_at	Homeobox A2	Hs.445239	3199	HOXA2
4.24033	5.90982	4.35535	5.53253	0.110779	0.020866	0.130398	0.058802	BF439063	229242_at	Transcribed locus	Hs.23349	-	-
4.89184	7.88931	4.94511	8.30009	0.047822	0.192287	0.134191	0.141135	L29126	211419_s_at	chimerin (chimaerin) 2	-	1124	-
9.10295	9.96336	9.08792	10.0392	0.048094	0.047601	0.085372	0.048583	NM_003919	204688_at	Sarcoglycan, epsilon	Hs.371199	8910	SGCE
5.53174	7.4011	5.32697	7.0134	0.049715	0.175024	0.214917	0.243177	BE044588	243191_at	-	-	-	-
4.96633	6.57832	5.3661	6.60987	0.094445	0.252799	0.023405	0.208168	AI740629	232628_at	Family with sequence similarity 13, member A1	Hs.97270	10144	FAM13A1
9.44994	10.5555	9.6366	10.6414	0.05641	0.068463	0.125052	0.083777	NM_021615	221059_s_at	Carbohydrate (N-acetylglucosamine 6-O) sulfotransferase 6	Hs.487510	4166	CHST6
5.814	7.23913	5.69297	6.89669	0.141193	0.1256	0.219002	0.094872	L08961	211913_s_at	-	-	-	-
4.95539	5.59263	4.74225	5.4819	0.170084	0.03422	0.084115	0.055189	NM_012301	207702_s_at	Membrane associated guanylate kinase, WW and PDZ domain containing 2	Hs.583235	9863	MAGI2
6.53269	7.98718	6.72664	8.07058	0.141905	0.102498	0.073395	0.194652	AI683911	242452_at	WD repeat domain 86	Hs.647083	349136	WDR86
4.21013	9.66652	4.17689	10.0929	0.065904	0.100909	0.17399	0.122172	AB014486	204361_s_at	Src kinase associated phosphoprotein 2	Hs.200770	8935	SKAP2
6.89732	7.74379	6.97585	7.98555	0.031549	0.076498	0.07908	0.13337	AW515704	227308_x_at	Latent transforming growth factor beta binding protein 3	Hs.289019	4054	LTBP3
6.30552	7.57105	6.7131	7.78288	0.075413	0.094882	0.099357	0.117575	AI760298	244054_at	SKI-like oncogene	Hs.581632	6498	SKIL
7.66238	9.1537	7.96644	9.21481	0.10111	0.094316	0.094258	0.193295	BF001714	203633_at	Carnitine palmitoyltransferase 1A (liver)	Hs.503043	1374	CPT1A
10.1843	10.7974	10.0162	10.7023	0.058764	0.085218	0.091729	0.044962	NM_001458	207876_s_at	Filamin C, gamma (actin binding protein 280)	Hs.58414	2318	FLNC
4.02523	7.58237	4.00814	7.57766	0.125311	0.013793	0.105549	0.16036	AI796169	209602_s_at	GATA binding protein 3	Hs.524134	2625	GATA3
6.70071	7.86716	6.6632	7.75172	0.068564	0.138667	0.047279	0.261094	U69563	210056_at	Rho family GTPase 1	Hs.124940	27289	RND1
6.49777	7.7079	6.7903	7.703	0.078865	0.129085	0.048729	0.078933	BE348318	236167_at	Tensin 3	Hs.520814	64759	TNS3
7.85349	8.88155	7.89648	8.41859	0.133383	0.110659	0.058532	0.072446	AV720803	222271_at	Transcribed locus	Hs.547465	-	-
7.49998	8.76946	7.43365	8.93029	0.11782	0.20095	0.095398	0.138277	NM_014883	202973_x_at	Family with sequence similarity 13, member A1	Hs.97270	10144	FAM13A1
9.01173	10.2037	8.99485	10.4066	0.078134	0.077661	0.014594	0.082372	AI141802	201460_at	Mitogen-activated protein kinase-activated protein kinase 2	Hs.643566	9261	MAPKAPK2
8.08219	8.93867	8.20843	8.77339	0.141931	0.110712	0.040285	0.073628	AW005545	1556826_s_at	Chromosome 1 open reading frame 187	Hs.371716	374946	C1orf187
4.24556	5.32836	3.99592	4.78072	0.060706	0.023022	0.072616	0.143802	BF982927	213167_s_at	MRPS6	-	-	-
6.31128	6.89119	6.08715	7.15032	0.108776	0.065895	0.029557	0.193572	NM_001421	203490_at	E74-like factor 4 (ets domain transcription factor)	Hs.271940	2000	ELF4
5.69699	6.55933	6.03758	6.4768	0.017701	0.042765	0.106298	0.077371	AB053318	1554106_at	Amyotrophic lateral sclerosis 2 (juvenile) chromosome region, candidate 16	Hs.648846	130029	ALS2CR16
7.87674	8.58331	8.18017	8.60647	0.027914	0.052793	0.123736	0.102533	NM_023076	221064_s_at	Chromosome 16 open reading frame 28	Hs.643536	65259	C16orf28
8.31446	9.07439	8.20383	8.83482	0.069962	0.11104	0.05929	0.027618	NM_024572	219271_at	UDP-N-acetyl-alpha-D-galactosamine:polypeptide N-acetylgalactosaminyltransferase 14 (GalNAc-T14)	Hs.468058	79623	GALNT14
7.99426	8.6928	8.03587	8.70289	0.04429	0.059497	0.054441	0.110572	BG497776	225695_at	Chromosome 2 open reading frame 18	Hs.516034	54978	C2orf18
4.04868	12.8951	4.11622	12.6577	0.063431	0.018923	0.023368	0.164879	S79910	214639_s_at	Homeobox A1	Hs.67397	3198	HOXA1
9.99737	10.8113	10.065	10.9448	0.060769	0.12201	0.124635	0.090158	AL137749	222240_s_at	Myo-inositol 1-phosphate synthase A1	Hs.405873	51477	ISYNA1
5.54591	7.89023	5.67803	8.13217	0.131223	0.105681	0.14135	0.057146	AI806984	203749_s_at	Retinoic acid receptor, alpha	Hs.137731	5914	RARA
9.20191	10.0393	9.23514	10.0717	0.044628	0.099748	0.050902	0.025111	NM_018180	218198_at	DEAH (Asp-Glu-Ala-His) box polypeptide 32	Hs.501379	55760	DHX32
5.93123	8.23668	5.94607	8.78733	0.100607	0.074824	0.129038	0.087105	BF221850	242726_at	Acyl-CoA synthetase long-chain family member 3	Hs.471461	2181	ACSL3
8.75717	9.62557	8.86164	9.7154	0.049189	0.09654	0.074806	0.139714	NM_003392	205990_s_at	Wingless-type MMTV integration site family, member 5A	Hs.652181	7474	WNT5A
5.6655	6.57517	5.74193	6.5938	0.071961	0.048137	0.045868	0.101977	BF939235	244046_at	Up-regulated gene 4	Hs.284286	55665	URG4
6.97417	8.15963	6.95636	8.13248	0.058395	0.042219	0.1143	0.05434	NM_016372	218855_at	G protein-coupled receptor 175	Hs.6418	131601	GPR175
10.1521	11.3591	10.1472	11.0171	0.031946	0.039951	0.2005	0.187672	AI634866	224596_at	Solute carrier family 44, member 1	Hs.573495	23446	SLC44A1
9.35344	10.0354	9.2478	9.80658	0.018991	0.092611	0.063499	0.041629	BE617588	212552_at	-	-	-	-
8.42977	9.4011	8.55277	9.52314	0.004903	0.045046	0.065621	0.017672	BG107456	202656_s_at	SERTA domain containing 2	Hs.645287	9792	SERTAD2
5.07488	6.58147	4.72625	6.37641	0.182983	0.195037	0.092216	0.232033	AA406052	242042_s_at	Hypothetical LOC401022	Hs.98661	401022	LOC401022
6.6274	7.28587	6.64108	7.2393	0.05548	0.045998	0.018584	0.16377	H15073	236685_at	Transcribed locus	Hs.436029	-	-
9.56893	11.7464	9.57111	12.1743	0.082733	0.112646	0.065356	0.021171	D89053	201662_s_at	Acyl-CoA synthetase long-chain family member 3	Hs.471461	2181	ACSL3
4.27999	5.06937	4.30656	4.81789	0.016023	0.033906	0.04245	0.172009	NM_025107	220471_s_at	Myc target 1	Hs.18160	80177	MYCT1
5.9157	6.55606	5.98583	6.1439	0.021882	0.091977	0.061543	0.059638	AK023679	228184_at	Dispatched homolog 1 (Drosophila)	Hs.528817	84976	DISP1
5.21531	6.41926	5.09122	6.66687	0.121809	0.136484	0.230434	0.20302	BF434995	228890_at	Atonal homolog 8 (Drosophila)	Hs.135569	84913	ATOH8
5.66988	8.71117	5.60791	9.51163	0.095388	0.212201	0.08832	0.277919	NM_021822	204205_at	Apolipoprotein B mRNA editing enzyme, catalytic polypeptide-like 3F	Hs.441124	200316	APOBEC3F
9.00278	9.85769	9.18569	10.0384	0.048846	0.10081	0.02736	0.02446	AW026449	222742_s_at	RAB, member RAS oncogene family-like 5	Hs.389104	64792	RABL5
5.81943	7.88716	5.76966	8.32899	0.041176	0.227024	0.15465	0.046896	NM_004067	207486_x_at	Chimerin (chimaerin) 2	Hs.151880	1124	CHN2
5.89794	7.05083	5.98563	7.0552	0.038876	0.127046	0.174871	0.19308	NM_024652	219441_s_at	Leucine-rich repeat kinase 1	Hs.407918	79705	LRRK1
10.0776	10.7373	10.2009	10.7974	0.061632	0.098951	0.006053	0.083092	NM_006886	217801_at	ATP synthase, H+ transporting, mitochondrial F1 complex, epsilon subunit	Hs.177530	514	ATP5E
7.55112	8.77755	7.47088	8.97673	0.021886	0.105454	0.060989	0.079771	BG325734	215050_x_at	Mitogen-activated protein kinase-activated protein kinase 2	Hs.643566	9261	MAPKAPK2
6.77996	7.68056	7.0801	7.79356	0.072762	0.047686	0.058886	0.037013	AK021505	215387_x_at	Glypican 6	Hs.444329	10082	GPC6
4.73509	5.94525	4.99403	5.60464	0.079776	0.21798	0.076859	0.066946	AK024867	216167_at	leucine rich repeat neuronal 5	-	10446	-
5.79589	7.63909	6.03703	7.76823	0.030515	0.175114	0.303002	0.274998	AL049245	1563357_at	MRNA; cDNA DKFZp564C203 (from clone DKFZp564C203)	Hs.638732	-	-
5.39185	8.19049	5.25263	7.93782	0.084553	0.083869	0.104573	0.282745	AI760132	226096_at	Fibronectin type III domain containing 5	Hs.524234	252995	FNDC5
8.53581	9.88832	8.49939	9.98692	0.037991	0.071939	0.087376	0.109017	AB018009	201195_s_at	Solute carrier family 7 (cationic amino acid transporter, y+ system), member 5	Hs.513797	8140	SLC7A5
5.15202	6.24406	5.44759	5.92835	0.14349	0.075112	0.066106	0.091096	AI732637	244455_at	Potassium channel, subfamily T, member 2	Hs.420016	343450	KCNT2
4.18436	5.01103	4.09373	5.23956	0.032393	0.113769	0.150686	0.126522	AI822094	244512_at	Transcribed locus, strongly similar to XP_001081342.1 similar to Homeobox protein Hox-B3 (Hox-2.7) (MH-23) [Rattus norvegicu	Hs.171806	-	-
4.05934	11.8753	3.98141	11.9018	0.107958	0.103654	0.086261	0.032716	BF593636	228642_at	Homeobox A2	Hs.445239	3199	HOXA2
7.42492	8.9311	7.06493	9.31741	0.104002	0.1969	0.139948	0.127624	AA584310	225681_at	Collagen triple helix repeat containing 1	Hs.405614	115908	CTHRC1
3.73346	4.54022	3.79313	4.46554	0.023109	0.090177	0.024524	0.058955	T83966	1556590_s_at	SAPS domain family, member 3	Hs.503022	55291	SAPS3
5.42666	6.7618	5.8381	7.02856	0.159149	0.071777	0.216967	0.198402	W80619	240789_at	WD repeat domain 44	Hs.98510	54521	WDR44
6.86336	7.58581	7.15643	7.72275	0.041044	0.053024	0.117478	0.067472	BC017771	1568834_s_at	Coiled-coil domain containing 90B	Hs.368866	60492	CCDC90B
10.9304	11.8751	10.9614	11.9904	0.077837	0.101046	0.097689	0.08246	NM_014033	207761_s_at	LETM1 domain containing 1	Hs.288771	25875	LETMD1
6.22266	7.33014	6.27589	7.16015	0.071211	0.131288	0.124309	0.085948	AI800790	240071_at	Full length insert cDNA clone ZB81F12	Hs.209641	-	-
4.0486	6.8885	4.43744	7.33148	0.138387	0.384767	0.135607	0.063437	AI539118	238763_at	RNA binding motif protein 20	Hs.116630	282996	RBM20
7.73015	9.42362	7.69717	9.18937	0.022357	0.010322	0.100381	0.131602	AU153138	212622_at	Transmembrane protein 41B	Hs.594563	440026	TMEM41B
5.3868	6.31348	5.10933	6.28559	0.009672	0.009751	0.064575	0.135731	NM_003979	203108_at	G protein-coupled receptor, family C, group 5, member A	Hs.631733	9052	GPRC5A
9.76578	10.9951	9.28324	10.6085	0.01404	0.02848	0.328655	0.18476	AF052167	218538_s_at	MRS2-like, magnesium homeostasis factor (S. cerevisiae)	Hs.533291	57380	MRS2L
5.87785	7.03016	6.17902	7.00092	0.099405	0.060122	0.152977	0.05783	AU145807	233196_at	Paternally expressed 10	Hs.147492	23089	PEG10
4.07234	4.67959	4.25008	4.62986	0.030906	0.091007	0.054877	0.09436	AL137654	215508_at	-	-	-	-
5.47678	5.99609	5.58853	6.12647	0.078831	0.018316	0.118604	0.062455	T86196	238176_at	-	-	-	-
8.06692	10.7444	7.71654	10.712	0.052029	0.057375	0.21473	0.392938	NM_006984	205328_at	Claudin 10	Hs.534377	9071	CLDN10
8.48929	9.92382	8.62552	9.87927	0.039186	0.088612	0.039557	0.053176	NM_014911	205434_s_at	AP2 associated kinase 1	Hs.468878	22848	AAK1
6.98281	8.37951	6.71716	8.00851	0.171994	0.01938	0.15501	0.234088	BC015390	1558404_at	3-beta-hydroxysteroid dehydrogenase, tissue-type heart	Hs.515383	128102	LOC128102
9.01247	10.0997	8.97997	9.92277	0.08543	0.049864	0.064235	0.07701	NM_001157	206200_s_at	Annexin A11	Hs.530291	311	ANXA11
7.12159	7.91164	7.16316	7.80502	0.077201	0.033347	0.12561	0.010313	AB007956	212183_at	Nudix (nucleoside diphosphate linked moiety X)-type motif 4	Hs.591008	11163	NUDT4
4.43263	6.74199	4.39412	7.01646	0.049207	0.196776	0.110219	0.355533	NM_005221	213707_s_at	Distal-less homeobox 5	Hs.99348	1749	DLX5
8.86061	9.69912	8.72634	9.93991	0.151971	0.135442	0.093118	0.130937	AL565621	224583_at	Coactosin-like 1 (Dictyostelium)	Hs.289092	23406	COTL1
5.01165	6.79489	5.03936	6.43288	0.084992	0.186034	0.185355	0.282416	AK000019	234269_at	Hypothetical protein LOC729045	Hs.211764	729045	LOC729045
4.38214	6.72697	4.70356	6.18305	0.061973	0.117905	0.15407	0.233978	AI242583	231947_at	Myc target 1	Hs.18160	80177	MYCT1
7.11854	8.21137	6.60152	8.29835	0.118635	0.016076	0.248958	0.219256	BF240286	228834_at	Transducer of ERBB2, 1	Hs.531550	10140	TOB1
3.75185	4.89729	3.72746	4.93981	0.026857	0.046442	0.066275	0.210071	NM_000185	205576_at	Serpin peptidase inhibitor, clade D (heparin cofactor), member 1	Hs.474270	3053	SERPIND1
5.41318	6.16482	5.54505	5.96427	0.013806	0.10524	0.081288	0.088819	NM_003033	208322_s_at	ST3 beta-galactoside alpha-2,3-sialyltransferase 1	Hs.584803	6482	ST3GAL1
4.69894	6.13226	5.24925	5.96048	0.015022	0.104373	0.094376	0.189606	N66614	235465_at	-	-	-	-
6.595	8.26638	6.87249	7.61203	0.077411	0.263497	0.126643	0.208156	NM_030775	221029_s_at	Wingless-type MMTV integration site family, member 5B	Hs.306051	81029	WNT5B
5.76186	8.10125	5.84713	8.81767	0.07967	0.129152	0.113582	0.030705	AI288759	226137_at	AT-binding transcription factor 1	Hs.461285	463	ATBF1
6.49725	8.66967	6.48062	8.64624	0.062654	0.09602	0.114128	0.236746	NM_001976	204483_at	Enolase 3 (beta, muscle)	Hs.224171	2027	ENO3
8.17911	9.28849	8.47118	9.5471	0.10564	0.206197	0.057192	0.191416	AI355441	225239_at	CDNA FLJ26120 fis, clone SYN00419	Hs.593027	-	-
8.01601	9.49857	8.27438	9.3057	0.128977	0.085993	0.094051	0.308681	BE500990	237710_at	-	-	-	-
6.26911	7.41178	6.61173	7.62059	0.011002	0.103844	0.047987	0.087422	AF111178	223730_at	Glypican 6	Hs.444329	10082	GPC6
6.41063	10.3015	5.92273	10.5547	0.183795	0.111687	0.136159	0.10323	AA912476	229073_at	Hypothetical protein LOC145786	Hs.599998	145786	LOC145786
7.07799	7.75098	7.27483	7.84834	0.024098	0.04585	0.154034	0.08884	AA810695	228173_at	GNAS complex locus	Hs.125898	2778	GNAS
6.44419	7.21311	6.80508	7.02179	0.10604	0.043044	0.053152	0.044824	AI821935	241457_at	F-box and leucine-rich repeat protein 7	Hs.433057	23194	FBXL7
5.94215	7.10789	5.89724	7.39652	0.070726	0.133802	0.107063	0.187218	X75208	1438_at	EPH receptor B3	Hs.2913	2049	EPHB3
7.87638	11.3541	7.66956	11.2743	0.046898	0.068434	0.10565	0.153235	AI796169	209604_s_at	GATA binding protein 3	Hs.524134	2625	GATA3
3.81216	5.0516	3.73796	4.9227	0.063607	0.077184	0.173602	0.276002	AW117383	243907_at	Transcribed locus	Hs.171965	-	-
10.4878	11.8415	10.3465	11.6273	0.101605	0.091319	0.079319	0.122907	AU153138	212623_at	Transmembrane protein 41B	Hs.594563	440026	TMEM41B
5.59988	6.14186	5.45807	6.34994	0.061733	0.109283	0.11192	0.082164	AA922110	240328_at	Guanine nucleotide binding protein (G protein), alpha activating activity polypeptide O	Hs.241431	2775	GNAO1
4.62645	7.03823	4.34894	6.65691	0.0282	0.168456	0.169552	0.416681	AA211909	228737_at	Chromosome 20 open reading frame 100	Hs.26608	84969	C20orf100
6.52476	7.35324	6.14225	7.23224	0.029918	0.124058	0.16066	0.127525	AI688418	213030_s_at	Plexin A2	Hs.497626	5362	PLXNA2
4.36379	6.69233	4.26483	7.49296	0.127445	0.314982	0.066279	0.147199	AW085505	227198_at	AF4/FMR2 family, member 3	Hs.444414	3899	AFF3
5.84435	6.71126	6.20227	6.62014	0.055125	0.072191	0.061827	0.053676	AA436887	243993_at	PCTAIRE protein kinase 2	Hs.506415	5128	PCTK2
9.50991	10.5806	9.76867	10.6117	0.012599	0.017293	0.094264	0.047124	BC005871	224435_at	Chromosome 10 open reading frame 58	Hs.500333	84293	C10orf58
3.97481	4.71739	3.96176	4.67393	0.04692	0.061308	0.040187	0.107922	AI733564	236439_at	B-cell CLL/lymphoma 6 (zinc finger protein 51)	Hs.478588	604	BCL6
7.94415	9.01091	8.09112	9.23085	0.116955	0.114336	0.127457	0.096336	NM_022117	218012_at	TSPY-like 2	Hs.136164	64061	TSPYL2
4.15542	5.91305	4.2339	6.31235	0.038168	0.059049	0.082054	0.282847	AU147152	233180_at	Ring finger protein 152	Hs.465316	220441	RNF152
9.03311	9.99789	9.11437	10.0153	0.076914	0.001843	0.100783	0.143445	NM_024090	204256_at	ELOVL family member 6, elongation of long chain fatty acids (FEN1/Elo2, SUR4/Elo3-like, yeast)	Hs.412939	79071	ELOVL6
5.97741	6.83344	6.13253	6.92274	0.123269	0.041172	0.149423	0.024021	AI130705	226448_at	Family with sequence similarity 89, member A	Hs.38516	375061	FAM89A
4.68905	5.39046	4.54975	5.29654	0.01681	0.024538	0.124971	0.067094	AK026802	233079_at	C-mer proto-oncogene tyrosine kinase	Hs.306178	10461	MERTK
6.76293	10.9873	6.8462	11.2251	0.089558	0.032953	0.280417	0.120574	NM_016651	219179_at	Dapper, antagonist of beta-catenin, homolog 1 (Xenopus laevis)	Hs.48950	51339	DACT1
5.43991	6.98034	5.30769	7.28773	0.093209	0.26639	0.270589	0.192996	AI244908	227697_at	Suppressor of cytokine signaling 3	Hs.527973	9021	SOCS3
5.84893	8.11474	6.0179	8.44441	0.043907	0.071839	0.126159	0.193443	AI491983	228549_at	Transmembrane protein 63A	Hs.119387	9725	TMEM63A
5.80692	7.36791	5.87253	7.69155	0.097539	0.137139	0.095138	0.412669	NM_021070	219922_s_at	Latent transforming growth factor beta binding protein 3	Hs.289019	4054	LTBP3
8.72177	10.8583	8.81201	11.0564	0.170086	0.181342	0.130783	0.039838	AL525798	201660_at	Acyl-CoA synthetase long-chain family member 3	Hs.471461	2181	ACSL3
3.64576	4.54201	3.66651	4.22502	0.109256	0.129886	0.008932	0.073893	D87811	210002_at	GATA binding protein 6	Hs.514746	2627	GATA6
6.54975	8.45849	6.26243	8.51312	0.090919	0.027525	0.068693	0.197354	NM_024042	219051_x_at	Meteorin, glial cell differentiation regulator	Hs.533772	79006	METRN
8.75707	9.94253	8.5525	9.58974	0.076066	0.01971	0.182346	0.166999	NM_014840	204589_at	NUAK family, SNF1-like kinase, 1	Hs.524692	9891	NUAK1
10.341	11.2623	10.5209	11.3095	0.096299	0.0959	0.114414	0.11679	BF512388	228155_at	Chromosome 10 open reading frame 58	Hs.500333	84293	C10orf58
4.8968	6.89244	5.18184	6.63997	0.121056	0.144536	0.113069	0.090556	AK092668	1558280_s_at	Rho GTPase activating protein 29	Hs.483238	9411	ARHGAP29
7.62293	8.94697	7.56397	8.71045	0.076746	0.058752	0.222128	0.162261	BF511231	213258_at	Tissue factor pathway inhibitor (lipoprotein-associated coagulation inhibitor)	Hs.516578	7035	TFPI
5.65846	9.64922	5.83682	9.20989	0.118012	0.06826	0.379655	0.463356	BF673779	230137_at	Transmembrane protein 155	Hs.27524	132332	TMEM155
7.68964	9.86107	7.54418	9.87066	0.116126	0.076771	0.072199	0.08232	BE855765	226989_at	RGM domain family, member B	Hs.526902	285704	RGMB
9.09372	9.86468	9.02118	9.70272	0.08642	0.106958	0.103033	0.115442	AL137679	226416_at	Three prime histone mRNA exonuclease 1	Hs.20000	90459	THEX1
5.20065	6.0175	5.07828	5.82957	0.014776	0.080849	0.131443	0.078453	AL555612	226559_at	Immediate early response 5-like	Hs.591902	389792	IER5L
10.8906	13.5119	10.7447	13.6637	0.075925	0.01183	0.081151	0.09815	NM_001878	202575_at	Cellular retinoic acid binding protein 2	Hs.405662	1382	CRABP2
6.56473	7.47392	6.93211	7.41636	0.101298	0.05709	0.07582	0.040126	AW601184	238589_s_at	Ataxin 2	Hs.76253	6311	ATXN2
6.87142	7.45287	6.92388	7.4856	0.089729	0.047473	0.083196	0.087365	M21985	210530_s_at	Nuclear receptor subfamily 2, group C, member 1	Hs.108301	7181	NR2C1
7.5865	8.46676	7.32318	8.00694	0.047935	0.039056	0.184404	0.115434	NM_014735	204866_at	PHD finger protein 16	Hs.371977	9767	PHF16
9.8148	11.1141	9.9619	11.3718	0.06572	0.044288	0.018184	0.078912	AF070622	212124_at	Zinc finger, MIZ-type containing 1	Hs.193118	57178	ZMIZ1
8.55231	10.4059	8.21121	9.60147	0.050397	0.078486	0.181891	0.173602	AK024896	212944_at	Mitochondrial ribosomal protein S6	Hs.302742	64968	MRPS6
4.44846	5.64217	4.55974	5.85455	0.10132	0.039246	0.023914	0.116881	NM_024756	219091_s_at	Multimerin 2	Hs.524479	79812	MMRN2
5.5447	6.65907	5.43809	6.52269	0.072361	0.079335	0.078054	0.102114	AI686488	226097_at	Fibronectin type III domain containing 5	Hs.524234	252995	FNDC5
4.01043	7.17685	3.95519	7.16318	0.066682	0.180165	0.032758	0.267222	BE675324	242598_at	Src kinase associated phosphoprotein 2	Hs.200770	8935	SKAP2
5.96276	7.45715	5.84331	7.21469	0.089778	0.045132	0.130325	0.046647	AF026219	210762_s_at	Deleted in liver cancer 1	Hs.134296	10395	DLC1
5.39977	7.1066	5.26411	7.13879	0.087761	0.121022	0.043778	0.199417	AA404273	228037_at	Retinoic acid receptor, alpha	Hs.137731	5914	RARA
9.73305	10.6801	9.68921	10.8978	0.06441	0.020185	0.176157	0.131018	AI583537	200901_s_at	Mannose-6-phosphate receptor (cation dependent)	Hs.134084	4074	M6PR
6.61173	7.35761	6.5805	7.34165	0.045255	0.089552	0.048623	0.063561	M62324	213138_at	AT rich interactive domain 5A (MRF1-like)	Hs.920	10865	ARID5A
8.54434	9.3923	8.53455	9.44391	0.031488	0.043611	0.141506	0.149027	AF321442	223223_at	ARV1 homolog (S. cerevisiae)	Hs.275736	64801	ARV1
6.5422	7.19296	6.30362	7.02004	0.023053	0.091705	0.035573	0.063709	BF432260	228419_at	CDNA FLJ32491 fis, clone SKNSH1000308	Hs.595243	-	-
5.08481	7.49077	4.83768	6.79019	0.189301	0.0949	0.28154	0.377103	BF343007	204653_at	Transcription factor AP-2 alpha (activating enhancer binding protein 2 alpha)	Hs.519880	7020	TFAP2A
5.09208	5.79268	5.13726	5.48693	0.0746	0.048069	0.055182	0.078349	AL049226	37802_r_at	Family with sequence similarity 63, member B	Hs.591122	54629	FAM63B
5.37267	7.44894	5.4258	7.26519	0.135124	0.065912	0.01788	0.12883	NM_001706	203140_at	B-cell CLL/lymphoma 6 (zinc finger protein 51)	Hs.478588	604	BCL6
8.13941	8.95528	8.28448	9.11958	0.059336	0.093662	0.113329	0.105309	NM_019045	219297_at	WD repeat domain 44	Hs.98510	54521	WDR44
10.5257	11.7231	10.5627	11.351	0.103373	0.154385	0.120309	0.070946	AL555227	224919_at	Mitochondrial ribosomal protein S6	Hs.302742	64968	MRPS6
6.63343	8.62008	6.54714	9.138	0.151029	0.209107	0.154276	0.295773	NM_004750	206315_at	Cytokine receptor-like factor 1	Hs.114948	9244	CRLF1
5.97286	7.54233	5.88786	7.52272	0.046103	0.033239	0.028067	0.096424	BF112171	213273_at	Odz, odd Oz/ten-m homolog 4 (Drosophila)	Hs.213087	26011	ODZ4
8.1207	9.88683	8.05071	9.8767	0.125766	0.102282	0.099514	0.025351	AI161133	228819_at	Tetraspanin 18	Hs.385634	90139	TSPAN18
8.93787	10.2514	7.66137	10.0696	0.101703	0.189893	0.271502	0.134732	AI824012	202600_s_at	Nuclear receptor interacting protein 1	Hs.155017	8204	NRIP1
4.14863	4.90203	3.90375	4.18465	0.136162	0.053578	0.04781	0.106709	AW664903	240061_at	Hypothetical protein LOC54103	Hs.186649	54103	LOC54103
4.68421	5.85798	4.86699	5.89975	0.087308	0.106866	0.046171	0.218635	BE930512	217542_at	Carboxypeptidase M	Hs.484551	1368	CPM
6.89418	8.88812	7.05435	8.5422	0.028068	0.030658	0.312039	0.202907	AF285167	203504_s_at	ATP-binding cassette, sub-family A (ABC1), member 1	Hs.429294	19	ABCA1
8.2256	9.87143	8.34066	9.54599	0.052611	0.070378	0.229693	0.221665	AF285167	203505_at	ATP-binding cassette, sub-family A (ABC1), member 1	Hs.429294	19	ABCA1
6.81994	9.18913	7.06165	9.31528	0.033708	0.080145	0.19029	0.087936	NM_004753	202481_at	Dehydrogenase/reductase (SDR family) member 3	Hs.289347	9249	DHRS3
7.0679	8.4998	7.05152	8.58839	0.067354	0.138322	0.099263	0.125224	NM_004759	201461_s_at	Mitogen-activated protein kinase-activated protein kinase 2	Hs.643566	9261	MAPKAPK2
7.28728	8.4017	7.77903	8.50184	0.125243	0.076155	0.10033	0.197115	BC004872	223059_s_at	Family with sequence similarity 107, member B	Hs.446315	83641	FAM107B
8.70002	9.79209	8.92681	9.80147	0.080633	0.062493	0.144884	0.110494	AW118997	240681_at	-	-	-	-
9.04266	9.60432	9.17063	9.69774	0.079795	0.095158	0.055591	0.049054	NM_001809	204962_s_at	Centromere protein A	Hs.1594	1058	CENPA
4.52934	10.2345	4.66243	9.94677	0.123196	0.074472	0.061998	0.190679	NM_005328	206432_at	Hyaluronan synthase 2	Hs.571528	3037	HAS2
6.91682	8.44771	6.90427	8.30075	0.052298	0.029806	0.033925	0.035876	NM_005585	207069_s_at	SMAD family member 6	Hs.153863	4091	SMAD6
5.72213	9.00756	6.50356	9.3029	0.074812	0.065724	0.231717	0.174903	NM_007197	219764_at	Frizzled homolog 10 (Drosophila)	Hs.31664	11211	FZD10
4.05972	5.09359	4.05147	4.7246	0.072212	0.066481	0.17216	0.146177	NM_004405	207147_at	Distal-less homeobox 2	Hs.419	1746	DLX2
9.07615	10.6733	8.65306	10.2966	0.076006	0.084965	0.245052	0.305896	D30751	211518_s_at	bone morphogenetic protein 4	-	652	-
7.28178	8.09005	6.89383	7.75432	0.012304	0.017499	0.130698	0.039658	NM_005715	205139_s_at	Uronyl-2-sulfotransferase	Hs.557541	10090	UST
5.40999	6.52066	4.67663	6.60061	0.072635	0.12474	0.026474	0.295849	Z83850	232771_at	-	-	-	-
7.2384	9.23794	7.35228	9.34651	0.069104	0.081117	0.102546	0.316861	AB037734	227282_at	Protocadherin 19	Hs.4993	57526	PCDH19
8.34182	8.99781	8.33746	9.17857	0.1307	0.075131	0.060867	0.148572	NM_014721	204049_s_at	Phosphatase and actin regulator 2	Hs.102471	9749	PHACTR2
10.4198	11.2929	10.356	11.36	0.084178	0.082207	0.101932	0.105807	AW294869	225227_at	CDNA clone IMAGE:5299642	Hs.536655	-	-
9.42695	10.265	9.61534	10.2443	0.074875	0.058102	0.044767	0.155838	BC021286	1554340_a_at	Chromosome 1 open reading frame 187	Hs.632364	374946	C1orf187
5.38455	6.91087	5.75876	6.99255	0.080609	0.125522	0.218957	0.174995	AB014605	209737_at	Membrane associated guanylate kinase, WW and PDZ domain containing 2	Hs.583235	9863	MAGI2
9.00007	9.9378	9.29418	9.98268	0.040747	0.099494	0.105131	0.124436	NM_003202	205255_x_at	Transcription factor 7 (T-cell specific, HMG-box)	Hs.573153	6932	TCF7
4.10514	5.90285	4.17042	5.67171	0.072513	0.05938	0.008793	0.278032	AK021882	215506_s_at	DIRAS family, GTP-binding RAS-like 3	Hs.194695	9077	DIRAS3
8.54398	9.1012	8.66349	9.15031	0.013488	0.00327	0.034478	0.056006	BG484552	225946_at	Ras association (RalGDS/AF-6) domain family 8	Hs.269941	11228	RASSF8
10.9705	11.648	11.0543	11.8427	0.043254	0.030785	0.086113	0.018403	AL582836	212094_at	Paternally expressed 10	Hs.147492	23089	PEG10
6.35189	7.34108	6.46244	7.24115	0.029054	0.037729	0.031865	0.011993	NM_145042	1552698_at	Alpha tubulin-like	Hs.585006	113691	MGC16703
6.76165	7.78117	6.7396	7.74043	0.07611	0.135471	0.118806	0.14103	NM_024599	219202_at	Rhomboid 5 homolog 2 (Drosophila)	Hs.464157	79651	RHBDF2
4.3558	6.55705	4.27337	6.29284	0.131832	0.274952	0.150543	0.060098	AA243175	243811_at	Transcribed locus	Hs.86937	-	-
9.50524	10.3566	9.48331	10.5611	0.113996	0.047458	0.165504	0.05502	AV724183	224644_at	CDNA clone IMAGE:5278517	Hs.517821	-	-
6.16428	6.78889	6.43875	6.81232	0.066441	0.077676	0.114107	0.022348	T40707	243450_at	A kinase (PRKA) anchor protein 13	Hs.459211	11214	AKAP13
7.66854	8.71083	7.61503	8.28577	0.082088	0.085119	0.13422	0.179855	NM_001982	202454_s_at	V-erb-b2 erythroblastic leukemia viral oncogene homolog 3 (avian)	Hs.118681	2065	ERBB3
7.5123	10.4844	7.44727	10.6078	0.121847	0.007935	0.348556	0.231888	NM_002178	203851_at	Insulin-like growth factor binding protein 6	Hs.274313	3489	IGFBP6
6.28028	8.43126	6.24296	8.93108	0.14491	0.207511	0.296515	0.12144	AB007958	214833_at	Transmembrane protein 63A	Hs.119387	9725	TMEM63A
7.73646	9.31733	7.82076	8.96354	0.068725	0.073955	0.080197	0.12982	BF508839	239907_at	Kazrin	Hs.368823	23254	KIAA1026
10.4561	11.4635	10.5052	11.2991	0.038079	0.016606	0.155762	0.079234	BC005127	209122_at	Adipose differentiation-related protein	Hs.3416	123	ADFP
3.7035	9.36421	3.81234	9.49911	0.167021	0.032511	0.118611	0.105327	CA448125	1557050_at	Homeobox A2	Hs.445239	3199	HOXA2
4.86003	6.24739	5.16535	6.15115	0.122334	0.227858	0.038828	0.06495	X15217	215889_at	SKI-like oncogene	Hs.581632	6498	SKIL
4.53042	4.99606	4.26457	5.13747	0.051906	0.083676	0.046904	0.125682	AW207863	229149_at	Homeobox A2	Hs.445239	3199	HOXA2
8.47953	9.32477	8.47399	9.18457	0.138428	0.119196	0.082265	0.089668	NM_003297	204791_at	Nuclear receptor subfamily 2, group C, member 1	Hs.108301	7181	NR2C1

## Sheet: TableS10cluster2
Supplemental Table 10
mean 1	mean 2	mean 3	mean 4	SEM 1	SEM 2	SEM 3	SEM 4	Gene Identifier	Other ID	Gene Title	UG Cluster	LocusLink	Gene ID
7.03233	6.21861	6.97954	5.92315	0.066845	0.043507	0.153765	0.15395	AI991160	225301_s_at	Myosin VB	Hs.567308	4645	MYO5B
7.94976	6.77103	7.50824	6.60527	0.090372	0.101699	0.222893	0.039704	NM_015474	204502_at	SAM domain and HD domain 1	Hs.580681	25939	SAMHD1
6.90698	6.24258	6.68393	6.07551	0.057518	0.068967	0.129679	0.060624	CA428769	1556049_at	Reticulon 4	Hs.645283	57142	RTN4
7.76441	6.56468	7.86415	6.26786	0.141202	0.040724	0.131979	0.210727	H79306	215305_at	Platelet-derived growth factor receptor, alpha polypeptide	Hs.74615	5156	PDGFRA
7.91829	7.11822	7.82059	6.7804	0.112699	0.067719	0.055968	0.209557	AF317392	223916_s_at	BCL6 co-repressor	Hs.86984	54880	BCOR
8.06422	7.65922	7.99214	7.43934	0.054502	0.050138	0.114999	0.025325	NM_014797	205340_at	Zinc finger and BTB domain containing 24	Hs.409876	9841	ZBTB24
11.6855	11.2129	11.7683	10.9309	0.01692	0.026469	0.1125	0.042897	BF030331	224624_at	Leucine rich repeat containing 8 family, member A	Hs.652384	56262	LRRC8A
5.58942	4.94075	5.64996	4.59001	0.054952	0.081504	0.078799	0.102405	AA776723	239946_at	KIAA0922	Hs.205572	23240	KIAA0922
5.05734	4.48876	5.71348	5.19838	0.022435	0.093336	0.188408	0.125294	BE551351	204850_s_at	Doublecortex; lissencephaly, X-linked (doublecortin)	Hs.34780	1641	DCX
8.49182	7.4431	8.19165	7.15481	0.019369	0.128411	0.124167	0.125101	NM_004955	201801_s_at	Solute carrier family 29 (nucleoside transporters), member 1	Hs.25450	2030	SLC29A1
7.64908	7.03595	7.71232	7.2671	0.042144	0.07215	0.035258	0.110146	NM_024036	219491_at	Leucine rich repeat and fibronectin type III domain containing 4	Hs.209979	78999	LRFN4
5.51833	4.85418	5.32826	4.75366	0.079108	0.096317	0.115513	0.072998	AI817960	239649_at	-	-	-	-
9.55746	8.97003	9.59676	9.06667	0.111599	0.077711	0.044413	0.05486	BE514414	226473_at	Chromobox homolog 2 (Pc class homolog, Drosophila)	Hs.368410	84733	CBX2
8.63466	7.94811	8.65937	7.55276	0.054851	0.127103	0.157946	0.135277	AW016812	231644_at	Transcribed locus	Hs.200266	-	-
7.42552	6.4885	7.86752	6.28154	0.068174	0.061992	0.199054	0.280366	BC028721	1554593_s_at	Solute carrier family 1 (high affinity aspartate/glutamate transporter), member 6	Hs.515217	6511	SLC1A6
7.39397	6.60655	7.62567	6.42138	0.091586	0.198388	0.043702	0.120192	AI802048	231325_at	Unc-5 homolog D (C. elegans)	Hs.238889	137970	UNC5D
8.70887	7.10982	8.24557	6.48546	0.097303	0.204804	0.099558	0.380066	BC002637	202479_s_at	Tribbles homolog 2 (Drosophila)	Hs.652175	28951	TRIB2
9.24431	8.72545	9.26536	8.24502	0.089521	0.04463	0.10996	0.191124	N21426	225496_s_at	Synaptotagmin-like 2	Hs.369520	54843	SYTL2
11.5736	10.3352	11.3462	9.79765	0.050293	0.047901	0.162901	0.0908	AI554106	225958_at	Polyhomeotic homolog 1 (Drosophila)	Hs.305985	1911	PHC1
8.00765	7.48227	7.86307	7.25018	0.068024	0.025511	0.105593	0.108096	BC006164	211781_x_at	-	-	-	-
7.78277	7.06907	7.69913	6.58045	0.035882	0.03333	0.059102	0.108485	NM_033204	1552634_a_at	Zinc finger protein 101	Hs.631642	94039	ZNF101
9.0227	8.02576	8.88733	7.9782	0.01586	0.115309	0.075462	0.142011	AK024649	233487_s_at	Leucine rich repeat containing 8 family, member A	Hs.652384	56262	LRRC8A
8.24408	7.19198	8.61993	6.53854	0.039165	0.073707	0.121044	0.364399	AK000776	232060_at	Receptor tyrosine kinase-like orphan receptor 1	Hs.128753	4919	ROR1
8.11731	6.70286	7.69663	6.40351	0.050359	0.162136	0.124989	0.068362	AF098951	209735_at	ATP-binding cassette, sub-family G (WHITE), member 2	Hs.480218	9429	ABCG2
7.65725	6.29578	8.04653	6.6116	0.070629	0.053426	0.170523	0.097931	BC001745	209569_x_at	DNA segment on chromosome 4 (unique) 234 expressed sequence	-	27065	-
9.9179	8.95048	10.0295	8.85064	0.03192	0.027755	0.167339	0.130608	NM_001387	201431_s_at	Dihydropyrimidinase-like 3	Hs.519659	1809	DPYSL3
6.56325	5.23995	6.1117	4.95937	0.034606	0.081847	0.064837	0.163909	BC017314	1555355_a_at	V-ets erythroblastosis virus E26 oncogene homolog 1 (avian)	Hs.369438	2113	ETS1
7.73963	7.1985	7.81877	6.91106	0.030403	0.081217	0.023582	0.149028	AI826268	225305_at	Solute carrier family 25, member 29	Hs.578109	123096	SLC25A29
8.64376	8.21767	8.79297	7.87536	0.050346	0.065575	0.084259	0.120715	NM_001649	204967_at	Shroom family member 2	Hs.567236	357	SHROOM2
6.69744	5.96214	6.85139	5.79459	0.011338	0.074291	0.066665	0.037465	AI890356	230441_at	KIAA1909 protein	Hs.535800	153478	KIAA1909
8.70158	8.05403	8.52634	8.11825	0.055797	0.05001	0.089229	0.085457	AV693216	215807_s_at	Plexin B1	Hs.476209	5364	PLXNB1
9.56201	8.80771	9.51995	8.64501	0.046044	0.04656	0.059625	0.19536	NM_005103	203562_at	Fasciculation and elongation protein zeta 1 (zygin I)	Hs.224008	9638	FEZ1
6.78662	5.26911	6.63719	4.58606	0.071591	0.129869	0.144096	0.144145	BC004490	209189_at	V-fos FBJ murine osteosarcoma viral oncogene homolog	Hs.25647	2353	FOS
9.53592	8.61063	9.5023	8.39433	0.070032	0.053905	0.105195	0.091849	X03363	216836_s_at	V-erb-b2 erythroblastic leukemia viral oncogene homolog 2, neuro/glioblastoma derived oncogene homolog (avian)	Hs.446352	2064	ERBB2
10.2147	9.77585	10.3106	9.28147	0.155464	0.1036	0.119171	0.05748	AA218868	213869_x_at	THY1	-	-	-
5.3938	4.84252	5.47222	4.80546	0.036902	0.070395	0.058604	0.144207	NM_001159	205083_at	Aldehyde oxidase 1	Hs.406238	316	AOX1
6.58968	5.47988	6.71978	5.64749	0.091615	0.196547	0.124306	0.056137	AL390127	225390_s_at	Kruppel-like factor 13	Hs.525752	51621	KLF13
6.99577	6.31062	7.20902	6.39129	0.062872	0.091696	0.161336	0.047118	AK022644	222234_s_at	Dysbindin (dystrobrevin binding protein 1) domain containing 1	Hs.301394	79007	DBNDD1
6.40569	5.88435	6.35698	5.81727	0.046535	0.046729	0.044009	0.085215	U83981	37028_at	Protein phosphatase 1, regulatory (inhibitor) subunit 15A	Hs.631593	23645	PPP1R15A
7.73313	6.81612	7.75926	6.50922	0.047588	0.267466	0.038799	0.072195	BF435773	213308_at	SH3 and multiple ankyrin repeat domains 2	Hs.268726	22941	SHANK2
7.51236	7.07608	7.46021	6.85112	0.031606	0.080491	0.052769	0.037174	AW975638	222305_at	Hexokinase 2	Hs.406266	3099	HK2
8.14617	7.28674	8.32526	7.18067	0.012976	0.043826	0.09716	0.077954	AI797248	228537_at	GLI-Kruppel family member GLI2	Hs.111867	2736	GLI2
7.68571	7.44392	8.2714	7.23215	0.134551	0.105554	0.094291	0.073034	AI570531	227558_at	Chromobox homolog 4 (Pc class homolog, Drosophila)	Hs.405046	8535	CBX4
12.6776	11.7421	12.6159	11.802	0.052903	0.029733	0.057388	0.168744	AI922599	201426_s_at	Vimentin	Hs.642813	7431	VIM
9.93911	9.48911	10.1255	9.17965	0.040116	0.047707	0.11952	0.041993	BG540494	226694_at	Full-length cDNA clone CS0DI025YO10 of Placenta Cot 25-normalized of Homo sapiens (human)	Hs.595524	-	-
7.98528	7.2856	8.00148	7.07104	0.074872	0.090712	0.116828	0.133406	AU147402	215198_s_at	Caldesmon 1	Hs.490203	800	CALD1
6.04742	5.45269	6.25758	5.66577	0.132509	0.078514	0.033793	0.062694	BE670097	229064_s_at	Down syndrome critical region gene 1-like 2	Hs.399958	11123	DSCR1L2
6.93835	6.19952	7.09614	5.86864	0.065322	0.173354	0.07408	0.143834	AI242023	240458_at	Inositol 1,4,5-triphosphate receptor, type 2	Hs.512235	3709	ITPR2
6.57475	5.95202	6.6671	5.60815	0.123074	0.105839	0.11327	0.120102	NM_002661	204613_at	Phospholipase C, gamma 2 (phosphatidylinositol-specific)	Hs.413111	5336	PLCG2
7.59708	6.94899	8.00557	6.62753	0.013812	0.118544	0.051268	0.260798	AA284248	1559394_a_at	Receptor tyrosine kinase-like orphan receptor 1	Hs.128753	4919	ROR1
6.29751	5.35638	6.1356	5.45764	0.131765	0.064441	0.154764	0.06521	NM_013445	206670_s_at	Glutamate decarboxylase 1 (brain, 67kDa)	Hs.420036	2571	GAD1
6.71746	5.07528	6.89517	4.47566	0.052031	0.106842	0.08908	0.393158	AI961231	204529_s_at	Thymus high mobility group box protein TOX	Hs.491805	9760	TOX
7.3433	6.77505	7.47127	6.13662	0.169807	0.179593	0.032719	0.073237	AL133706	229824_at	CDNA FLJ45325 fis, clone BRHIP3006717	Hs.292737	-	-
9.41079	7.2172	9.57391	6.64712	0.15603	0.252702	0.16721	0.097722	NM_000216	205206_at	Kallmann syndrome 1 sequence	Hs.521869	3730	KAL1
6.29109	5.17574	6.03822	5.24561	0.076307	0.038973	0.090527	0.076979	AL552534	1557905_s_at	CD44 molecule (Indian blood group)	Hs.502328	960	CD44
7.39757	7.00186	7.59646	6.78409	0.011314	0.048326	0.11429	0.065772	AB007895	39650_s_at	Pecanex-like 2 (Drosophila)	Hs.370605	80003	PCNXL2
9.239	7.4303	9.47502	7.04834	0.006652	0.097087	0.369509	0.250568	NM_002160	201645_at	Tenascin C (hexabrachion)	Hs.143250	3371	TNC
4.48775	3.93742	4.72099	3.89663	0.129425	0.02347	0.116434	0.071728	AI277617	230559_x_at	-	-	-	-
10.0332	9.23408	9.90771	8.81305	0.146573	0.188632	0.094273	0.129257	NM_005232	205977_s_at	EPH receptor A1	Hs.89839	2041	EPHA1
7.14229	6.23312	6.9565	5.9574	0.051015	0.101195	0.197277	0.107245	NM_022829	205244_s_at	Solute carrier family 13 (sodium-dependent dicarboxylate transporter), member 3	Hs.250281	64849	SLC13A3
5.96977	4.99146	6.02099	4.66459	0.068641	0.074288	0.063309	0.075802	BC035722	1562683_a_at	Hypothetical protein LOC285547	Hs.381892	285547	LOC285547
6.90753	6.3181	6.8908	6.11704	0.032743	0.038977	0.176297	0.08055	AU147805	232333_at	Mastermind-like 2 (Drosophila)	Hs.428214	84441	MAML2
8.79243	7.76619	8.90713	7.53952	0.054871	0.118435	0.069425	0.131474	AL050152	204424_s_at	LIM domain only 3 (rhombotin-like 2)	Hs.504908	55885	LMO3
5.68358	4.44123	5.88573	4.19896	0.079675	0.041031	0.284187	0.052931	AI697584	239770_at	Family with sequence similarity 62 (C2 domain containing), member C	Hs.477711	83850	FAM62C
9.46671	7.66691	9.36169	6.70004	0.025352	0.040353	0.182585	0.235748	AA531023	229518_at	Family with sequence similarity 46, member B	Hs.632378	115572	FAM46B
7.80265	6.4473	8.15684	5.84859	0.025137	0.0208	0.1386	0.067027	BE677131	204671_s_at	Ankyrin repeat domain 6	Hs.651107	22881	ANKRD6
7.90983	7.02306	7.85098	6.52716	0.107418	0.063643	0.132218	0.174154	D80010	212276_at	Lipin 1	Hs.467740	23175	LPIN1
4.71006	3.5744	5.03015	3.4615	0.127102	0.045018	0.282877	0.050743	BF434846	216005_at	Transcribed locus	Hs.613775	-	-
9.53218	8.89813	9.55303	8.36181	0.059947	0.064361	0.061763	0.152923	U90902	213135_at	T-cell lymphoma invasion and metastasis 1	Hs.517228	7074	TIAM1
8.97067	8.1915	8.92789	7.66469	0.120022	0.061845	0.073732	0.230913	AI928035	228462_at	Iroquois homeobox protein 2	Hs.282089	153572	IRX2
5.95933	4.78299	6.29525	4.67348	0.069914	0.176407	0.245637	0.123341	NM_002253	203934_at	Kinase insert domain receptor (a type III receptor tyrosine kinase)	Hs.479756	3791	KDR
5.58981	4.54086	5.82967	4.03495	0.079916	0.126452	0.291095	0.229526	NM_014942	204672_s_at	Ankyrin repeat domain 6	Hs.651107	22881	ANKRD6
9.78992	9.14849	9.77544	8.8503	0.085348	0.060127	0.069925	0.094849	AF015043	222258_s_at	SH3-domain binding protein 4	Hs.516777	23677	SH3BP4
7.81666	7.09673	7.97708	7.53967	0.093348	0.144636	0.052978	0.047979	BF196255	229921_at	Transcribed locus	Hs.649833	-	-
11.8649	10.9063	11.692	10.6682	0.043876	0.076256	0.097257	0.029467	NM_004426	218338_at	Polyhomeotic homolog 1 (Drosophila)	Hs.305985	1911	PHC1
6.69934	5.79762	6.96072	5.25665	0.081432	0.077893	0.020933	0.310821	AI354636	235171_at	Full-length cDNA clone CS0DM012YE14 of Fetal liver of Homo sapiens (human)	Hs.586401	-	-
7.98903	7.03014	7.89876	6.70467	0.120642	0.163796	0.110141	0.195264	T63512	223129_x_at	Myosin regulatory light chain interacting protein	Hs.484738	29116	MYLIP
4.60746	3.98615	4.82004	4.14538	0.081337	0.051606	0.079694	0.095376	AK057785	1556267_at	Chromosome 12 open reading frame 28	Hs.253773	196446	C12orf28
7.83851	7.11909	7.77722	7.02143	0.085728	0.099439	0.019929	0.026843	AI754416	209287_s_at	CDC42 effector protein (Rho GTPase binding) 3	Hs.369574	10602	CDC42EP3
9.86081	9.39032	9.82949	9.18369	0.067282	0.072282	0.070794	0.089737	BE879367	202759_s_at	Full-length cDNA clone CS0DI025YO10 of Placenta Cot 25-normalized of Homo sapiens (human)	Hs.595524	-	-
12.1598	11.533	12.188	11.2925	0.024022	0.025407	0.077487	0.066428	AA205444	228415_at	Adaptor-related protein complex 1, sigma 2 subunit	Hs.121592	8905	AP1S2
9.91787	8.35054	9.59638	7.59042	0.018539	0.046888	0.142094	0.118135	AC005378	215145_s_at	contactin associated protein-like 2	-	26047	-
7.97088	7.37017	8.02043	7.10403	0.1028	0.091075	0.087042	0.042688	BC002606	223543_at	PDZ domain containing 4	Hs.92732	57595	PDZD4
8.99185	7.82073	8.68684	7.34147	0.14791	0.104877	0.064545	0.133551	AW241742	222496_s_at	RNA-binding protein	Hs.518727	54502	FLJ20273
6.74183	5.94199	7.47214	6.45025	0.071057	0.198041	0.125037	0.11588	AA058832	229302_at	Transmembrane protein 178	Hs.40808	130733	TMEM178
5.24503	4.14069	5.13711	4.02419	0.168218	0.150864	0.103677	0.097902	AW664964	230493_at	Transmembrane protein 46	Hs.433791	387914	TMEM46
7.73757	7.43394	8.02565	7.15066	0.070466	0.032503	0.076279	0.020203	NM_016563	219167_at	RAS-like, family 12	Hs.27018	51285	RASL12
9.35348	8.80777	9.34324	8.35579	0.008468	0.027574	0.059887	0.063927	NM_006875	204269_at	Pim-2 oncogene	Hs.496096	11040	PIM2
7.48029	5.63938	7.3928	5.49246	0.032618	0.089593	0.097603	0.110759	BC043407	1557369_a_at	Hypothetical protein LOC285401	Hs.211125	285401	LOC285401
7.0498	6.65278	7.13385	6.27263	0.0519	0.075748	0.086614	0.052879	AV701292	226638_at	Rho GTPase activating protein 23	Hs.374446	57636	ARHGAP23
6.57714	5.93378	6.32506	5.84089	0.08319	0.030389	0.079234	0.102281	NM_014368	219884_at	LIM homeobox 6	Hs.103137	26468	LHX6
7.79412	6.92685	7.63863	6.65812	0.067939	0.096753	0.067979	0.162564	NM_022337	219412_at	RAB38, member RAS oncogene family	Hs.591975	23682	RAB38
8.42628	7.69202	8.77713	7.93473	0.065015	0.070602	0.012233	0.182102	W72516	201430_s_at	Dihydropyrimidinase-like 3	Hs.519659	1809	DPYSL3
6.25652	5.74772	6.27639	5.42672	0.079574	0.09557	0.094155	0.102205	BC004257	205879_x_at	Ret proto-oncogene (multiple endocrine neoplasia and medullary thyroid carcinoma 1, Hirschsprung disease)	Hs.350321	5979	RET
5.49463	4.52393	5.29027	4.67328	0.020271	0.068734	0.162834	0.075013	NM_005442	231776_at	Eomesodermin homolog (Xenopus laevis)	Hs.591663	8320	EOMES
6.87696	6.17925	6.62434	6.05828	0.150661	0.058897	0.043633	0.038727	BU508386	1569098_s_at	Tumor protein p53 binding protein, 1	Hs.440968	7158	TP53BP1
10.9429	9.05638	10.8352	8.2295	0.127431	0.077952	0.10822	0.106705	NM_013410	204348_s_at	Adenylate kinase 3-like 1	Hs.10862	205	AK3L1
8.55274	7.73368	8.53326	7.81947	0.04068	0.047745	0.082339	0.030356	AF279372	210740_s_at	Inositol 1,3,4-triphosphate 5/6 kinase	Hs.308122	3705	ITPK1
7.79632	7.32881	7.95435	7.08414	0.054704	0.117995	0.058541	0.068819	BM512320	1557248_at	Similar to Zinc finger protein 418	Hs.644595	730051	LOC730051
7.87037	6.67299	7.71405	6.16849	0.018776	0.120881	0.04652	0.074493	U16996	209457_at	Dual specificity phosphatase 5	Hs.2128	1847	DUSP5
7.23333	6.91685	7.4607	6.49478	0.084657	0.016959	0.085861	0.155995	BC004869	232067_at	Chromosome 6 open reading frame 168	Hs.573245	84553	C6orf168
7.26148	6.1345	7.56823	6.09279	0.114968	0.172491	0.253717	0.159163	AB018195	209726_at	Carbonic anhydrase XI	Hs.428446	770	CA11
9.15473	8.81557	9.32009	8.565	0.067703	0.089071	0.02237	0.057406	NM_005864	204400_at	Embryonal Fyn-associated substrate	Hs.24587	10278	EFS
10.7668	9.7452	10.6602	9.51364	0.119999	0.027953	0.091824	0.153855	NM_003244	203313_s_at	TGFB-induced factor (TALE family homeobox)	Hs.373550	7050	TGIF
11.3808	10.5656	11.2413	10.1623	0.061821	0.069293	0.03405	0.057811	NM_003641	201601_x_at	Interferon induced transmembrane protein 1 (9-27)	Hs.458414	8519	IFITM1
6.5086	5.76754	6.7268	5.86144	0.018669	0.034905	0.067891	0.094058	BC028290	1554701_a_at	TBC1 domain family, member 16	Hs.369819	125058	TBC1D16
7.4828	6.79118	7.3853	6.68389	0.087067	0.128106	0.03263	0.053502	BM976939	1556012_at	Kelch domain containing 7A	Hs.406913	127707	KLHDC7A
8.91988	8.18381	8.99081	8.45715	0.064186	0.079735	0.112968	0.116018	NM_004485	205184_at	Guanine nucleotide binding protein (G protein), gamma 4	Hs.591531	2786	GNG4
9.9032	9.49962	9.9312	9.13914	0.047519	0.060183	0.105765	0.124825	NM_001450	202949_s_at	Four and a half LIM domains 2	Hs.443687	2274	FHL2
7.90817	7.04908	8.02329	6.78497	0.10514	0.143074	0.113782	0.201973	AU148391	232105_at	LEM domain containing 1	Hs.181245	93273	LEMD1
9.24972	8.70162	9.45022	8.54367	0.043572	0.030821	0.018802	0.162163	AL136842	209288_s_at	CDC42 effector protein (Rho GTPase binding) 3	Hs.369574	10602	CDC42EP3
8.70071	8.04052	8.73913	7.86689	0.058802	0.043014	0.107101	0.116008	AW057781	221989_at	Ribosomal protein L10	Hs.534404	6134	RPL10
7.51268	6.44308	7.29644	6.18538	0.150505	0.084364	0.164324	0.172341	NM_013262	220319_s_at	Myosin regulatory light chain interacting protein	Hs.484738	29116	MYLIP
8.89273	8.58369	9.22251	8.24528	0.068221	0.125333	0.115332	0.098811	BG283790	242260_at	Matrin 3	Hs.268939	9782	MATR3
8.78364	8.01851	8.50601	7.82139	0.090003	0.077423	0.121292	0.117879	BF511685	201718_s_at	Erythrocyte membrane protein band 4.1-like 2	Hs.486470	2037	EPB41L2
6.05635	5.4804	6.00704	5.10299	0.058185	0.094159	0.127036	0.14844	BF308645	224909_s_at	Phosphatidylinositol 3,4,5-trisphosphate-dependent RAC exchanger 1	Hs.153310	57580	PREX1
7.60084	6.54921	7.75388	6.79557	0.096769	0.027847	0.05367	0.053627	BC005882	221704_s_at	Vacuolar protein sorting 37 homolog B (S. cerevisiae)	Hs.507162	79720	VPS37B
4.82935	4.32059	4.75538	4.08989	0.073181	0.090195	0.090542	0.093827	BC030710	1552521_a_at	Transmembrane protein 74	Hs.99439	157753	TMEM74
9.40133	8.36985	9.62351	8.00029	0.079353	0.019961	0.045731	0.050562	AU144598	219301_s_at	Contactin associated protein-like 2	Hs.190621	26047	CNTNAP2
7.40359	6.70353	7.21324	6.44533	0.073511	0.028947	0.064868	0.158741	NM_000418	203233_at	Interleukin 4 receptor	Hs.513457	3566	IL4R
6.73351	5.65703	6.54562	5.24199	0.153435	0.1864	0.148541	0.151706	NM_014583	218574_s_at	LIM and cysteine-rich domains 1	Hs.475353	29995	LMCD1
8.59182	7.6701	8.5958	7.15626	0.055502	0.143156	0.046279	0.147091	NM_006997	202289_s_at	Transforming, acidic coiled-coil containing protein 2	Hs.501252	10579	TACC2
7.57112	6.67252	7.84871	6.88348	0.027961	0.103894	0.185532	0.12659	NM_013264	219945_at	DEAD (Asp-Glu-Ala-Asp) box polypeptide 25	Hs.420263	29118	DDX25
5.79076	5.04797	5.60874	4.84856	0.038489	0.048502	0.212436	0.017218	J05008	222802_at	endothelin 1	-	1906	-
8.13942	7.3418	8.10197	6.99407	0.116725	0.08541	0.172335	0.170268	NM_001470	203146_s_at	Gamma-aminobutyric acid (GABA) B receptor, 1	Hs.167017	2550	GABBR1
6.85498	5.7631	6.94317	5.52808	0.130406	0.086547	0.11482	0.157862	NM_014474	205309_at	Sphingomyelin phosphodiesterase, acid-like 3B	Hs.123659	27293	SMPDL3B
10.4285	9.30588	10.4972	8.59934	0.064972	0.061579	0.045967	0.251479	AF193855	223642_at	Zic family member 2 (odd-paired homolog, Drosophila)	Hs.652140	7546	ZIC2
8.85717	8.25672	9.01809	7.808	0.119549	0.048724	0.044387	0.214701	AB046817	232914_s_at	Synaptotagmin-like 2	Hs.369520	54843	SYTL2
6.74536	5.87767	6.44546	5.88537	0.045992	0.056827	0.169446	0.107176	BC000254	205209_at	Activin A receptor, type IB	Hs.438918	91	ACVR1B
9.32575	8.66979	9.28788	8.77608	0.043583	0.038712	0.089956	0.070022	AF080216	210347_s_at	B-cell CLL/lymphoma 11A (zinc finger protein)	Hs.370549	53335	BCL11A
9.70161	8.9838	9.75497	8.52737	0.053536	0.071964	0.175438	0.212283	BE468066	229782_at	Rhabdomyosarcoma 2 associated transcript (non-coding RNA)	Hs.652568	196475	RMST
9.193	8.07583	8.76053	7.85234	0.109076	0.135026	0.118352	0.157085	NM_006467	206654_s_at	Polymerase (RNA) III (DNA directed) polypeptide G (32kD)	Hs.282387	10622	POLR3G
5.71443	5.07322	5.62804	5.053	0.046314	0.009357	0.134217	0.087911	NM_012294	204681_s_at	Rap guanine nucleotide exchange factor (GEF) 5	Hs.642736	9771	RAPGEF5
7.69278	6.67099	7.58513	6.49168	0.025334	0.156686	0.042521	0.167023	BF590850	230428_at	Thioesterase superfamily member 5	Hs.132648	284486	THEM5
8.80706	7.9265	8.73289	7.88708	0.081223	0.031749	0.151728	0.066973	AW664953	227335_at	Death inducer-obliterator 1	Hs.517172	11083	DIDO1
7.13907	6.48191	7.50608	6.82274	0.10853	0.110738	0.080113	0.080085	AF285109	223362_s_at	Septin 3	Hs.120483	55964	2007-09-03
7.60997	6.81451	7.60313	6.20932	0.084322	0.064938	0.119908	0.257646	AY029208	209156_s_at	Collagen, type VI, alpha 2	Hs.420269	1292	COL6A2
6.58102	5.32419	6.47563	4.78229	0.080294	0.22328	0.120236	0.11473	BF223679	205316_at	Solute carrier family 15 (H+/peptide transporter), member 2	Hs.518089	6565	SLC15A2
8.27479	7.32795	7.95322	7.31818	0.137527	0.164906	0.077102	0.020318	AF362887	1567107_s_at	tropomyosin 3	-	7170	-
6.36122	5.88225	6.41312	5.43706	0.168494	0.113642	0.086878	0.047571	AI056699	230626_at	Tetraspanin 12	Hs.16529	23554	TSPAN12
8.50064	7.76006	8.49086	7.4622	0.074957	0.118723	0.062923	0.100073	AI761561	202934_at	Hexokinase 2	Hs.591588	3099	HK2
9.29789	8.4199	9.20366	7.88493	0.070533	0.051523	0.052429	0.101676	NM_014618	205818_at	Deleted in bladder cancer 1	Hs.532316	1620	DBC1
9.04701	8.69383	9.22566	8.42919	0.012192	0.012356	0.077101	0.142524	NM_017745	219433_at	BCL6 co-repressor	Hs.86984	54880	BCOR
7.24507	6.36793	7.26161	5.78235	0.064162	0.142448	0.204664	0.114243	NM_024784	220391_at	Zinc finger and BTB domain containing 3	Hs.147554	79842	ZBTB3
8.38844	7.37289	8.57546	7.53267	0.032407	0.100248	0.071172	0.12288	BC008300	1554256_a_at	Pecanex-like 2 (Drosophila)	Hs.370605	80003	PCNXL2
9.96759	8.51482	9.76322	7.61188	0.155655	0.088852	0.213496	0.14176	AF039555	203797_at	Visinin-like 1	Hs.444212	7447	VSNL1
9.28853	8.7306	9.19903	8.59021	0.040075	0.051318	0.073364	0.128499	AI803633	221987_s_at	TSR1, 20S rRNA accumulation, homolog (S. cerevisiae)	Hs.388170	55720	TSR1
7.55355	6.57133	7.69838	6.2093	0.101139	0.058396	0.033033	0.221187	AF220152	211382_s_at	Transforming, acidic coiled-coil containing protein 2	Hs.501252	10579	TACC2
9.02508	8.41705	9.04668	8.15803	0.084987	0.038344	0.066558	0.022239	AI949549	227948_at	FYVE, RhoGEF and PH domain containing 4	Hs.117835	121512	FGD4
7.02623	6.03188	7.17419	5.41995	0.147242	0.231217	0.114385	0.188541	AC004010	222108_at	-	-	-	-
9.2952	8.60172	9.42428	8.52202	0.024791	0.03589	0.125509	0.187925	NM_005110	205100_at	Glutamine-fructose-6-phosphate transaminase 2	Hs.30332	9945	GFPT2
6.64975	5.58714	6.93853	5.36201	0.0308	0.111187	0.20551	0.148532	U82811	211267_at	Homeobox, ES cell expressed 1	Hs.171980	8820	HESX1
8.48578	7.73794	8.37791	7.42618	0.082875	0.132477	0.086116	0.073399	AI339426	228990_at	Chromosome 1 open reading frame 79	Hs.632377	85028	C1orf79
10.2771	9.50991	10.3452	9.66087	0.10017	0.070921	0.043525	0.12532	NM_015874	207785_s_at	Recombining binding protein suppressor of hairless (Drosophila)	Hs.479396	3516	RBPSUH
7.09132	6.56802	7.27885	6.23396	0.019049	0.074034	0.17822	0.012917	NM_006378	203528_at	Chromosome 9 open reading frame 164	Hs.494406	349236	C9orf164
8.42488	7.81811	8.56142	7.60089	0.104025	0.023101	0.067674	0.110305	BC037816	1562828_at	CDNA clone IMAGE:4799094	Hs.385502	-	-
8.39469	7.87802	8.42657	7.41083	0.114128	0.031904	0.149534	0.10134	NM_002775	201185_at	HtrA serine peptidase 1	Hs.501280	5654	HTRA1
10.7523	8.74399	10.7413	7.80875	0.154123	0.119027	0.16911	0.047542	AK026966	225342_at	Adenylate kinase 3-like 1	Hs.592601	205	AK3L1
4.94418	4.23332	5.14209	4.20359	0.131117	0.039642	0.068976	0.08315	NM_138818	1552455_at	Prostate cancer antigen 3	Hs.571628	50652	PCA3
8.10886	7.50201	8.0772	7.14841	0.035002	0.030226	0.100127	0.107595	AI435595	236824_at	Transmembrane protein 132B	Hs.524838	114795	TMEM132B
8.00515	7.09745	8.05487	6.77007	0.084313	0.107511	0.025174	0.091585	AW206602	231188_at	Zinc finger and SCAN domain containing 2	Hs.594023	54993	ZSCAN2
9.23531	8.30319	9.18007	7.96552	0.120901	0.068552	0.074941	0.15444	AA725646	231514_at	Chromosome 1 open reading frame 94	Hs.194610	84970	C1orf94
10.3231	9.63085	10.2764	9.47083	0.029567	0.015051	0.090778	0.109275	NM_002537	201365_at	Ornithine decarboxylase antizyme 2	Hs.74563	4947	OAZ2
9.3995	7.30754	9.41942	7.36473	0.022184	0.112823	0.133953	0.420894	NM_031283	221016_s_at	Transcription factor 7-like 1 (T-cell specific, HMG-box)	Hs.516297	83439	TCF7L1
8.08649	7.55437	8.08819	7.30425	0.065694	0.014516	0.031903	0.109725	NM_018644	219521_at	Beta-1,3-glucuronyltransferase 1 (glucuronosyltransferase P)	Hs.381050	27087	B3GAT1
9.96147	9.04901	9.66345	9.18859	0.097435	0.102707	0.07499	0.097852	BC002827	209344_at	Tropomyosin 4	Hs.631618	7171	TPM4
8.22561	7.66921	8.05045	7.59394	0.074338	0.01989	0.09338	0.057388	AI813772	212744_at	Bardet-Biedl syndrome 4	Hs.208681	585	BBS4
6.94242	5.69904	6.81296	5.66297	0.042609	0.122073	0.289913	0.131717	NM_021614	220116_at	Potassium intermediate/small conductance calcium-activated channel, subfamily N, member 2	Hs.98280	3781	KCNN2
7.66419	6.91849	7.57724	6.85935	0.031892	0.12308	0.09109	0.062837	AA580691	1557081_at	RNA binding motif protein 25	Hs.531106	58517	RBM25
8.52994	7.77977	8.59494	8.13915	0.007966	0.060948	0.137931	0.069046	AF493872	1555765_a_at	Guanine nucleotide binding protein (G protein), gamma 4	Hs.591531	2786	GNG4
9.80999	9.1937	9.62873	9.06051	0.03883	0.06023	0.041154	0.114082	N21600	224704_at	Trinucleotide repeat containing 6A	Hs.407740	27327	TNRC6A
8.99704	8.41306	9.13799	8.31518	0.031258	0.023398	0.070702	0.089769	U70451	209124_at	Myeloid differentiation primary response gene (88)	Hs.82116	4615	MYD88
9.49956	7.60582	9.16451	6.64026	0.034628	0.136364	0.04526	0.212273	AI554075	230423_at	Forkhead box D3	Hs.585161	27022	FOXD3
10.1049	9.47167	10.0995	9.11891	0.009608	0.036349	0.112777	0.188357	BE967532	203636_at	Transcribed locus	Hs.596686	-	-
9.30755	8.37207	9.12799	8.4505	0.031524	0.135612	0.159396	0.074583	NM_001106	220028_at	Activin A receptor, type IIB	Hs.174273	93	ACVR2B
7.19759	6.28709	7.35682	6.30519	0.161677	0.14693	0.089466	0.042045	NM_014707	205659_at	Histone deacetylase 9	Hs.196054	9734	HDAC9
7.28712	6.3403	7.58552	6.14329	0.147884	0.167498	0.15672	0.089508	AL832409	1566901_at	TGFB-induced factor (TALE family homeobox)	Hs.373550	7050	TGIF
7.97052	7.48786	7.87101	7.28931	0.028346	0.069568	0.061427	0.074437	NM_002485	202907_s_at	Nibrin	Hs.492208	4683	NBN
6.19466	5.1176	6.11227	4.66788	0.12558	0.11174	0.203842	0.162968	NM_004490	206204_at	Growth factor receptor-bound protein 14	Hs.411881	2888	GRB14
8.66418	8.18745	8.99692	8.02392	0.118602	0.06474	0.077868	0.142751	NM_006334	205591_at	Olfactomedin 1	Hs.522484	10439	OLFM1
8.36152	7.4794	8.13121	7.31153	0.136608	0.107912	0.086813	0.127808	AV646599	225820_at	PHD finger protein 17	Hs.12420	79960	PHF17
7.6706	6.54031	8.25647	6.66045	0.103972	0.145128	0.155611	0.085516	BC001745	209570_s_at	DNA segment on chromosome 4 (unique) 234 expressed sequence	-	27065	-
9.58732	8.81644	9.43786	8.56241	0.058253	0.052544	0.023369	0.060804	NM_007203	202760_s_at	PALM2-AKAP2 protein	Hs.591908	445815	PALM2-AKAP2
7.08256	6.4303	7.21561	6.35224	0.100864	0.102425	0.080365	0.107851	BE614255	223349_s_at	BCL2-related ovarian killer	Hs.293753	666	BOK
9.12728	8.27113	9.24147	8.51981	0.021398	0.14971	0.034043	0.103627	AA206141	230708_at	Prickle homolog 1 (Drosophila)	Hs.524348	144165	PRICKLE1
8.72809	8.14512	8.69933	8.05372	0.066645	0.071174	0.017059	0.05033	NM_005904	204790_at	SMAD family member 7	Hs.465087	4092	SMAD7
8.93042	7.30533	8.98483	7.085	0.098731	0.170051	0.041019	0.472255	NM_024504	220714_at	PR domain containing 14	Hs.287532	63978	PRDM14
8.17608	7.00373	8.21962	6.57594	0.068721	0.114013	0.182043	0.322633	NM_014141	219302_s_at	Contactin associated protein-like 2	Hs.190621	26047	CNTNAP2
7.13126	6.47915	7.16336	6.56537	0.07942	0.029263	0.047347	0.071338	NM_005374	207984_s_at	Membrane protein, palmitoylated 2 (MAGUK p55 subfamily member 2)	Hs.514208	4355	MPP2
8.06063	6.70614	7.92337	6.20674	0.101228	0.098014	0.244176	0.205911	NM_152335	1552400_a_at	Chromosome 15 open reading frame 27	Hs.631721	123591	C15orf27
10.9116	9.74915	10.9641	9.25125	0.039162	0.05502	0.096349	0.008186	NM_017489	203449_s_at	Telomeric repeat binding factor (NIMA-interacting) 1	Hs.442707	7013	TERF1
7.52787	6.72626	7.73278	6.39251	0.067808	0.076813	0.222764	0.186564	AI871287	215489_x_at	Homer homolog 3 (Drosophila)	Hs.410683	9454	HOMER3
6.52917	5.59338	6.59825	5.70501	0.090372	0.076858	0.181948	0.010817	AI871745	238480_at	Chromosome 18 open reading frame 17	Hs.128576	125488	C18orf17
11.3723	10.5814	11.3111	10.2454	0.03584	0.061377	0.026977	0.107566	AA749101	214022_s_at	Interferon induced transmembrane protein 1 (9-27)	Hs.458414	8519	IFITM1
7.11871	6.35331	7.57843	6.12179	0.087081	0.062842	0.038071	0.141988	NM_030379	207034_s_at	GLI-Kruppel family member GLI2	-	2736	-
9.1299	8.02252	8.99416	7.41622	0.017735	0.036064	0.226845	0.183138	AL137063	205771_s_at	-	-	-	-
7.21107	6.69571	7.37177	6.35595	0.064643	0.025545	0.069817	0.115642	AI202201	229139_at	Junctophilin 1	Hs.160574	56704	JPH1
7.06341	6.33826	7.02749	6.11554	0.036428	0.080121	0.020378	0.026592	NM_024792	218898_at	Family with sequence similarity 57, member A	Hs.154396	79850	FAM57A
6.39417	5.54083	6.93985	5.725	0.121741	0.131391	0.218506	0.082507	M98528	213533_at	DNA segment on chromosome 4 (unique) 234 expressed sequence	-	27065	-
6.88785	5.83818	6.72146	5.48129	0.143446	0.183069	0.045361	0.179682	T16443	244669_at	Small nucleolar RNA host gene (non-protein coding) 5	Hs.292457	387066	SNHG5
9.27208	8.12368	9.56124	7.94288	0.072617	0.020664	0.058491	0.223803	AB045118	209864_at	Frequently rearranged in advanced T-cell lymphomas 2	Hs.140720	23401	FRAT2
8.88897	6.78859	8.86971	5.89092	0.159704	0.140617	0.201348	0.108908	AI566130	230630_at	Transcribed locus	Hs.596190	-	-
6.58851	4.47251	6.2882	4.07531	0.115957	0.031258	0.490444	0.081745	AI066520	231385_at	Developmental pluripotency associated 3	Hs.131358	359787	DPPA3
6.21226	5.54817	6.23841	4.93511	0.115584	0.08969	0.0976	0.149035	AU146945	215976_at	Deleted in bladder cancer 1	Hs.532316	1620	DBC1
10.3753	9.77292	10.4681	9.37581	0.019909	0.052246	0.167771	0.083645	R38389	213131_at	OLFM1	-	-	-
6.16893	5.51757	6.33385	5.40038	0.13888	0.082495	0.094039	0.040317	U62325	213419_at	-	-	-	-
7.39165	6.56652	7.40976	6.51513	0.060097	0.097849	0.09575	0.088551	BC004558	225150_s_at	Rhotekin	Hs.192854	6242	RTKN
7.61104	6.44297	7.66994	6.92845	0.054447	0.027369	0.10224	0.056389	AF196976	223552_at	Leucine rich repeat containing 4	Hs.567566	64101	LRRC4
11.6864	10.787	11.604	10.3227	0.129961	0.133835	0.037533	0.243863	AW003584	223121_s_at	Secreted frizzled-related protein 2	Hs.481022	6423	SFRP2
10.054	8.95588	10.1404	8.56204	0.038749	0.010123	0.077654	0.196708	AI347136	203448_s_at	Telomeric repeat binding factor (NIMA-interacting) 1	Hs.442707	7013	TERF1
6.11283	4.96057	5.71146	4.91445	0.113569	0.197539	0.050733	0.16713	M24915	204490_s_at	CD44 molecule (Indian blood group)	Hs.502328	960	CD44
7.39791	6.36973	7.33245	6.58912	0.126065	0.129697	0.099196	0.089111	NM_002428	203365_s_at	Matrix metallopeptidase 15 (membrane-inserted)	Hs.80343	4324	MMP15
7.4913	6.70581	7.48355	6.07074	0.106996	0.108805	0.114064	0.248566	BF056901	228298_at	Family with sequence similarity 113, member B	Hs.560100	91523	FAM113B
8.49476	7.86794	8.36414	7.85135	0.023998	0.05036	0.049613	0.11543	AI424797	212285_s_at	Agrin	Hs.273330	375790	AGRIN
9.696	8.7488	9.7083	8.36851	0.029677	0.087829	0.055604	0.238235	NM_005012	205805_s_at	Receptor tyrosine kinase-like orphan receptor 1	Hs.128753	4919	ROR1
9.09301	8.0651	9.20731	7.96157	0.132485	0.089377	0.09981	0.129295	AL157485	222116_s_at	TBC1 domain family, member 16	Hs.369819	125058	TBC1D16
9.46491	7.6075	9.53934	6.70243	0.122262	0.096727	0.1249	0.146105	AI653169	204347_at	Transcribed locus	Hs.594853	-	-
5.69	5.3216	5.99798	4.83825	0.155838	0.011933	0.100154	0.080994	AL359055	1566764_at	MRNA full length insert cDNA clone EUROIMAGE 2344436	Hs.547764	-	-
6.02262	5.39376	5.93454	5.2365	0.07144	0.100429	0.097222	0.103253	BF111276	230859_at	Internexin neuronal intermediate filament protein, alpha	Hs.500916	9118	INA
7.04487	5.96903	6.67024	5.88949	0.069968	0.088987	0.053676	0.12593	BE552011	230208_at	Transcribed locus	Hs.86941	-	-
10.0136	8.76996	10.0898	8.38108	0.056875	0.157681	0.160572	0.340468	NM_032805	1553874_a_at	Zinc finger protein 206	Hs.334515	84891	ZNF206
7.1707	6.08775	7.3612	5.66608	0.027194	0.167839	0.214754	0.15747	AA524029	213900_at	Chromosome 9 open reading frame 61	Hs.118003	9413	C9orf61
8.45881	7.62191	8.67212	7.5385	0.018703	0.010018	0.109937	0.196327	BE218980	224833_at	-	-	-	-
4.98306	4.4113	4.99219	4.07115	0.047817	0.120485	0.038131	0.169473	BF446673	235944_at	Hemicentin 1	Hs.58877	83872	HMCN1
7.48116	6.9398	7.68895	6.55016	0.08	0.086642	0.094591	0.156532	AI806322	228291_s_at	Chromosome 20 open reading frame 19	Hs.187635	55857	C20orf19
6.3011	6.0034	6.44516	5.65944	0.066876	0.054043	0.098765	0.030682	BC046206	1555325_s_at	Zinc finger protein 26	Hs.489608	7574	ZNF26
9.38524	8.60994	9.59672	8.21081	0.104284	0.065552	0.094208	0.108232	NM_019027	218035_s_at	RNA-binding protein	Hs.518727	54502	FLJ20273
8.20959	7.24995	8.31943	7.01315	0.069949	0.093012	0.094324	0.248885	AK026424	224964_s_at	Guanine nucleotide binding protein (G protein), gamma 2	Hs.652313	54331	GNG2
8.65037	7.79923	8.60404	7.74427	0.068826	0.079932	0.201415	0.072918	AW148844	209168_at	Glycoprotein M6B	Hs.495710	2824	GPM6B
8.33499	5.84967	8.24187	5.31594	0.06145	0.241988	0.276441	0.603348	NM_004744	220317_at	Lecithin retinol acyltransferase (phosphatidylcholine--retinol O-acyltransferase)	Hs.148830	9227	LRAT
6.81097	5.88075	6.50538	5.82433	0.063908	0.074949	0.12939	0.172359	AB049117	223665_at	Actin related protein M1	Hs.135411	84517	ARPM1

## Sheet: TableS11cluster3
Supplemental Table 11
mean 1	mean 2	mean 3	mean 4	SEM 1	SEM 2	SEM 3	SEM 4	Gene Identifier	Other ID	Gene Title	UG Cluster	LocusLink	Gene ID
4.65722	5.05185	4.85798	5.30868	0.041957	0.099479	0.063451	0.055007	N75559	229163_at	Calcium/calmodulin-dependent protein kinase II inhibitor 1	Hs.197922	55450	CAMK2N1
5.16339	5.41168	5.01272	6.20301	0.094623	0.121943	0.07191	0.055115	AI744591	227188_at	Chromosome 21 open reading frame 63	Hs.208358	59271	C21orf63
4.80509	5.51595	5.06533	6.49353	0.086854	0.166887	0.122519	0.189126	AV727449	203845_at	P300/CBP-associated factor	Hs.533055	8850	PCAF
4.9683	6.95012	4.87857	7.7205	0.041321	0.167061	0.016965	0.245602	BF508948	214995_s_at	Apolipoprotein B mRNA editing enzyme, catalytic polypeptide-like 3F	Hs.441124	200316	APOBEC3F
5.56114	6.25777	5.31597	6.76414	0.116453	0.200611	0.125386	0.171671	AI564838	213948_x_at	Immunoglobulin superfamily, member 4B	Hs.365689	57863	IGSF4B
5.41322	6.01984	5.50719	6.27947	0.149128	0.085907	0.065055	0.01905	AW265514	232653_at	-	-	-	-
3.8363	5.95389	4.4047	6.47477	0.054591	0.102469	0.138709	0.163137	AL833445	1560318_at	Rho GTPase activating protein 29	-	9411	-
7.62474	8.36387	7.65598	8.94576	0.015757	0.115103	0.078398	0.272977	U28169	211385_x_at	Sulfotransferase family, cytosolic, 1A, phenol-preferring, member 2	Hs.546304	6799	SULT1A2
7.20226	9.17288	7.65117	9.77578	0.141318	0.02363	0.10857	0.021699	AU144140	233090_at	Glypican 6	Hs.444329	10082	GPC6
4.41454	4.61273	4.51283	5.88185	0.021067	0.09285	0.074626	0.126486	NM_002147	205600_x_at	Homeobox B5	Hs.98428	3215	HOXB5
6.53077	7.22086	6.92319	7.85009	0.151698	0.122973	0.103339	0.100876	AW191647	242824_at	Nuclear factor I/A	Hs.191911	4774	NFIA
8.56855	9.09195	8.8332	9.25855	0.051989	0.039536	0.049144	0.101009	AF139625	223513_at	Centromere protein J	Hs.513379	55835	CENPJ
4.48078	4.69263	4.46695	5.45338	0.026672	0.081104	0.12952	0.1156	NM_032845	1553385_at	hypothetical protein FLJ14816	-	84931	-
8.46781	9.41679	8.6043	9.89778	0.042561	0.103808	0.028548	0.163518	NM_002646	204484_at	Phosphoinositide-3-kinase, class 2, beta polypeptide	Hs.497487	5287	PIK3C2B
5.10874	5.69869	5.24246	7.48077	0.157343	0.134222	0.101419	0.346091	BC033780	1554239_s_at	Zinc binding alcohol dehydrogenase, domain containing 2	Hs.591065	284273	ZADH2
7.66566	8.04276	7.74383	8.31958	0.021322	0.04091	0.12897	0.02711	AW007319	226715_at	Forkhead box K1	Hs.487393	221937	FOXK1
5.45262	7.15127	5.56575	8.03076	0.075065	0.312353	0.246341	0.18982	X79990	205528_s_at	Runt-related transcription factor 1; translocated to, 1 (cyclin D-related)	Hs.368431	862	RUNX1T1
10.5196	11.0278	10.8158	11.4871	0.024361	0.073373	0.074316	0.021892	AL049381	212148_at	Pre-B-cell leukemia transcription factor 1	Hs.493096	5087	PBX1
8.72608	10.0838	8.87878	10.5649	0.046485	0.021699	0.032621	0.10037	AL561868	224855_at	Pyrroline-5-carboxylate reductase family, member 2	Hs.520187	29920	PYCR2
4.66595	6.4169	4.7601	7.42756	0.060051	0.126969	0.222539	0.068578	NM_006885	208033_s_at	AT-binding transcription factor 1	Hs.461285	463	ATBF1
7.91812	8.39862	8.17352	8.57532	0.048076	0.044439	0.095308	0.052828	AK023837	212208_at	Thyroid hormone receptor associated protein 2	Hs.159799	23389	THRAP2
4.15993	6.93365	4.47895	7.90462	0.091628	0.138193	0.285722	0.060475	AW015083	238850_at	Hypothetical LOC645323	Hs.12827	645323	LOC645323
4.50919	5.97125	4.59222	7.62444	0.064193	0.148801	0.107624	0.455404	NM_022783	218858_at	DEP domain containing 6	Hs.112981	64798	DEPDC6
10.6017	11.0784	10.6671	11.2382	0.072241	0.064743	0.045906	0.082797	NM_015383	201103_x_at	Neuroblastoma breakpoint family, member 14	Hs.607640	25832	NBPF14
10.5272	10.9708	10.5587	11.151	0.022951	0.051936	0.048614	0.05426	NM_020401	218768_at	Nucleoporin 107kDa	Hs.524574	57122	NUP107
9.68209	10.2269	9.90388	10.3879	0.06345	0.046678	0.074549	0.04983	AW136032	228120_at	Eukaryotic translation initiation factor 2C, 1	Hs.22867	26523	EIF2C1
3.99293	5.43378	4.26476	6.53096	0.165018	0.345787	0.174002	0.171362	N69091	228863_at	Protocadherin 17	Hs.106511	27253	PCDH17
8.55934	9.11007	8.49776	9.45792	0.020985	0.102497	0.114168	0.11204	NM_002718	207749_s_at	Protein phosphatase 2 (formerly 2A), regulatory subunit B'', alpha	Hs.518155	5523	PPP2R3A
4.22057	4.7258	4.4382	4.92952	0.133117	0.053819	0.041108	0.034515	BE671123	235798_at	Transcribed locus	Hs.146317	-	-
6.13824	6.70211	6.08804	7.16645	0.091176	0.126267	0.066351	0.162754	NM_000033	205142_x_at	ATP-binding cassette, sub-family D (ALD), member 1	Hs.159546	215	ABCD1
8.1652	8.9764	8.38708	9.25574	0.067778	0.057254	0.031682	0.023594	BF883581	242022_at	Pre-B-cell leukemia transcription factor 1	Hs.493096	5087	PBX1
5.06934	5.37275	4.85233	7.21314	0.037117	0.137451	0.058935	0.213325	BF591611	227977_at	Zinc binding alcohol dehydrogenase, domain containing 2	Hs.591065	284273	ZADH2
6.98218	7.54322	7.43326	8.21909	0.133992	0.133496	0.055849	0.124248	NM_025176	207705_s_at	KIAA0980 protein	Hs.652102	22981	RP4-691N24.1
4.33352	4.89745	4.50574	6.83807	0.101393	0.237706	0.055621	0.364601	BF591611	227978_s_at	Zinc binding alcohol dehydrogenase, domain containing 2	Hs.591065	284273	ZADH2
5.05895	7.95019	5.20234	9.07167	0.060591	0.229705	0.096488	0.571737	NM_001395	205777_at	Dual specificity phosphatase 9	Hs.144879	1852	DUSP9
5.42766	5.75806	5.41992	6.1301	0.02414	0.01151	0.148051	0.056749	NM_024869	220430_at	Glycine/arginine rich protein 1	Hs.477273	79927	GRRP1
4.29154	5.2987	4.40373	5.77801	0.037885	0.1422	0.08395	0.140823	AI143879	205501_at	CDNA FLJ25677 fis, clone TST04054	Hs.348762	-	-
7.79773	8.53338	7.92679	9.15595	0.112409	0.119888	0.045116	0.254549	NM_001055	203615_x_at	Sulfotransferase family, cytosolic, 1A, phenol-preferring, member 1	Hs.567342	6817	SULT1A1
3.76532	4.39555	3.85612	7.04493	0.015683	0.032049	0.075663	0.218262	AW137982	235521_at	Homeobox A5	Hs.533357	3202	HOXA5
5.60351	7.00762	5.87197	7.65529	0.067025	0.194856	0.21733	0.172698	NM_014459	205656_at	protocadherin 17	-	27253	-
6.70254	7.23336	6.9838	7.40792	0.047144	0.082924	0.085267	0.072385	BE328720	239363_at	Chromosome 9 open reading frame 80	Hs.536958	58493	C9orf80
5.35744	5.56709	5.53944	5.98029	0.074174	0.044892	0.033658	0.08012	NM_005421	231759_at	T-cell acute lymphocytic leukemia 2	Hs.247978	6887	TAL2
5.31246	5.68445	5.3051	6.2058	0.051329	0.050674	0.072661	0.108716	BC004287	223366_at	Homo sapiens, clone IMAGE:3618365, mRNA	Hs.434957	-	-
6.04085	6.46653	6.01889	6.88095	0.061761	0.036193	0.101743	0.100126	AW338933	201148_s_at	TIMP metallopeptidase inhibitor 3 (Sorsby fundus dystrophy, pseudoinflammatory)	Hs.652397	7078	TIMP3
3.58477	3.90156	3.58901	4.36088	0.015121	0.098071	0.038519	0.057055	BF592034	227242_s_at	Early B-cell factor 3	Hs.591374	253738	EBF3
5.15694	5.42027	5.03601	6.53419	0.167793	0.056846	0.154564	0.118704	AI050866	230916_at	Nodal homolog (mouse)	Hs.370414	4838	NODAL
5.42616	6.54822	5.49778	7.32073	0.105249	0.01101	0.205423	0.154442	AI732568	240666_at	Forkhead box P1	Hs.431498	27086	FOXP1
3.97157	4.59222	3.73903	5.91399	0.071613	0.266796	0.044778	0.261762	AA927670	239519_at	Neuropilin 1	Hs.131704	8829	NRP1
5.98855	6.74853	6.01032	7.0874	0.049035	0.181185	0.05655	0.166414	NM_020382	220200_s_at	SET domain containing (lysine methyltransferase) 8	Hs.652395	387893	SETD8
9.49283	10.8403	9.61709	11.4163	0.027533	0.032194	0.058185	0.080607	NM_013328	231715_s_at	Pyrroline-5-carboxylate reductase family, member 2	Hs.520187	29920	PYCR2
4.21824	5.07047	4.24311	5.98859	0.029041	0.05332	0.076314	0.369734	AA572675	232286_at	AF4/FMR2 family, member 3	Hs.444414	3899	AFF3
9.69421	10.1794	9.75165	10.5588	0.065756	0.095963	0.06771	0.150643	NM_018169	218614_at	Chromosome 12 open reading frame 35	Hs.445129	55196	C12orf35
4.08308	4.75331	4.05053	7.25229	0.092402	0.266434	0.080435	0.372891	N21127	227049_at	Transcribed locus	Hs.465433	-	-
7.17913	7.95406	7.54351	8.20021	0.060759	0.052333	0.100691	0.152171	AL136885	223058_at	Family with sequence similarity 107, member B	Hs.446315	83641	FAM107B
5.09098	5.38816	4.81901	5.73066	0.067353	0.13123	0.076477	0.068581	BF315468	229493_at	Homeobox D9	Hs.651257	3235	HOXD9
4.31438	4.4113	4.2871	5.08698	0.047238	0.093204	0.116824	0.072286	BF437711	230845_at	Prostate/rectrum and colon protein no. 2	Hs.236557	360205	PRAC2
5.94753	6.59487	6.09759	6.79997	0.075522	0.02184	0.111342	0.064245	AK025812	232508_at	Zinc finger, MIZ-type containing 1	Hs.193118	57178	ZMIZ1
8.57492	9.04476	8.5273	9.23634	0.083008	0.056145	0.061308	0.12237	AF246144	223084_s_at	Cyclin D-type binding-protein 1	Hs.36794	23582	CCNDBP1
8.30596	8.8768	8.49865	9.24755	0.132154	0.019413	0.107636	0.035509	BG261385	225906_at	CDNA clone IMAGE:4123507	Hs.648380	-	-
7.24641	7.66216	7.51029	7.92919	0.044571	0.089758	0.014243	0.0622	NM_003922	218306_s_at	Hect (homologous to the E6-AP (UBE3A) carboxyl terminus) domain and RCC1 (CHC1)-like domain (RLD) 1	Hs.210385	8925	HERC1
4.96577	7.52957	4.86399	9.24576	0.152432	0.483833	0.048154	0.329928	AW903934	232668_at	Chromosome 8 open reading frame 72	Hs.154652	90362	C8orf72
4.3446	4.73045	4.07017	6.11905	0.11057	0.1156	0.127033	0.2067	AK026815	212325_at	DKFZP686A01247 hypothetical protein	Hs.335163	22998	DKFZP686A01247
4.68051	5.28078	4.66055	5.7588	0.090124	0.052711	0.104545	0.157421	AI803208	239569_at	Hypothetical gene supported by AK056047; AK056281; AK123838	Hs.288262	440119	FLJ31485
6.01505	7.18372	5.95473	7.64862	0.078909	0.184117	0.20057	0.249889	NM_053284	1552811_at	WAP, follistatin/kazal, immunoglobulin, kunitz and netrin domain containing 1	Hs.345818	117166	WFIKKN1
6.54444	6.64037	6.42965	7.17994	0.017962	0.055866	0.023225	0.148384	NM_000458	205313_at	Transcription factor 2, hepatic; LF-B3; variant hepatic nuclear factor	Hs.191144	6928	TCF2
4.27943	6.93373	4.48639	8.53425	0.140955	0.504899	0.08193	0.306969	NM_002398	204069_at	Meis1, myeloid ecotropic viral integration site 1 homolog (mouse)	Hs.526754	4211	MEIS1
4.52639	7.78644	4.76452	9.3945	0.169268	0.430816	0.299122	0.128196	NM_000965	205080_at	Retinoic acid receptor, beta	Hs.536687	5915	RARB
4.34125	4.67915	4.24649	5.05263	0.083723	0.033402	0.040321	0.102967	AL354950	227243_s_at	-	-	-	-
4.41532	4.69902	4.2664	5.97398	0.044053	0.068377	0.083102	0.153288	NM_002193	205258_at	Inhibin, beta B (activin AB beta polypeptide)	Hs.1735	3625	INHBB
4.45152	5.24473	4.50826	5.66172	0.137046	0.195688	0.018945	0.050093	AF217974	226071_at	ADAMTS-like 4	Hs.516243	54507	ADAMTSL4
10.4163	10.7188	10.4703	11.0854	0.017469	0.008489	0.044795	0.032847	BF967998	212151_at	PBX1	-	-	-
8.93287	9.18824	8.77494	9.55443	0.048301	0.03462	0.077624	0.119193	NM_002585	205253_at	Pre-B-cell leukemia transcription factor 1	Hs.493096	5087	PBX1
7.58996	8.52541	7.62396	9.02674	0.114418	0.035117	0.070099	0.303614	U37025	215299_x_at	sulfotransferase family, cytosolic, 1A, phenol-preferring, member 1	-	6817	-
3.86163	4.96868	3.99492	8.09991	0.059977	0.33778	0.058557	0.147379	W60810	223282_at	Teashirt family zinc finger 1	Hs.284217	10194	TSHZ1
4.60229	5.63822	4.48724	6.50236	0.079007	0.054855	0.061905	0.136909	AL359599	215828_at	AT-binding transcription factor 1	Hs.461285	463	ATBF1
3.93452	4.16928	3.89344	4.59239	0.019609	0.061668	0.085642	0.098339	AL137389	233879_at	Transmembrane phosphatase with tensin homology	Hs.122986	7179	TPTE
6.36586	6.73247	6.4131	7.21596	0.100767	0.037448	0.079857	0.044488	AI936523	226691_at	Homo sapiens, Similar to hypothetical protein PRO1722, clone IMAGE:3342760, mRNA	Hs.520638	-	-
10.0376	10.6639	10.0581	10.897	0.132214	0.081546	0.101179	0.04637	BE384529	225269_s_at	RNA binding motif, single stranded interacting protein 1	Hs.470412	5937	RBMS1
6.49407	7.87825	6.89889	8.45879	0.05837	0.025888	0.069543	0.104995	AI651255	227059_at	Glypican 6	Hs.444329	10082	GPC6
6.48747	7.11243	6.81582	7.24995	0.028542	0.086588	0.02803	0.109057	AI732802	222371_at	Protein inhibitor of activated STAT, 1	Hs.162458	8554	PIAS1
6.26585	6.66874	6.54931	7.27398	0.098248	0.051404	0.116028	0.073406	NM_005859	204021_s_at	Purine-rich element binding protein A	Hs.443121	5813	PURA
10.5621	10.9876	10.648	11.204	0.046934	0.056017	0.037272	0.07905	N32025	229447_x_at	Notch homolog 2 (Drosophila)	Hs.515947	4853	NOTCH2
3.60406	3.94655	3.66648	4.32056	0.022811	0.085796	0.08521	0.07626	AF422798	1565034_s_at	Myeloid/lymphoid or mixed-lineage leukemia (trithorax homolog, Drosophila)	Hs.258855	4297	MLL
4.01272	5.909	3.97846	7.53937	0.057567	0.210242	0.057108	0.259424	NM_004981	208359_s_at	Potassium inwardly-rectifying channel, subfamily J, member 4	Hs.32505	3761	KCNJ4
7.07124	8.46023	7.1468	9.57363	0.111932	0.02654	0.090911	0.390098	BG290193	222760_at	Zinc finger protein 703	Hs.288042	80139	ZNF703
6.05883	6.5481	6.43668	7.29201	0.069204	0.088841	0.128424	0.157108	AU146087	233004_x_at	Nuclear factor I/A	Hs.191911	4774	NFIA
5.87657	7.53033	6.17574	8.2714	0.129325	0.080565	0.137148	0.150828	BF801735	238712_at	Forkhead box P1	Hs.431498	27086	FOXP1
9.22482	9.96067	9.39686	10.2123	0.027155	0.031484	0.080086	0.123623	NM_016245	217989_at	Hydroxysteroid (17-beta) dehydrogenase 11	Hs.282984	51170	HSD17B11
5.75841	6.13458	5.56888	6.59724	0.068159	0.046673	0.046065	0.165399	AK023188	216347_s_at	Protein phosphatase 1, regulatory (inhibitor) subunit 13B	Hs.436113	23368	PPP1R13B
5.4876	6.3263	5.50338	6.62977	0.141892	0.024415	0.058279	0.105965	U41742	211605_s_at	Retinoic acid receptor, alpha	Hs.137731	5914	RARA
4.57469	5.0185	4.72743	5.74557	0.018459	0.052094	0.054767	0.194696	AI243313	241009_at	Forkhead box N4	Hs.528316	121643	FOXN4
3.74072	4.42219	3.8947	8.1096	0.057767	0.094234	0.048523	0.316922	NM_019102	213844_at	Homeobox A5	Hs.533357	3202	HOXA5
5.85273	6.44498	6.10299	6.57829	0.054852	0.059788	0.0293	0.093089	AI655903	65718_at	G protein-coupled receptor 124	Hs.652229	25960	GPR124
4.59899	5.0783	4.78647	5.45297	0.014244	0.06994	0.098492	0.064106	AF267860	223703_at	Chromosome 10 open reading frame 11	Hs.118161	83938	C10orf11
5.55622	6.40259	5.60427	6.68047	0.066027	0.094348	0.014866	0.162486	AW298115	230283_at	Neuralized homolog 2 (Drosophila)	Hs.517094	140825	NEURL2
4.21386	4.08681	4.11804	6.20884	0.034243	0.022687	0.116512	0.462299	NM_021951	220493_at	Doublesex and mab-3 related transcription factor 1	Hs.98586	1761	DMRT1
6.31312	7.4639	6.47966	7.81987	0.102677	0.072475	0.224697	0.074212	AU148184	215583_at	Transmembrane protein 63A	Hs.119387	9725	TMEM63A
5.47805	6.70466	5.41701	8.77837	0.046122	0.521131	0.056274	0.243655	BE672313	221959_at	Chromosome 8 open reading frame 72	Hs.154652	90362	C8orf72
8.27726	9.58117	8.57183	10.3891	0.106847	0.103885	0.173881	0.0892	NM_002899	203423_at	Retinol binding protein 1, cellular	Hs.529571	5947	RBP1
5.37293	6.11014	5.38306	6.45865	0.013444	0.111926	0.173632	0.061791	W94001	227394_at	Neural cell adhesion molecule 1	Hs.503878	4684	NCAM1
5.03189	5.97049	5.0357	7.43326	0.175129	0.159159	0.208834	0.224972	AK026815	212327_at	DKFZP686A01247 hypothetical protein	Hs.335163	22998	DKFZP686A01247
5.08445	5.31317	4.97444	5.98742	0.069142	0.041299	0.125389	0.133411	NM_002147	205601_s_at	Homeobox B5	Hs.98428	3215	HOXB5
10.1065	10.8667	10.2888	11.1721	0.095101	0.13668	0.161026	0.060983	D28482	209868_s_at	RNA binding motif, single stranded interacting protein 1	Hs.470412	5937	RBMS1
7.3944	8.6522	7.90529	9.28564	0.159882	0.061538	0.055995	0.109086	AW451711	217617_at	Pre-B-cell leukemia transcription factor 1	Hs.493096	5087	PBX1
8.14476	8.66823	8.39269	8.76665	0.047589	0.040776	0.025879	0.051821	AA088388	235112_at	KIAA1958	Hs.533491	158405	KIAA1958
4.63847	5.24952	4.78148	6.07394	0.16502	0.101787	0.148843	0.132317	AI088099	242677_at	Neuropilin 1	Hs.131704	8829	NRP1
4.53709	6.68954	4.47987	7.70939	0.010255	0.091551	0.162374	0.345092	NM_016569	219682_s_at	T-box 3 (ulnar mammary syndrome)	Hs.129895	6926	TBX3
7.07707	7.55811	6.95406	7.76721	0.096731	0.143923	0.045223	0.01965	AA705396	241102_at	Pre-B-cell leukemia transcription factor 1	Hs.493096	5087	PBX1
4.63183	6.96176	5.50046	7.71101	0.153143	0.266534	0.147754	0.177317	NM_004349	205529_s_at	Runt-related transcription factor 1; translocated to, 1 (cyclin D-related)	Hs.368431	862	RUNX1T1
5.24175	6.23341	5.19978	7.25915	0.096374	0.236601	0.070647	0.2314	NM_024064	218764_at	protein kinase C, eta	-	5583	-
6.18599	7.02625	6.49091	7.41023	0.069667	0.130105	0.157049	0.161334	AI813938	225118_at	SET domain containing (lysine methyltransferase) 8	Hs.652395	387893	SETD8
6.11027	6.47083	6.10784	6.70715	0.05758	0.00175	0.082952	0.090125	BC002934	209405_s_at	Family with sequence similarity 3, member A	Hs.289108	60343	FAM3A
5.15817	5.39548	5.26019	6.2228	0.057645	0.104802	0.08946	0.144282	NM_006255	206099_at	Protein kinase C, eta	Hs.333907	5583	PRKCH
4.53909	5.42662	4.21294	7.53953	0.046732	0.574263	0.053522	0.326774	NM_024972	220898_at	-	-	-	-
9.85917	10.6729	9.98128	10.9175	0.062702	0.109375	0.137177	0.061976	NM_016837	207266_x_at	RNA binding motif, single stranded interacting protein 1	-	5937	-
4.29215	5.17093	4.13688	5.70578	0.086593	0.20778	0.054445	0.09214	AI128130	244420_at	Runt-related transcription factor 1; translocated to, 1 (cyclin D-related)	Hs.368431	862	RUNX1T1
4.43324	5.72631	4.73379	6.52875	0.061457	0.266903	0.029566	0.183149	AU119437	227289_at	Protocadherin 17	Hs.106511	27253	PCDH17
7.13328	9.05422	7.42219	9.7148	0.103411	0.023458	0.019143	0.039411	AF339813	232453_at	Glypican 6	Hs.444329	10082	GPC6
3.46225	4.28947	3.58825	4.53683	0.071219	0.065585	0.045207	0.143881	BF064262	240509_s_at	Gremlin 2, cysteine knot superfamily, homolog (Xenopus laevis)	Hs.98206	64388	GREM2
8.09802	8.56797	8.34728	8.79297	0.085857	0.005886	0.02795	0.047906	BE543518	239053_at	-	-	-	-
6.35751	7.27092	6.63997	7.80623	0.094779	0.04602	0.06113	0.059539	AK025064	215221_at	Forkhead box P1	Hs.431498	27086	FOXP1
7.65883	7.87702	7.30508	8.87167	0.11221	0.158931	0.124347	0.10462	U71075	211320_s_at	Protein tyrosine phosphatase, receptor type, U	Hs.19718	10076	PTPRU
4.88189	5.38934	4.70315	5.62604	0.091792	0.122929	0.018231	0.085432	NM_025008	220578_at	ADAMTS-like 4	Hs.516243	54507	ADAMTSL4
4.83319	5.92431	4.79964	6.69773	0.028032	0.24385	0.172561	0.269536	AW452918	227845_s_at	Src homology 2 domain containing transforming protein D	Hs.7423	56961	SHD
3.91384	4.31234	3.83109	4.92687	0.062067	0.220933	0.069253	0.067275	AJ417079	1565358_at	Retinoic acid receptor, alpha	Hs.137731	5914	RARA
4.32348	4.77024	4.56268	5.61492	0.020122	0.054965	0.153768	0.076016	AL512758	225815_at	Complexin 2	Hs.193235	10814	CPLX2
5.39624	6.45361	5.39814	7.07378	0.046056	0.077862	0.042524	0.23454	AI806338	225544_at	T-box 3 (ulnar mammary syndrome)	Hs.129895	6926	TBX3
5.0491	5.9217	5.0813	6.56358	0.045211	0.086224	0.161279	0.235818	BE552368	232746_at	Chemokine (C-X-C motif) receptor 7	Hs.471751	57007	CXCR7
5.6495	6.1616	5.63421	6.3752	0.050027	0.039603	0.049192	0.117561	AU159344	232701_at	Neuropilin 2	Hs.471200	8828	NRP2
6.53392	8.14407	6.49184	8.76513	0.098523	0.058498	0.042754	0.16105	NM_005132	218599_at	REC8-like 1 (yeast)	Hs.419259	9985	REC8L1
4.64759	6.34599	4.89305	7.25721	0.099488	0.093976	0.199304	0.140749	NM_000499	205749_at	Cytochrome P450, family 1, subfamily A, polypeptide 1	Hs.72912	1543	CYP1A1
10.2789	10.8545	10.4812	11.2529	0.059922	0.046137	0.015296	0.049897	AA085748	212155_at	-	-	-	-
9.2404	9.91904	9.41198	10.187	0.102308	0.035517	0.128847	0.049751	AF311326	224318_s_at	Hypothetical protein FLJ10081	Hs.516341	55683	FLJ10081
8.09508	8.65073	8.14796	8.91428	0.115109	0.124908	0.066121	0.040552	BC004948	211474_s_at	-	-	-	-
4.38351	6.01298	3.9987	7.56265	0.061918	0.319742	0.059552	0.282691	AL832770	1559477_s_at	Meis1, myeloid ecotropic viral integration site 1 homolog (mouse)	-	4211	-
4.36397	4.60762	4.35956	6.20468	0.089369	0.066566	0.055082	0.336159	BG168924	234977_at	Zinc binding alcohol dehydrogenase, domain containing 2	Hs.591065	284273	ZADH2
10.1573	10.6488	10.3422	10.9066	0.081884	0.087715	0.050766	0.030458	NM_014313	217766_s_at	Transmembrane protein 50A	Hs.523054	23585	TMEM50A
5.78454	6.44097	5.69446	6.84684	0.095168	0.086136	0.052583	0.116077	AK024472	226530_at	Bcl2 modifying factor	Hs.591104	90427	BMF
8.07982	8.68271	8.29646	8.88424	0.059036	0.068672	0.084815	0.020826	AI432196	201865_x_at	Transcribed locus	Hs.649814	-	-
4.46724	4.69199	4.46315	5.25007	0.065365	0.121337	0.086113	0.057535	AA437272	235936_at	Hypothetical protein LOC254559	Hs.136313	254559	LOC254559
8.68903	10.0749	8.93833	10.675	0.170297	0.174026	0.096254	0.279857	NM_021076	204412_s_at	Neurofilament, heavy polypeptide 200kDa	Hs.198760	4744	NEFH
3.85132	6.31702	3.87641	7.39548	0.128315	0.370858	0.079547	0.383396	AA464844	230272_at	Hypothetical LOC645323	Hs.12827	645323	LOC645323
4.77395	7.77228	4.8978	9.5234	0.082587	0.351079	0.100096	0.212431	NM_016152	208530_s_at	Retinoic acid receptor, beta	Hs.536687	5915	RARB
4.26115	4.81216	4.39843	6.03137	0.035031	0.073404	0.03098	0.086333	AI765554	239612_at	Transcribed locus	Hs.634954	-	-
4.50792	5.55043	4.74696	8.65439	0.048405	0.305603	0.065989	0.159483	AF039698	223283_s_at	Teashirt family zinc finger 1	Hs.284217	10194	TSHZ1
8.3321	8.85009	8.50014	9.10664	0.069132	0.056271	0.04921	0.044307	AL039862	225864_at	Family with sequence similarity 84, member B	Hs.124951	157638	FAM84B
4.19306	4.37507	4.04634	4.82144	0.065867	0.024792	0.086649	0.064806	NM_016083	208243_s_at	Cannabinoid receptor 1 (brain)	Hs.75110	1268	CNR1
6.09478	7.02621	6.22363	7.39539	0.046669	0.016193	0.103598	0.079345	AI480142	237044_s_at	Transcribed locus	Hs.599628	-	-
4.56857	4.88099	4.63342	5.43435	0.034799	0.089094	0.086938	0.114185	NM_015596	205783_at	Kallikrein-related peptidase 13	Hs.165296	26085	KLK13
4.76659	5.45412	4.78454	6.144	0.066064	0.199288	0.182768	0.164932	AV713062	235421_at	Mitogen-activated protein kinase kinase kinase 8	Hs.432453	1326	MAP3K8
5.2799	5.76631	5.44535	6.2279	0.124197	0.042239	0.094765	0.126279	BC009222	1555468_at	Neuropilin 2	Hs.471200	8828	NRP2
4.98667	5.76343	4.96917	6.36334	0.046737	0.054126	0.020683	0.100401	AW027359	205254_x_at	Transcribed locus, moderately similar to XP_517932.1 similar to T-cell-specific transcription factor 1 splice form E - human	Hs.608171	-	-
4.84568	5.78714	5.29334	5.96441	0.06159	0.158918	0.026718	0.114709	AI862062	1557538_at	-	-	-	-
5.68666	10.7163	5.83555	12.3959	0.04632	0.233855	0.074471	0.295085	NM_003240	206012_at	Pyrroline-5-carboxylate reductase family, member 2	Hs.520187	29920	PYCR2
4.28438	5.05291	4.3397	5.37985	0.049227	0.139134	0.053175	0.055176	AF081583	209504_s_at	Pleckstrin homology domain containing, family B (evectins) member 1	Hs.445489	58473	PLEKHB1
9.60175	10.0553	9.75124	10.188	0.045162	0.026627	0.047667	0.075321	AF043294	209642_at	BUB1 budding uninhibited by benzimidazoles 1 homolog (yeast)	Hs.469649	699	BUB1
6.91578	8.14198	7.46977	8.59274	0.123684	0.159313	0.083251	0.103921	AV710542	232144_at	-	-	-	-
5.33258	5.93414	4.97254	6.55833	0.103423	0.07482	0.052783	0.264021	U67195	201149_s_at	TIMP metallopeptidase inhibitor 3 (Sorsby fundus dystrophy, pseudoinflammatory)	Hs.652397	7078	TIMP3
6.86149	7.44991	7.0561	7.86308	0.066525	0.10662	0.087333	0.156489	AI341823	239657_x_at	Forkhead box protein O6	Hs.559677	343552	FOXO6
4.95939	6.51052	5.00669	7.64931	0.145729	0.023634	0.155485	0.069601	BG402859	242738_s_at	-	-	-	-
9.98717	10.7632	10.1002	11.0004	0.070752	0.122991	0.135782	0.061027	NM_016839	203748_x_at	RNA binding motif, single stranded interacting protein 1	Hs.470412	5937	RBMS1
3.61709	3.99075	3.5488	4.3381	0.068031	0.07934	0.095089	0.084357	R37728	237492_at	Phosphodiesterase 10A	Hs.584856	10846	PDE10A
4.13054	4.76573	4.42751	5.25851	0.104157	0.098193	0.064683	0.101579	BC020865	1570134_at	Forkhead box P1	Hs.431498	27086	FOXP1
7.45386	8.52503	7.95803	9.01747	0.046564	0.016392	0.145221	0.077716	AL832146	1562235_s_at	Pre-B-cell leukemia transcription factor 1	Hs.493096	5087	PBX1
6.11339	6.78147	6.41894	6.97111	0.124263	0.053692	0.065411	0.089408	AI208611	232587_at	Echinoderm microtubule associated protein like 4	Hs.593614	27436	EML4
4.94955	4.96728	5.2018	6.42187	0.030167	0.177241	0.192183	0.172554	AK022893	233016_at	Homo sapiens, clone IMAGE:4214313, mRNA	Hs.288478	-	-
5.37834	5.8362	5.56328	6.14026	0.13297	0.053775	0.045165	0.071784	AB028977	216086_at	Synaptic vesicle glycoprotein 2C	Hs.646953	22987	SV2C
5.61667	6.11182	5.92685	6.98025	0.091168	0.041904	0.096635	0.227408	R81072	244774_at	Phosphatase and actin regulator 2	Hs.102471	9749	PHACTR2
6.40176	7.24347	6.67437	7.97554	0.106669	0.07175	0.073849	0.149098	AL833500	1563497_at	Ubiquitin specific peptidase 25	Hs.473370	29761	USP25
7.3875	7.88419	7.41041	8.1365	0.089253	0.040788	0.017554	0.031138	U01351	211671_s_at	Nuclear receptor subfamily 3, group C, member 1 (glucocorticoid receptor)	Hs.122926	2908	NR3C1
4.07422	4.51472	4.36227	5.61979	0.059395	0.119712	0.044846	0.170334	AU147177	232997_at	Transcribed locus	Hs.613670	-	-
10.315	10.942	10.2913	11.2991	0.069214	0.032118	0.100199	0.119169	BC001913	208626_s_at	Vesicle amine transport protein 1 homolog (T. californica)	Hs.514199	10493	VAT1
6.23727	6.18535	6.55912	7.48158	0.10976	0.150474	0.133063	0.079899	NM_017596	204411_at	Kinesin family member 21B	Hs.169182	23046	KIF21B
10.6759	11.1439	10.7552	11.3519	0.070851	0.07377	0.050302	0.058618	BF740216	226740_x_at	Notch homolog 2 (Drosophila)	Hs.515947	4853	NOTCH2
4.97984	5.70584	4.83277	6.17606	0.071597	0.218284	0.010367	0.060704	AF080586	211226_at	Galanin receptor 2	Hs.514496	8811	GALR2
9.9403	10.5685	10.167	10.8989	0.024344	0.033935	0.115623	0.03812	AB055977	223376_s_at	Brain protein I3	Hs.567438	25798	BRI3
5.09848	5.03591	5.23685	6.36909	0.06124	0.106402	0.092078	0.098363	BE466578	237203_at	Homo sapiens, clone IMAGE:4214313, mRNA	Hs.288478	-	-
4.90534	5.52724	4.97568	6.45658	0.088157	0.065404	0.1261	0.184053	AI625045	229257_at	-	-	-	-
5.06129	6.67825	5.02956	8.04175	0.095735	0.084095	0.214481	0.372384	AW966474	227182_at	Sushi domain containing 3	Hs.88417	203328	SUSD3

## Sheet: TableS12cluster4
Supplemental Table 12
mean 1	mean 2	mean 3	mean 4	SEM 1	SEM 2	SEM 3	SEM 4	Gene Identifier	Other ID	Gene Title	UG Cluster	LocusLink	Gene ID
4.8185	4.43214	4.63916	4.14527	0.108219	0.049472	0.021172	0.05902	BE550153	228441_s_at	PET112-like (yeast)	Hs.119316	5188	PET112L
7.87759	6.92014	7.50185	6.33481	0.112798	0.159346	0.032653	0.082298	NM_024785	220637_at	Family with sequence similarity 124B	Hs.147585	79843	FAM124B
7.06006	6.5449	6.68954	6.21948	0.05945	0.077159	0.063046	0.024609	AI341537	227134_at	Synaptotagmin-like 1	Hs.469175	84958	SYTL1
8.32558	7.41814	8.16464	6.8258	0.092111	0.029179	0.108726	0.067861	AL512737	223194_s_at	Chromosome 6 open reading frame 85	Hs.132340	63027	C6orf85
7.3254	6.99756	7.32873	6.05118	0.035418	0.091385	0.144115	0.064977	AL021977	36711_at	-	-	-	-
8.09313	7.67945	7.60497	7.22569	0.030663	0.050058	0.065286	0.047138	NM_005497	208460_at	Gap junction protein, alpha 7, 45kDa (connexin 45)	Hs.651128	10052	GJA7
7.97358	7.54083	8.01369	7.02217	0.114972	0.01692	0.141658	0.136603	BF475488	227168_at	Hypothetical gene supported by AK098833	Hs.517502	440823	FLJ25967
10.1695	9.3619	9.90775	8.2192	0.050173	0.05775	0.19199	0.134007	AF232772	223541_at	Hyaluronan synthase 3	Hs.592069	3038	HAS3
8.79481	8.0703	8.53747	7.26151	0.16064	0.116488	0.138744	0.047778	AB028976	212845_at	Sterile alpha motif domain containing 4A	Hs.98259	23034	SAMD4A
10.1777	10.0294	9.76798	9.46306	0.03912	0.082917	0.102219	0.045696	BF209337	225799_at	Hypothetical LOC541471	Hs.560805	541471	LOC541471
10.149	9.67784	9.97939	9.14561	0.042176	0.04431	0.062889	0.161339	AW105301	228238_at	Centromere protein L	Hs.531856	91687	CENPL
6.85956	6.2545	6.82409	5.74471	0.101167	0.057831	0.151202	0.053274	AA151917	230503_at	-	-	-	-
8.59521	7.61108	8.06734	6.95474	0.097773	0.273181	0.081267	0.126985	BC034018	1554689_a_at	Neuroligin 4, X-linked	Hs.21107	57502	NLGN4X
7.03892	6.51819	6.97381	6.14561	0.069973	0.015051	0.034818	0.038142	BC000281	214797_s_at	PCTAIRE protein kinase 3	Hs.445402	5129	PCTK3
7.99308	7.73945	7.9208	7.27072	0.096968	0.074885	0.086942	0.063423	NM_014026	218774_at	Decapping enzyme, scavenger	Hs.504249	28960	DCPS
8.66512	8.19605	8.39354	8.03967	0.062884	0.033573	0.028754	0.053615	AU145351	200635_s_at	Protein tyrosine phosphatase, receptor type, F	Hs.272062	5792	PTPRF
8.195	8.00253	8.09568	7.58264	0.016431	0.063214	0.050511	0.067241	NM_005371	204027_s_at	Methyltransferase like 1	Hs.42957	4234	METTL1
11.2356	10.8196	11.0469	10.5962	0.038152	0.036475	0.061569	0.066138	AV682679	208941_s_at	Selenophosphate synthetase 1	Hs.124027	22929	SEPHS1
11.2769	10.6965	11.1234	10.3744	0.020557	0.029332	0.098507	0.13494	AF242521	201364_s_at	Ornithine decarboxylase antizyme 2	Hs.74563	4947	OAZ2
8.82161	8.00075	8.61408	7.40505	0.021857	0.027955	0.057892	0.164295	AV705559	212274_at	LPIN1	-	-	-
7.90266	7.31893	7.72619	6.95367	0.078869	0.024213	0.064014	0.067199	AK091930	1556469_s_at	Cathepsin L2	Hs.434529	1515	CTSL2
7.74698	6.73823	7.44389	5.89394	0.009556	0.066664	0.059384	0.194763	N36770	221563_at	Dual specificity phosphatase 10	Hs.497822	11221	DUSP10
11.2359	10.4772	11.062	9.78006	0.092342	0.134882	0.169495	0.191234	NM_002851	204469_at	Protein tyrosine phosphatase, receptor-type, Z polypeptide 1	Hs.489824	5803	PTPRZ1
5.62532	5.1923	5.44006	4.98704	0.047582	0.086315	0.023144	0.017849	AF049895	202906_s_at	2,4-dienoyl CoA reductase 1, mitochondrial	-	1666	-
7.12078	7.0966	7.10435	6.22869	0.119523	0.031995	0.142026	0.064459	AW205153	210026_s_at	Caspase recruitment domain family, member 10	Hs.57973	29775	CARD10
8.50869	7.95601	8.37057	7.61988	0.044354	0.064355	0.123792	0.131876	NM_013322	218404_at	Sorting nexin 10	Hs.571296	29887	SNX10
8.1973	7.99004	8.37447	7.50871	0.106557	0.06687	0.113075	0.080426	AW131450	235513_at	Zinc finger protein 398	Hs.490510	57541	ZNF398
6.35991	6.07399	6.57175	5.19048	0.019331	0.088795	0.211468	0.083102	AW136397	242055_at	Chromosome 6 open reading frame 85	Hs.132340	63027	C6orf85
8.68005	8.39754	8.52003	7.81247	0.056419	0.078567	0.101037	0.085274	U63824	41037_at	TEA domain family member 4	-	7004	-
6.52854	6.57341	6.00347	5.87257	0.108923	0.045324	0.104502	0.05174	U15979	209560_s_at	Delta-like 1 homolog (Drosophila)	Hs.533717	8788	DLK1
10.2957	9.86704	10.0687	9.61856	0.020306	0.110178	0.012334	0.073662	AI743979	224819_at	Transcription elongation factor A (SII)-like 8	Hs.389734	90843	TCEAL8
9.94638	9.165	9.56647	8.81202	0.113406	0.067767	0.031648	0.088589	NM_003633	201341_at	Ectodermal-neural cortex (with BTB-like domain)	Hs.104925	8507	ENC1
8.96863	8.91237	8.71608	8.09217	0.061205	0.047621	0.16093	0.048915	W48843	221489_s_at	Sprouty homolog 4 (Drosophila)	Hs.323308	81848	SPRY4
6.86203	6.63356	7.00041	5.69506	0.109255	0.063145	0.180228	0.109681	AI692180	212841_s_at	PTPRF interacting protein, binding protein 2 (liprin beta 2)	Hs.16019	8495	PPFIBP2
8.66496	8.25812	8.46283	8.05405	0.036198	0.066833	0.020353	0.093487	BC004546	209486_at	Disrupter of silencing 10	Hs.322901	57050	SAS10
7.71301	7.22824	7.77268	6.7158	0.157763	0.075325	0.05131	0.0562	NM_018474	219961_s_at	Chromosome 20 open reading frame 19	Hs.187635	55857	C20orf19
7.03423	5.83657	6.65891	5.13872	0.023605	0.097426	0.116725	0.186305	BI869014	1560019_at	Discs, large (Drosophila) homolog-associated protein 1	Hs.627200	9229	DLGAP1
13.0034	12.8759	12.8786	12.3757	0.069729	0.058644	0.093542	0.029162	NM_019079	219955_at	LINE-1 type transposase domain containing 1	Hs.562195	54596	L1TD1
9.16672	8.75272	9.11848	8.45677	0.071429	0.02345	0.04918	0.057357	AV700885	227920_at	KIAA1553	Hs.418045	57673	KIAA1553
11.521	11.2342	11.5065	10.9148	0.058147	0.073079	0.046041	0.05572	AI885670	208940_at	Selenophosphate synthetase 1	Hs.124027	22929	SEPHS1
8.67483	6.71512	8.21439	4.80737	0.097995	0.137849	0.316076	0.154113	NM_003385	203798_s_at	Visinin-like 1	Hs.444212	7447	VSNL1
8.78695	8.08799	8.51298	7.5087	0.046411	0.042372	0.204682	0.090922	NM_014857	203020_at	RAB GTPase activating protein 1-like	Hs.585378	9910	RABGAP1L
7.62456	7.49336	7.71686	6.90872	0.074815	0.058722	0.125481	0.091218	NM_024770	220007_at	Methyltransferase like 8	Hs.135146	79828	METTL8
7.11337	6.39681	6.98661	5.96276	0.124217	0.115561	0.014626	0.205778	AA743413	236985_at	Eukaryotic translation initiation factor 4B	Hs.292063	1975	EIF4B
6.33691	5.95194	6.27434	5.42349	0.085381	0.102981	0.014962	0.149901	AI824021	243027_at	Hypothetical protein LOC150084	Hs.422120	150084	LOC150084
6.38241	5.89833	6.29779	5.33065	0.054371	0.088493	0.208977	0.049331	AI264121	227276_at	Plexin domain containing 2	Hs.498939	84898	PLXDC2
7.87769	7.15136	7.58246	5.98049	0.143892	0.156778	0.05309	0.207292	AF270513	224374_s_at	Elastin microfibril interfacer 2	Hs.532815	84034	EMILIN2
6.59265	6.09612	6.3051	5.7074	0.05172	0.061205	0.080539	0.040528	AI684746	225562_at	RAS p21 protein activator 3	Hs.369188	22821	RASA3
6.68366	6.32994	6.56822	5.94716	0.05399	0.062826	0.055025	0.12059	AI669591	241996_at	RUN and FYVE domain containing 2	Hs.643472	55680	RUFY2
7.42864	5.75105	6.45005	4.89328	0.065444	0.07479	0.172533	0.100753	BC032716	1554887_at	-	-	-	-
5.59971	5.16948	5.26297	4.91123	0.035163	0.065298	0.012429	0.087713	U40317	210823_s_at	Protein tyrosine phosphatase, receptor type, S	Hs.644384	5802	PTPRS
10.3059	9.83421	10.1036	9.52416	0.008516	0.07267	0.076649	0.092831	BC015108	1570266_x_at	Homo sapiens, Similar to otoconin 90, clone IMAGE:4044247, mRNA	Hs.383006	-	-
8.45895	8.26238	8.4371	7.80994	0.007593	0.036904	0.090206	0.101844	NM_007066	202732_at	Protein kinase (cAMP-dependent, catalytic) inhibitor gamma	Hs.651213	11142	PKIG
5.33195	4.85879	4.93529	4.56844	0.136847	0.040305	0.030669	0.016513	AI927000	213456_at	Sclerostin domain containing 1	Hs.648106	25928	SOSTDC1
8.68758	7.87899	8.52901	7.02427	0.105691	0.13372	0.056512	0.075455	AK027006	214774_x_at	Trinucleotide repeat containing 9	Hs.460789	27324	TNRC9
9.22394	9.00969	8.8201	8.35827	0.100389	0.047132	0.102459	0.082845	NM_001425	203729_at	Epithelial membrane protein 3	Hs.9999	2014	EMP3
8.44142	7.95066	8.13744	7.55651	0.07173	0.048012	0.065449	0.044023	BC004207	210416_s_at	CHK2 checkpoint homolog (S. pombe)	Hs.291363	11200	CHEK2
9.10855	8.82554	8.95371	8.24397	0.050813	0.045569	0.052458	0.069991	AB037848	226086_at	Synaptotagmin XIII	Hs.436643	57586	SYT13
8.92931	8.66873	8.8221	8.28528	0.049196	0.086833	0.068034	0.071863	NM_003213	204281_at	TEA domain family member 4	Hs.94865	7004	TEAD4
8.83439	8.23021	8.56115	7.76522	0.147961	0.08992	0.071447	0.110936	H23979	209582_s_at	CD200 molecule	Hs.79015	4345	CD200
6.73604	6.13664	6.34857	5.83227	0.02897	0.043177	0.050101	0.04303	AI950145	212392_s_at	Phosphodiesterase 4D interacting protein (myomegalin)	Hs.584841	9659	PDE4DIP
6.21045	5.77932	6.06546	5.48131	0.042633	0.120615	0.026737	0.080366	NM_005460	219511_s_at	Synuclein, alpha interacting protein (synphilin)	Hs.426463	9627	SNCAIP
7.86685	7.74867	7.7512	7.26664	0.023602	0.026235	0.045489	0.027492	AW009562	235141_at	TAF9 RNA polymerase II, TATA box binding protein (TBP)-associated factor, 32kDa	Hs.595385	6880	TAF9
9.75689	9.22722	9.62265	8.95839	0.056969	0.11338	0.085549	0.057923	AF063591	209583_s_at	CD200 molecule	Hs.79015	4345	CD200
6.66745	5.89762	6.04547	5.12558	0.085503	0.052854	0.194156	0.102117	AW471145	226279_at	Protease, serine, 23	Hs.25338	11098	PRSS23
7.97346	7.16932	7.61245	6.99834	0.068217	0.066793	0.139875	0.072235	AI021902	240105_at	Chromosome 21 open reading frame 66	Hs.644004	94104	C21orf66
8.23251	7.78299	7.85829	7.14297	0.104545	0.080097	0.112409	0.118973	NM_005769	220446_s_at	Carbohydrate (N-acetylglucosamine 6-O) sulfotransferase 4	Hs.251383	10164	CHST4
11.485	11.0114	11.0996	10.6903	0.0345	0.05499	0.058112	0.118322	AA778684	222088_s_at	Solute carrier family 2 (facilitated glucose transporter), member 3	Hs.419240	6515	SLC2A3
8.67823	7.83948	8.53029	6.99727	0.055709	0.133176	0.076508	0.191329	AK025084	216623_x_at	Trinucleotide repeat containing 9	Hs.460789	27324	TNRC9
7.60553	7.38656	7.73548	6.86502	0.101362	0.086754	0.093021	0.100612	AK024886	234605_at	CDC14 cell division cycle 14 homolog B (S. cerevisiae)	Hs.40582	8555	CDC14B
8.90035	8.58079	8.87596	8.11722	0.068906	0.107999	0.035478	0.070475	NM_002291	201505_at	Laminin, beta 1	Hs.489646	3912	LAMB1
8.7453	8.51331	8.5615	7.90543	0.047853	0.074127	0.023711	0.061289	NM_013231	204359_at	Fibronectin leucine rich transmembrane protein 2	Hs.533710	23768	FLRT2
10.1551	9.97266	9.98398	9.20784	0.06573	0.059789	0.130326	0.094324	AI203404	236894_at	LINE-1 type transposase domain containing 1	Hs.562195	54596	L1TD1
7.9661	7.78101	7.59284	6.91742	0.074566	0.035292	0.128788	0.143019	BC003379	209679_s_at	Small trans-membrane and glycosylated protein	Hs.652389	57228	LOC57228
10.6279	10.2437	10.6228	9.91239	0.056547	0.036672	0.042125	0.058878	AI989996	226215_s_at	F-box and leucine-rich repeat protein 10	Hs.524800	84678	FBXL10
5.74948	5.38321	5.4404	4.81781	0.049239	0.049404	0.119765	0.035929	AA732995	216000_at	Asparagine synthetase	Hs.489207	440	ASNS
8.69285	7.92646	8.24207	7.47046	0.023667	0.139434	0.092419	0.09245	AI823917	227931_at	MRNA; cDNA DKFZp686D22106 (from clone DKFZp686D22106)	Hs.445036	-	-
4.85523	4.35865	4.48149	4.06761	0.052212	0.020099	0.046706	0.121361	AW274846	228108_at	CDNA clone IMAGE:5263177	Hs.592572	-	-
4.88106	4.65158	4.80987	4.27614	0.05558	0.022996	0.048904	0.09525	AK001017	217299_s_at	Nibrin	Hs.492208	4683	NBN
12.9295	12.1788	12.7412	11.3726	0.010596	0.053888	0.053218	0.089637	AI671581	231061_at	Transcribed locus, moderately similar to NP_001037755.1 protein LOC686883 [Rattus norvegicus]	Hs.642978	-	-
8.54209	7.61746	8.21896	6.91169	0.101385	0.095183	0.206359	0.121699	NM_006208	205066_s_at	Ectonucleotide pyrophosphatase/phosphodiesterase 1	Hs.527295	5167	ENPP1
7.85633	7.71272	7.67476	7.18138	0.067544	0.032096	0.061945	0.086858	AI356412	202625_at	V-yes-1 Yamaguchi sarcoma viral related oncogene homolog	Hs.651186	4067	LYN
8.43914	8.213	8.05678	7.54936	0.034981	0.041926	0.052205	0.026494	BC005352	210260_s_at	Tumor necrosis factor, alpha-induced protein 8	Hs.271955	25816	TNFAIP8
6.80328	6.34142	6.49954	6.14804	0.056066	0.092136	0.04821	0.022012	AF130105	223766_at	Centaurin, gamma-like family, member 5	Hs.536192	728404	CTGLF5
11.0104	10.6554	10.9578	10.3176	0.009194	0.063709	0.067387	0.040281	AI950078	228145_s_at	Zinc finger protein 398	Hs.490510	57541	ZNF398
8.02615	7.79131	7.99768	7.15325	0.032647	0.084618	0.102144	0.091483	NM_007063	204526_s_at	TBC1 domain family, member 8 (with GRAM domain)	Hs.442657	11138	TBC1D8
10.2408	9.96616	10.2779	9.52202	0.141806	0.052018	0.070321	0.040098	AB037810	225056_at	Signal-induced proliferation-associated 1 like 2	Hs.268774	57568	SIPA1L2
7.90452	7.76742	7.60623	7.20306	0.007823	0.021754	0.041772	0.046622	NM_014350	208296_x_at	Tumor necrosis factor, alpha-induced protein 8	Hs.271955	25816	TNFAIP8
10.7432	10.2529	10.7009	9.8493	0.067541	0.073456	0.079016	0.071789	NM_006017	204304_s_at	Prominin 1	Hs.614734	8842	PROM1
7.42816	7.13194	7.0283	6.77857	0.068981	0.039514	0.051708	0.07096	AU148326	229263_at	Interleukin 17 receptor D	Hs.150725	54756	IL17RD
8.95109	8.40068	8.71907	8.09357	0.01533	0.026579	0.123632	0.061105	NM_018846	220238_s_at	Kelch-like 7 (Drosophila)	Hs.385861	55975	KLHL7
12.4371	11.4223	12.3841	10.2549	0.150965	0.146854	0.137195	0.424032	AF311912	223122_s_at	Secreted frizzled-related protein 2	Hs.481022	6423	SFRP2
9.4481	9.4406	9.22919	8.61885	0.038755	0.11075	0.015784	0.043872	BF059748	230788_at	Glucosaminyl (N-acetyl) transferase 2, I-branching enzyme (I blood group)	Hs.519884	2651	GCNT2
6.96479	6.43538	6.2736	5.51124	0.031131	0.071917	0.039777	0.216623	AI590190	228457_at	CDNA clone IMAGE:5263177	Hs.592572	-	-
6.91953	5.88366	6.30405	5.39324	0.086482	0.016342	0.018348	0.195323	AA813260	212272_at	Lipin 1	Hs.467740	23175	LPIN1
4.88484	4.36801	4.66077	4.23257	0.109532	0.039495	0.071931	0.04507	BG387892	1559307_s_at	Retinoblastoma-like 1 (p107)	Hs.207745	5933	RBL1
7.33773	6.75069	7.25905	5.95388	0.042934	0.135147	0.068393	0.108117	AL577823	235033_at	-	-	-	-
8.39881	7.75977	8.27193	7.01998	0.128475	0.064545	0.126573	0.0372	AI963605	230269_at	UDP-Gal:betaGlcNAc beta 1,3-galactosyltransferase, polypeptide 5	Hs.197749	10317	B3GALT5
9.42412	7.74477	8.95203	6.36972	0.060601	0.122117	0.237358	0.086434	AK022686	216319_at	CDNA FLJ12624 fis, clone NT2RM4001754	Hs.636868	-	-
7.54682	6.65786	7.15584	6.33399	0.110014	0.026235	0.044446	0.070825	AK022513	215501_s_at	Dual specificity phosphatase 10	Hs.497822	11221	DUSP10
7.89026	7.59408	7.83948	7.22524	0.023535	0.047042	0.077783	0.058887	NM_021106	203823_at	Regulator of G-protein signalling 3	Hs.494875	5998	RGS3
10.4781	9.74799	10.0044	8.53484	0.021685	0.042411	0.113235	0.162954	AW594320	228245_s_at	Ovostatin 2	Hs.524331	144203	OVOS2
8.20172	7.67517	7.81922	7.26838	0.096427	0.101001	0.042353	0.108404	NM_007350	217999_s_at	Pleckstrin homology-like domain, family A, member 1	Hs.602085	22822	PHLDA1
8.41632	8.28839	8.36654	7.4675	0.080533	0.068671	0.138861	0.130797	AF001294	209803_s_at	Pleckstrin homology-like domain, family A, member 2	Hs.154036	7262	PHLDA2
7.64717	6.59985	7.25882	5.86925	0.080565	0.164309	0.16768	0.119145	AI733281	239994_at	UDP-Gal:betaGlcNAc beta 1,3-galactosyltransferase, polypeptide 5	Hs.197749	10317	B3GALT5
7.5085	7.27184	7.30282	6.58567	0.079315	0.04832	0.111916	0.129451	AA653638	1557522_x_at	CDNA clone IMAGE:5311184	Hs.595233	-	-
6.282	5.85881	6.02526	5.51909	0.019345	0.038142	0.127814	0.049116	AW207389	235649_at	ADAM metallopeptidase with thrombospondin type 1 motif, 8	Hs.271605	11095	ADAMTS8
8.29026	7.68518	8.18662	7.28218	0.108847	0.095299	0.02599	0.109647	AI041543	229770_at	Glycosyltransferase 1 domain containing 1	Hs.12381	144423	GLT1D1
7.96833	6.93954	7.40405	6.0996	0.054479	0.059469	0.021637	0.067268	NM_001243	206729_at	Tumor necrosis factor receptor superfamily, member 8	Hs.1314	943	TNFRSF8
8.99613	8.74319	8.70144	8.37512	0.03985	0.033285	0.028199	0.04281	BC005345	223758_s_at	Small EDRK-rich factor 1A (telomeric)	Hs.202179	8293	SERF1A
8.1089	7.83303	8.15625	7.50021	0.048305	0.101368	0.046517	0.068473	BF057711	227837_at	Hypothetical protein LOC729570	Hs.471205	729570	LOC729570
8.24608	7.49003	8.09813	6.79007	0.044969	0.117448	0.068537	0.100483	U80736	215108_x_at	Trinucleotide repeat containing 9	Hs.460789	27324	TNRC9
9.20258	8.56862	9.01058	8.07786	0.096234	0.050207	0.101677	0.107315	AK022852	233587_s_at	Signal-induced proliferation-associated 1 like 2	Hs.268774	57568	SIPA1L2
7.24426	6.29258	7.09949	5.46826	0.058567	0.082766	0.099137	0.247051	M31213	211421_s_at	Ret proto-oncogene (multiple endocrine neoplasia and medullary thyroid carcinoma 1, Hirschsprung disease)	Hs.350321	5979	RET
9.67263	8.36858	9.39309	7.63861	0.062585	0.113605	0.166161	0.074454	AB020675	219300_s_at	Contactin associated protein-like 2	Hs.190621	26047	CNTNAP2
12.4251	12.1074	12.057	11.6467	0.044176	0.023394	0.039451	0.123339	BF057073	231310_at	Transcribed locus	Hs.113170	-	-
5.08923	4.6386	4.8485	4.47112	0.015623	0.034434	0.085055	0.071205	AI632413	236112_at	Hypothetical protein LOC285548	Hs.529284	285548	LOC285548
5.65895	4.94861	5.23714	4.58361	0.035764	0.05859	0.1861	0.064036	AV704132	224828_at	Cytoplasmic polyadenylation element binding protein 4	Hs.127126	80315	CPEB4
7.66898	7.08004	7.23096	6.69885	0.082657	0.068281	0.097229	0.050878	BC005130	223974_at	Discs, large (Drosophila) homolog-associated protein 1	Hs.627200	9229	DLGAP1
7.82639	7.73504	7.80159	6.947	0.076497	0.072654	0.101567	0.142423	NM_021630	219165_at	PDZ and LIM domain 2 (mystique)	Hs.632034	64236	PDLIM2
8.28503	8.21123	7.91784	7.63686	0.016611	0.01807	0.130545	0.019299	AI743044	226528_at	Metaxin 3	Hs.531418	345778	MTX3
6.4334	5.43147	6.14892	4.67162	0.117473	0.119433	0.199754	0.261727	NM_004702	205034_at	cyclin E2	-	9134	-
10.5489	10.0787	10.4154	9.83873	0.043996	0.002488	0.042625	0.035298	AI761824	226202_at	Zinc finger protein 398	Hs.490510	57541	ZNF398
6.62059	6.01051	6.31877	5.37998	0.128601	0.091356	0.054739	0.033133	AF280086	223786_at	Carbohydrate (N-acetylglucosamine 6-O) sulfotransferase 6	Hs.487510	4166	CHST6
9.8646	9.56437	9.72465	9.24034	0.034101	0.029453	0.054185	0.057725	AL161985	212457_at	Transcription factor binding to IGHM enhancer 3	Hs.274184	7030	TFE3
10.9291	10.0495	10.7531	9.54219	0.164985	0.062332	0.082254	0.076787	AL558479	208850_s_at	Thy-1 cell surface antigen	Hs.651190	7070	THY1
10.7117	9.84444	10.3982	9.18518	0.119507	0.200307	0.10018	0.132073	AI338338	221933_at	Neuroligin 4, X-linked	Hs.21107	57502	NLGN4X
8.5148	8.31717	8.49868	7.91015	0.059245	0.038972	0.036393	0.018853	BC004470	221666_s_at	PYD and CARD domain containing	Hs.499094	29108	PYCARD
7.98244	7.48623	7.74157	7.24016	0.138181	0.062864	0.001788	0.048789	BC006350	224504_s_at	BUD13 homolog (yeast)	Hs.437341	84811	BUD13
11.1511	10.6554	11.0841	10.3036	0.051752	0.123436	0.052878	0.099674	AI056992	227517_s_at	Centromere protein L	Hs.531856	91687	CENPL
8.65351	8.08243	8.4185	7.43383	0.090628	0.104299	0.051583	0.173263	NM_007173	202458_at	Protease, serine, 23	Hs.25338	11098	PRSS23
8.26432	7.93689	7.71158	7.30457	0.085166	0.029144	0.032129	0.045682	BE958291	231984_at	Methylthioadenosine phosphorylase	Hs.193268	4507	MTAP
7.32897	6.74077	7.08949	6.49056	0.053447	0.05621	0.039621	0.031752	NM_015556	202255_s_at	Signal-induced proliferation-associated 1 like 1	Hs.191850	26037	SIPA1L1

## Sheet: TableS13cluster5
Supplemental Table 13
mean 1	mean 2	mean 3	mean 4	SEM 1	SEM 2	SEM 3	SEM 4	Gene Identifier	Other ID	Gene Title	UG Cluster	LocusLink	Gene ID
6.14914	6.74236	6.61633	7.04171	0.063435	0.061326	0.071908	0.045058	NM_006084	203882_at	Interferon-stimulated transcription factor 3, gamma 48kDa	Hs.1706	10379	ISGF3G
10.6172	10.9617	11.1823	11.3408	0.064909	0.050089	0.077911	0.02829	NM_006559	201488_x_at	KH domain containing, RNA binding, signal transduction associated 1	Hs.445893	10657	KHDRBS1
10.4812	10.8024	11.0066	11.1227	0.115318	0.037562	0.023408	0.045627	NM_014052	217717_s_at	tyrosine 3-monooxygenase/tryptophan 5-monooxygenase activation protein, beta polypeptide	-	7529	-
7.82856	8.56044	8.39564	8.5383	0.049517	0.079561	0.027117	0.103281	BG252666	214594_x_at	-	-	-	-
6.82057	7.10918	7.31882	7.42852	0.070937	0.084014	0.028375	0.044462	NM_000437	205233_s_at	Platelet-activating factor acetylhydrolase 2, 40kDa	Hs.590913	5051	PAFAH2
7.78352	8.67567	8.77736	9.08574	0.102353	0.13134	0.118412	0.086613	NM_016551	217974_at	Transmembrane 7 superfamily member 3	Hs.438641	51768	TM7SF3
6.04562	6.74291	6.5659	6.84986	0.052234	0.014754	0.076601	0.128371	BF434321	229312_s_at	G kinase anchoring protein 1	Hs.522255	80318	GKAP1
7.79052	8.38558	8.40215	8.78346	0.073771	0.077373	0.021232	0.146337	NM_016426	204318_s_at	G-2 and S-phase expressed 1	Hs.386189	51512	GTSE1
9.05664	9.52052	9.4182	9.69654	0.055235	0.034613	0.072776	0.045614	AW516297	214722_at	Notch homolog 2 (Drosophila)	Hs.515947	4853	NOTCH2
9.14545	9.51583	9.56019	9.79039	0.071474	0.055191	0.014069	0.0535	BF435617	222421_at	Ubiquitin-conjugating enzyme E2H (UBC8 homolog, yeast)	Hs.652294	7328	UBE2H
6.9326	7.83003	7.52067	7.90469	0.135223	0.095217	0.094201	0.078324	AA665058	242310_at	Formin binding protein 1-like	Hs.134060	54874	FNBP1L
7.72542	8.28287	8.07488	8.47634	0.084104	0.118789	0.009784	0.028714	BM041211	1562063_x_at	Hypothetical protein LOC728895	Hs.559634	728895	LOC728895
6.14071	6.41015	6.90576	7.15037	0.050112	0.072027	0.03883	0.114674	BF195118	229127_at	ATP synthase, H+ transporting, mitochondrial F0 complex, subunit F6	Hs.246310	522	ATP5J
7.26052	7.7233	7.64234	7.93487	0.063151	0.07142	0.065868	0.053309	BC000258	210389_x_at	Tubulin, delta 1	Hs.463638	51174	TUBD1
4.93417	5.01921	5.83749	5.30432	0.046899	0.088565	0.091755	0.12087	NM_021136	203485_at	Reticulon 1	Hs.368626	6252	RTN1
6.15547	6.75613	6.93121	6.63739	0.044313	0.049225	0.108057	0.039583	AF161347	1556389_at	Trinucleotide repeat containing 5	Hs.414099	10695	TNRC5
6.41888	6.91653	6.84271	7.19151	0.083702	0.043017	0.086103	0.027107	BF305380	204317_at	-	-	-	-
9.61743	10.6699	10.4334	10.6063	0.140452	0.097303	0.122147	0.030863	AW973232	242121_at	CDNA clone IMAGE:4328048	Hs.349570	-	-
5.72945	6.3488	6.36326	7.09418	0.053055	0.112241	0.089116	0.171878	U64315	210158_at	Excision repair cross-complementing rodent repair deficiency, complementation group 4	Hs.567265	2072	ERCC4
7.69304	8.23623	8.15234	8.28156	0.044219	0.089589	0.031402	0.085694	AL049250	215123_at	hypothetical gene LOC283846	-	283846	-
8.13593	8.75693	8.57754	8.94482	0.024493	0.035989	0.064225	0.052173	AI752257	212684_at	Zinc finger protein 3	Hs.435302	7551	ZNF3
5.57884	6.1826	5.98387	6.26148	0.024676	0.008884	0.014601	0.129907	AI123516	235119_at	TAF3 RNA polymerase II, TATA box binding protein (TBP)-associated factor, 140kDa	Hs.527688	83860	TAF3
5.96506	6.54848	6.33214	6.73352	0.075346	0.056691	0.055113	0.068825	AW001628	226947_at	-	-	-	-
5.16233	5.61607	5.71076	6.43336	0.074383	0.213169	0.086224	0.04912	AL120021	226158_at	Kelch-like 24 (Drosophila)	Hs.407709	54800	KLHL24
8.16091	8.77681	8.642	8.7819	0.019481	0.040366	0.048444	0.057096	AW137099	222413_s_at	Myeloid/lymphoid or mixed-lineage leukemia 3	Hs.647120	58508	MLL3
7.31218	7.79518	7.73512	7.92206	0.064239	0.080825	0.031998	0.064222	N35922	217586_x_at	-	-	-	-
9.42005	9.95164	9.77171	10.0849	0.07787	0.069972	0.072457	0.015983	AA102468	222482_at	Transcribed locus	Hs.476706	-	-
7.82635	8.28699	8.23913	8.47289	0.049321	0.028743	0.040583	0.018007	AK023841	212802_s_at	GTPase activating protein and VPS9 domains 1	Hs.495134	26130	GAPVD1
9.97822	10.524	10.3759	10.873	0.110036	0.057652	0.080614	0.105817	AA206161	212057_at	KIAA0182	-	-	-
5.4	5.54119	6.89623	6.13359	0.111868	0.100071	0.110579	0.22721	BE551351	204851_s_at	Doublecortex; lissencephaly, X-linked (doublecortin)	Hs.34780	1641	DCX
7.47398	8.10944	8.04622	8.37946	0.112305	0.025889	0.053746	0.081521	BF973178	215942_s_at	G-2 and S-phase expressed 1	Hs.386189	51512	GTSE1
7.03299	8.0086	7.52992	8.17675	0.038075	0.058604	0.143883	0.192337	NM_018584	218309_at	Calcium/calmodulin-dependent protein kinase II inhibitor 1	Hs.197922	55450	CAMK2N1
8.76953	9.16195	9.23672	9.55944	0.038379	0.023764	0.087555	0.066088	AI972475	212251_at	Metadherin	Hs.377155	92140	MTDH
4.7962	5.18962	5.11576	5.41136	0.038771	0.016029	0.039786	0.042374	R43205	243909_x_at	Glucuronidase, beta-like 2	Hs.561539	375513	GUSBL2
7.62184	8.25951	8.24582	8.66205	0.148244	0.126658	0.089007	0.024138	NM_003563	204640_s_at	Speckle-type POZ protein	Hs.463382	8405	SPOP
4.86378	5.50501	5.23938	5.53844	0.023909	0.140139	0.041681	0.044076	AU148008	233479_at	GPI deacylase	Hs.229988	80055	PGAP1
7.57529	8.61154	8.17699	8.51897	0.092361	0.015918	0.024923	0.089222	AU137607	222599_s_at	Neuron navigator 2	Hs.502116	89797	NAV2
6.64474	7.26141	6.97379	7.33742	0.094502	0.084637	0.067942	0.039429	AW205790	226923_at	Sec1 family domain containing 2	Hs.302287	152579	SCFD2
8.10436	8.84999	8.60416	9.12485	0.050525	0.077998	0.108951	0.0944	AI340239	204315_s_at	G-2 and S-phase expressed 1	Hs.386189	51512	GTSE1
9.17877	9.89226	9.83507	9.81083	0.099189	0.056522	0.064349	0.034533	AF112206	211503_s_at	RAB14, member RAS oncogene family	Hs.371563	51552	RAB14
8.46275	8.61407	8.91372	9.17957	0.087084	0.071547	0.083643	0.047115	NM_016079	217837_s_at	Vacuolar protein sorting 24 homolog (S. cerevisiae)	Hs.591582	51652	VPS24
6.49821	7.21494	6.97626	7.29149	0.024501	0.030123	0.105315	0.113307	BC040649	1569111_at	SRY (sex determining region Y)-box 13	-	9580	-
8.01193	8.19149	8.5169	8.69828	0.066292	0.065215	0.049712	0.089687	AI709406	225897_at	Homo sapiens, clone IMAGE:5547644, mRNA	Hs.593168	-	-
8.2575	8.85654	8.85819	9.06248	0.134537	0.067893	0.052964	0.040967	AA502936	230621_at	Isoamyl acetate-hydrolyzing esterase 1 homolog (S. cerevisiae)	Hs.652177	285148	IAH1
8.6735	9.4915	9.69652	9.6728	0.096515	0.095213	0.032932	0.035432	BC042832	1557987_at	PI-3-kinase-related kinase SMG-1 - like locus	Hs.623973	641298	LOC641298
7.6976	8.37297	8.27338	8.56635	0.037131	0.065256	0.125799	0.099004	AU151357	228456_s_at	Hypothetical protein LOC149832	Hs.592705	149832	LOC149832
7.02081	7.50915	7.84835	7.59863	0.095052	0.091875	0.042605	0.074057	AI347000	229803_s_at	AF034176 Human mRNA (Tripodis and Ragoussis) Homo sapiens cDNA clone ntcon5 contig	Hs.592692	-	-
7.48273	7.92469	8.21603	7.90915	0.09187	0.022249	0.036222	0.0945	AI880383	1557737_s_at	Natural killer-tumor recognition sequence	Hs.529509	4820	NKTR
5.92356	6.42063	6.53489	6.80171	0.076791	0.06564	0.094663	0.009211	BE503391	235634_at	Purine-rich element binding protein G	Hs.373778	29942	PURG
6.7694	7.31353	7.60175	7.06517	0.130015	0.039238	0.065336	0.077994	NM_025154	206487_at	Unc-84 homolog A (C. elegans)	Hs.438072	23353	UNC84A
7.69236	8.28529	8.11543	8.55882	0.116206	0.032743	0.09975	0.077552	AI758191	226867_at	DENN/MADD domain containing 4C	Hs.249591	55667	DENND4C
8.31389	8.85122	8.70649	9.06207	0.064028	0.066733	0.078028	0.058587	AI797833	213532_at	Transcribed locus	Hs.570189	-	-
7.02681	7.2999	7.33997	7.69523	0.062471	0.028739	0.074313	0.071172	U89386	205232_s_at	Platelet-activating factor acetylhydrolase 2, 40kDa	Hs.590913	5051	PAFAH2
8.36321	9.0447	9.04214	8.98833	0.073478	0.027583	0.099622	0.079598	BC005022	223028_s_at	Sorting nexin 9	Hs.191213	51429	SNX9
7.1225	7.27605	7.46861	7.79248	0.063006	0.03174	0.087133	0.073001	W90764	230077_at	CDNA FLJ43227 fis, clone HCHON2000212	Hs.566872	-	-

## Sheet: TableS14cluster6
Supplemental Table 14
mean 1	mean 2	mean 3	mean 4	SEM 1	SEM 2	SEM 3	SEM 4	Gene Identifier	Other ID	Gene Title	UG Cluster	LocusLink	Gene ID
6.533	4.82551	5.58602	4.4303	0.090747	0.213422	0.203446	0.105236	AI191118	217602_at	Peptidylprolyl isomerase A (cyclophilin A)	Hs.356331	5478	PPIA
7.13421	6.26068	6.70594	6.12785	0.015172	0.061529	0.129945	0.122366	NM_014788	203147_s_at	Tripartite motif-containing 14	Hs.575631	9830	TRIM14
6.63544	5.80794	6.04921	5.70008	0.050331	0.050663	0.082723	0.011667	AV721789	229689_s_at	Transcribed locus	Hs.652690	-	-
6.18314	5.10784	5.28394	5.09832	0.153944	0.077788	0.060403	0.07122	AK095692	1556348_at	Lectin, galactoside-binding, soluble, 8 (galectin 8)	Hs.652333	3964	LGALS8
7.85606	7.51705	7.33644	7.12064	0.09516	0.037073	0.030433	0.070377	NM_006459	202444_s_at	SPFH domain family, member 1	Hs.150087	10613	SPFH1
9.24353	8.45394	8.76978	8.4045	0.082283	0.042268	0.043189	0.069418	AI424923	208710_s_at	Adaptor-related protein complex 3, delta 1 subunit	Hs.512815	8943	AP3D1
6.77974	5.80169	5.69371	5.69592	0.019578	0.086418	0.091527	0.07867	NM_144624	1552656_s_at	U2AF homology motif (UHM) kinase 1	-	127933	-
10.9204	10.2539	10.4985	10.3138	0.016671	0.067704	0.014869	0.048481	S75762	217370_x_at	Fusion (involved in t(12;16) in malignant liposarcoma)	Hs.513522	2521	FUS
9.49669	8.75843	8.93879	8.78465	0.102777	0.097236	0.075976	0.027641	NM_001356	201211_s_at	DEAD (Asp-Glu-Ala-Asp) box polypeptide 3, X-linked	Hs.380774	1654	DDX3X
6.4759	5.6921	5.61196	5.36916	0.069239	0.088218	0.197659	0.076839	BF056459	236665_at	Coiled-coil domain containing 18	Hs.310637	343099	CCDC18
8.51618	6.61366	6.68365	6.36083	0.095486	0.168156	0.305696	0.163637	M10098	affx-humrge/m10098_m_at	-	-	-	-
9.08796	7.4052	7.97073	6.98825	0.04609	0.144214	0.21969	0.032011	AA521056	230180_at	-	-	-	-
5.58855	5.07182	4.98777	4.93726	0.095776	0.084647	0.031534	0.071587	NM_000232	205121_at	Sarcoglycan, beta (43kDa dystrophin-associated glycoprotein)	Hs.438953	6443	SGCB
7.21225	6.33562	6.53904	6.06622	0.064363	0.098686	0.15078	0.123672	AA904674	201728_s_at	KIAA0100	Hs.591189	9703	KIAA0100
7.48656	6.23952	6.44207	5.78808	0.051335	0.111645	0.236791	0.158169	BE243270	241955_at	HECT domain containing 1	Hs.210850	25831	HECTD1
5.03324	4.43051	4.46371	4.4008	0.074566	0.082517	0.069395	0.024512	AI989477	213665_at	SRY (sex determining region Y)-box 4	Hs.652209	6659	SOX4
10.5906	9.91816	10.0209	9.91908	0.032341	0.045202	0.024666	0.093241	NM_005754	201514_s_at	GTPase activating protein (SH3 domain) binding protein 1	Hs.587054	10146	G3BP1
6.03832	4.68614	4.88361	4.75378	0.132472	0.223227	0.073703	0.06333	AA889040	1557436_at	XK, Kell blood group complex subunit-related family, member 6	Hs.125914	286046	XKR6
10.4363	9.7497	9.79835	9.59228	0.03411	0.04354	0.072903	0.140668	NM_030881	208151_x_at	DEAD (Asp-Glu-Ala-Asp) box polypeptide 17	Hs.528305	10521	DDX17
6.60835	5.48317	5.55454	5.21138	0.101829	0.038141	0.108335	0.104309	BG532121	235216_at	Establishment of cohesion 1 homolog 1 (S. cerevisiae)	Hs.464733	114799	ESCO1
8.21935	7.48386	7.86117	7.60411	0.053324	0.10812	0.019935	0.102822	AU146738	233421_s_at	Nucleoporin 133kDa	Hs.12457	55746	NUP133
7.24726	5.4547	5.93616	5.12895	0.141705	0.157716	0.183376	0.062166	AA521018	236962_at	Polypyrimidine tract binding protein 2	Hs.591430	58155	PTBP2
6.57746	5.82311	6.26418	5.93864	0.075156	0.077466	0.052676	0.118936	AI829089	222897_s_at	Zinc finger protein 64 homolog (mouse)	Hs.473082	55734	ZFP64
6.20059	5.46663	5.5365	5.19697	0.110337	0.078536	0.015784	0.119071	AA448694	242499_at	U2 small nuclear RNA auxiliary factor 1	Hs.365116	7307	U2AF1
7.91245	7.48851	7.51946	7.26015	0.025818	0.010603	0.045532	0.099608	J04742	216574_s_at	-	-	-	-
7.05261	6.234	6.67117	6.28284	0.08567	0.024015	0.106075	0.040397	AU135021	222508_s_at	Hypothetical protein FLJ10154	Hs.508644	55082	FLJ10154
7.07131	6.12446	6.55621	6.08362	0.02023	0.102046	0.144586	0.104982	NM_014837	201793_x_at	Smg-7 homolog, nonsense mediated mRNA decay factor (C. elegans)	Hs.591463	9887	SMG7
7.37444	6.11319	6.18392	5.9308	0.13167	0.082755	0.078358	0.129517	BE467612	230921_s_at	Poly(rC) binding protein 2	Hs.546271	5094	PCBP2
4.44165	3.72709	4.08815	3.63223	0.159854	0.02943	0.036423	0.040647	NM_024717	220122_at	Multiple C2 domains, transmembrane 1	Hs.591248	79772	MCTP1
4.787	4.02373	4.02448	4.09716	0.060344	0.036142	0.044843	0.025066	W01876	1565867_a_at	Zinc finger CCCH-type containing 11A	Hs.532399	9877	ZC3H11A
6.58409	5.50583	5.72478	5.41782	0.112383	0.010435	0.071776	0.199465	AI990739	228556_at	YTH domain containing 1	Hs.175955	91746	YTHDC1
6.4399	5.13548	5.46577	4.90296	0.064088	0.126519	0.091392	0.05206	BU955063	1562056_at	CDNA FLJ35091 fis, clone PLACE6005786	Hs.652958	-	-
9.47266	8.72564	9.08984	8.78123	0.045383	0.067968	0.057024	0.038553	BC004472	210892_s_at	General transcription factor II, i	Hs.647041	2969	GTF2I
5.57313	5.01863	5.1258	4.79713	0.067948	0.078588	0.062739	0.077586	AB009023	211849_s_at	RNA guanylyltransferase and 5'-phosphatase	Hs.567378	8732	RNGTT
7.68005	6.5691	6.76465	6.07015	0.137008	0.03871	0.187651	0.076344	AF085937	1558695_at	Pleckstrin homology domain containing, family A member 5	Hs.188614	54477	PLEKHA5
6.29306	5.52984	5.8344	5.41148	0.141212	0.076567	0.043796	0.066602	AL525504	212384_at	HLA-B associated transcript 1	Hs.254042	7919	BAT1
8.62812	7.4136	7.70665	7.27657	0.06405	0.106296	0.13671	0.109536	AI828035	223079_s_at	Glutaminase	Hs.116448	2744	GLS
5.76751	4.82148	5.26106	4.86629	0.085082	0.094427	0.092392	0.125913	NM_004117	204560_at	FK506 binding protein 5	Hs.407190	2289	FKBP5
10.2647	10.0335	9.48517	9.58313	0.031001	0.051104	0.038581	0.108898	AW026491	200951_s_at	Cyclin D2	Hs.376071	894	CCND2
6.72622	5.2285	5.94755	4.95755	0.083254	0.094054	0.236051	0.051988	D26121	210172_at	Splicing factor 1	Hs.502829	7536	SF1
7.69015	6.7129	6.81212	6.68778	0.01016	0.107465	0.12629	0.07129	AI378788	213865_at	Discoidin, CUB and LCCL domain containing 2	Hs.203691	131566	DCBLD2
11.1837	8.65848	8.96515	8.49304	0.086887	0.017934	0.220896	0.178015	AF000381	211074_at	folate receptor 1 (adult)	-	2348	-
5.76606	5.01121	4.9628	4.96988	0.036415	0.029378	0.105826	0.024304	BE465380	231016_s_at	Aryl hydrocarbon receptor nuclear translocator	Hs.632446	405	ARNT
4.77547	3.83718	3.87122	3.82396	0.170403	0.065548	0.114345	0.06727	BF115815	237376_at	Cullin 3	Hs.372286	8452	CUL3
10.0563	9.3961	9.54259	9.41749	0.061822	0.093836	0.048665	0.070302	R60068	212514_x_at	DEAD (Asp-Glu-Ala-Asp) box polypeptide 3, X-linked	Hs.380774	1654	DDX3X
9.98836	9.04053	9.16187	8.87668	0.050467	0.036215	0.089429	0.129444	AW188131	213998_s_at	DEAD (Asp-Glu-Ala-Asp) box polypeptide 17	Hs.528305	10521	DDX17
6.51415	5.40508	5.52591	5.38485	0.121666	0.109544	0.116723	0.069668	AA931266	209996_x_at	Pericentriolar material 1	Hs.491148	5108	PCM1
6.67449	6.06185	6.26532	6.07814	0.042988	0.042391	0.041877	0.044916	NM_003664	203141_s_at	Adaptor-related protein complex 3, beta 1 subunit	Hs.532091	8546	AP3B1
6.53392	6.07865	5.90793	5.80154	0.079231	0.064621	0.072403	0.067446	AL031778	215720_s_at	-	-	-	-
5.84405	5.09016	5.16075	4.7283	0.143454	0.015193	0.129179	0.074256	AW665790	1557292_a_at	Mucolipin 3	Hs.535239	55283	MCOLN3
6.49053	5.4484	5.469	4.9002	0.095167	0.198943	0.071916	0.145184	L19659	211020_at	Glucosaminyl (N-acetyl) transferase 2, I-branching enzyme (I blood group)	Hs.519884	2651	GCNT2
8.85856	7.70242	7.97023	7.80557	0.109977	0.098409	0.061453	0.145452	AL023775	216493_s_at	-	-	-	-
7.14432	5.81558	5.76524	5.39314	0.097886	0.188639	0.243969	0.149381	AF010601	205187_at	SMAD family member 5	Hs.167700	4090	SMAD5
6.37117	4.9982	5.22061	4.73567	0.0093	0.109422	0.139125	0.03664	AL110203	232179_at	Hypothetical protein LOC158863	Hs.138411	158863	LOC158863
6.70767	5.96698	6.20198	5.87837	0.057279	0.07158	0.080506	0.090629	BG168850	238706_at	PAP associated domain containing 4	Hs.418198	167153	PAPD4
6.08075	5.2971	5.47265	4.8788	0.062341	0.06616	0.184875	0.13661	AC007228	234921_at	-	-	-	-
5.58751	4.7163	4.91091	4.77612	0.10731	0.022381	0.048357	0.115926	AF160212	202549_at	VAMP (vesicle-associated membrane protein)-associated protein B and C	Hs.182625	9217	VAPB
4.91445	4.08859	4.22979	4.06459	0.119086	0.010753	0.058585	0.059792	BC005231	223746_at	Serine/threonine kinase 4	Hs.472838	6789	STK4
4.62004	3.82567	3.98794	3.71037	0.061058	0.046981	0.03062	0.128926	AA372349	242762_s_at	KIAA1946	Hs.28872	165215	KIAA1946
5.06974	3.6886	3.80967	3.84505	0.038957	0.061692	0.111695	0.023631	BF114679	238831_at	Transcribed locus	Hs.596771	-	-
6.26521	5.58216	5.80891	5.42571	0.152021	0.064559	0.035568	0.041867	Z25433	211088_s_at	Polo-like kinase 4 (Drosophila)	Hs.172052	10733	PLK4
9.51787	8.72656	9.24022	8.85641	0.081972	0.097964	0.087044	0.046324	AI214061	212481_s_at	Tropomyosin 4	Hs.631618	7171	TPM4
8.97197	8.06023	8.38996	8.27213	0.069868	0.143433	0.027488	0.080795	NM_003128	200672_x_at	Spectrin, beta, non-erythrocytic 1	Hs.503178	6711	SPTBN1
9.26684	8.69193	8.68425	8.66526	0.028744	0.066844	0.058363	0.013306	AI800983	213461_at	Nudix (nucleoside diphosphate linked moiety X)-type motif 21	Hs.528834	11051	NUDT21
8.31756	7.86437	7.94824	7.7264	0.033128	0.054261	0.023995	0.021681	AI742626	213926_s_at	HIV-1 Rev binding protein	Hs.591619	3267	HRB
9.62345	8.83559	8.85524	8.6006	0.042219	0.012117	0.0523	0.160721	U59321	208719_s_at	DEAD (Asp-Glu-Ala-Asp) box polypeptide 17	Hs.528305	10521	DDX17
6.64901	5.58792	5.97397	5.58728	0.144835	0.126044	0.021938	0.141086	BF327463	1560224_at	AT hook containing transcription factor 1	Hs.300887	25909	AHCTF1
7.3306	5.76323	5.94285	5.48225	0.046498	0.027145	0.21232	0.125867	NM_015962	219927_at	Chromosome 14 open reading frame 111	Hs.579828	51077	C14orf111
9.9306	9.56271	9.43489	9.31159	0.021073	0.075782	0.001858	0.011014	AK022130	225106_s_at	2-oxoglutarate and iron-dependent oxygenase domain containing 1	Hs.231883	55239	OGFOD1
7.65453	6.06212	6.82618	6.04338	0.080086	0.083279	0.131088	0.126537	BC031871	1570169_at	CUB and Sushi multiple domains 2	Hs.127736	114784	CSMD2
7.14108	6.37064	6.63781	6.26923	0.00447	0.077833	0.04484	0.101041	BF740077	218430_s_at	Regulatory factor X domain containing 2	Hs.282855	64864	RFXDC2
5.83177	5.17841	5.28678	5.11362	0.098464	0.03988	0.048209	0.102943	NM_014547	220800_s_at	Tropomodulin 3 (ubiquitous)	Hs.4998	29766	TMOD3
7.89567	7.30825	7.42782	7.17133	0.067348	0.062389	0.088587	0.076608	T79937	222626_at	RNA binding motif protein 26	Hs.651137	64062	RBM26
7.70379	6.80007	7.06328	6.59731	0.111564	0.095362	0.053616	0.083029	AW449069	237158_s_at	M-phase phosphoprotein 9	Hs.577404	10198	MPHOSPH9
8.09821	7.46253	7.36485	7.45098	0.009663	0.148118	0.021413	0.017435	AF046997	203125_x_at	Solute carrier family 11 (proton-coupled divalent metal ion transporters), member 2	Hs.505545	4891	SLC11A2
10.4455	8.73928	8.76599	9.1514	0.116136	0.056347	0.11034	0.309596	AW005982	224568_x_at	Metastasis associated lung adenocarcinoma transcript 1 (non-coding RNA)	Hs.642877	378938	MALAT1
5.17201	4.36634	4.38034	4.30056	0.104919	0.045378	0.081058	0.074674	BE671045	237502_at	Cardiolipin synthase 1	Hs.224764	54675	CRLS1
6.15734	5.43207	5.71569	5.43976	0.018093	0.082808	0.076797	0.061418	M97935	affx-humisgf3a/m97935_5_at	signal transducer and activator of transcription 1, 91kDa	-	6772	-
6.56775	5.17853	5.34343	5.33715	0.066815	0.131346	0.188849	0.058174	AW263086	228250_at	Folliculin interacting protein 1	Hs.591273	96459	FNIP1
5.95798	5.33251	5.55701	5.26116	0.014724	0.053957	0.039517	0.133457	BC024905	1569857_s_at	Tripeptidyl peptidase II	Hs.432424	7174	TPP2
6.0813	4.53603	5.2376	4.28902	0.074778	0.140405	0.20888	0.087352	AF112857	211814_s_at	Cyclin E2	Hs.567387	9134	CCNE2
5.41228	4.74494	4.94579	4.71374	0.025267	0.085976	0.041745	0.055918	AU118419	224965_at	Guanine nucleotide binding protein (G protein), gamma 2	Hs.652313	54331	GNG2
7.29656	6.577	6.99011	6.75341	0.040292	0.042013	0.054388	0.087041	NM_022088	219536_s_at	Zinc finger protein 64 homolog (mouse)	Hs.473082	55734	ZFP64
4.52084	4.10299	4.05811	3.85947	0.064331	0.069044	0.055256	0.063926	AA744508	231495_at	Vesicle transport through interaction with t-SNAREs homolog 1A (yeast)	Hs.194554	143187	VTI1A
9.71296	9.00474	9.39161	8.86693	0.060291	0.046659	0.046617	0.085095	AI382123	213067_at	Myosin, heavy chain 10, non-muscle	Hs.16355	4628	MYH10
7.93308	6.68386	6.97081	6.88321	0.071544	0.040569	0.159373	0.060489	AI924134	242787_at	Inner centromere protein antigens 135/155kDa	Hs.142179	3619	INCENP
5.37037	4.34413	4.54459	4.42201	0.066519	0.084132	0.069717	0.082741	BF979668	241781_at	Chromosome 9 open reading frame 41	Hs.567688	138199	C9orf41
7.62904	6.90808	7.04672	6.9534	0.105863	0.069328	0.032351	0.029524	CA307621	1555943_at	Phosphoglycerate mutase family member 5	Hs.102558	192111	PGAM5
6.03046	5.14422	5.22278	4.99713	0.073583	0.023427	0.172194	0.106277	AL044018	202821_s_at	LIM domain containing preferred translocation partner in lipoma	Hs.444362	4026	LPP
7.02554	5.39304	5.84665	5.24296	0.088261	0.118491	0.230811	0.125406	BE551073	242870_at	Family with sequence similarity 80, member B	Hs.504670	57494	FAM80B
6.88133	6.2625	6.43677	6.33718	0.085342	0.021716	0.072785	0.018269	BF347362	243358_at	-	-	-	-
7.09802	6.43231	6.51064	6.58991	0.071397	0.075249	0.067218	0.057314	NM_020238	219769_at	Inner centromere protein antigens 135/155kDa	Hs.142179	3619	INCENP
6.8834	5.79836	5.81791	5.6625	0.121729	0.023094	0.082151	0.07138	AK094189	1561361_at	Zinc finger protein 660	Hs.192342	285349	ZNF660
7.56673	6.88591	6.70214	6.90682	0.06917	0.10683	0.040225	0.114108	AW205215	212619_at	KIAA0286 protein	Hs.591040	23306	KIAA0286
11.0581	10.4102	10.3905	10.1412	0.04185	0.087267	0.022335	0.132992	AL110298	216236_s_at	Solute carrier family 2 (facilitated glucose transporter), member 3	Hs.419240	6515	SLC2A3
7.89108	6.76475	6.98446	6.79105	0.060611	0.154971	0.042871	0.128904	AA758013	224631_at	Zinc finger protein 91 homolog (mouse)	Hs.524920	80829	ZFP91
5.44551	4.88951	4.80407	4.81813	0.102113	0.073458	0.077629	0.018294	W15435	229735_s_at	NIPA-like domain containing 3	Hs.523442	57185	NPAL3
10.082	9.85862	9.36137	9.26259	0.007216	0.083975	0.079533	0.072602	U40053	216607_s_at	cytochrome P450, subfamily 51 pseudogene 2	-	83530	-
7.8724	7.07715	7.14742	6.9234	0.14542	0.056416	0.058062	0.110549	AF151026	223888_s_at	Leucyl-tRNA synthetase	Hs.432674	51520	LARS
6.49528	5.46044	5.1659	5.18595	0.130367	0.143761	0.161547	0.044742	AA019836	241733_at	Chromosome 18 open reading frame 54	Hs.208701	162681	C18orf54
7.49636	6.58419	6.9272	6.47205	0.051232	0.069206	0.015849	0.027736	NM_017447	220941_s_at	Chromosome 21 open reading frame 91	Hs.293811	54149	C21orf91
6.45221	5.23453	5.38046	5.06927	0.155652	0.048347	0.053585	0.087047	AA989220	242844_at	Protein geranylgeranyltransferase type I, beta subunit	Hs.254006	5229	PGGT1B
9.28604	7.64193	7.89261	7.45717	0.094734	0.196923	0.232292	0.099568	AW182459	235476_at	Beta-1,3-glucuronyltransferase 3 (glucuronosyltransferase I)	Hs.212957	26229	B3GAT3
6.20316	5.3588	5.42668	4.91969	0.083002	0.047989	0.080968	0.217145	BQ944989	1558002_at	Serine/threonine kinase receptor associated protein	Hs.504895	11171	STRAP
5.87118	4.32904	4.53979	4.03654	0.168066	0.041344	0.02964	0.10774	BF002121	225937_at	Cut-like 1, CCAAT displacement protein (Drosophila)	Hs.191482	1523	CUTL1
7.91472	6.95485	7.38377	6.97394	0.02934	0.080791	0.107835	0.038687	NM_000692	209645_s_at	Aldehyde dehydrogenase 1 family, member B1	Hs.436219	219	ALDH1B1
11.0097	9.42395	9.4663	9.97459	0.100834	0.08517	0.085821	0.294602	AF132202	223940_x_at	metastasis associated lung adenocarcinoma transcript 1 (non-coding RNA)	-	378938	-
8.74082	7.75415	7.56351	7.1879	0.100643	0.120485	0.131365	0.157971	AW173222	227740_at	U2AF homology motif (UHM) kinase 1	Hs.127310	127933	UHMK1
7.18271	6.21797	6.49431	6.10946	0.007346	0.041434	0.058293	0.165493	NM_006654	221308_at	Fibroblast growth factor receptor substrate 2	Hs.593446	10818	FRS2
8.00655	7.14749	7.46474	7.04144	0.061003	0.100573	0.068874	0.053876	NM_018243	201308_s_at	Septin 11	Hs.128199	55752	2007-09-11
7.64754	6.49085	6.74522	6.05834	0.124274	0.16888	0.175615	0.05483	AW452971	231152_at	Transcribed locus	Hs.610328	-	-
9.54334	8.6741	8.87161	8.85055	0.080396	0.083099	0.037594	0.083887	NM_015024	208459_s_at	Exportin 7	Hs.172685	23039	XPO7
8.40739	7.81411	8.19198	8.09807	0.064553	0.023568	0.056794	0.064991	AL530441	202574_s_at	Casein kinase 1, gamma 2	Hs.129332	1455	CSNK1G2
8.01638	7.3202	7.4148	7.27734	0.062357	0.074802	0.026989	0.089826	BC024000	1554249_a_at	Zinc finger protein 638	Hs.434401	27332	ZNF638
9.42138	8.3085	8.23208	7.9716	0.138422	0.026732	0.018159	0.106101	BF110903	230618_s_at	BAT2 domain containing 1	Hs.494614	23215	BAT2D1
7.44933	6.52571	6.89726	6.33825	0.15325	0.129876	0.070558	0.087231	BF508843	230028_at	KIAA0907	Hs.24656	22889	KIAA0907
7.39005	6.37778	6.86714	6.12452	0.021948	0.147227	0.097878	0.168926	NM_003253	206409_at	T-cell lymphoma invasion and metastasis 1	Hs.517228	7074	TIAM1
10.3899	9.49173	9.56842	9.44613	0.066862	0.069447	0.042221	0.067115	NM_001415	205321_at	Eukaryotic translation initiation factor 2, subunit 3 gamma, 52kDa	Hs.539684	1968	EIF2S3
5.48733	4.78085	4.64626	4.7291	0.083836	0.02234	0.083619	0.095446	NM_152622	1553336_a_at	Mesoderm induction early response 1, family member 3	Hs.567754	166968	MIER3
8.84946	8.25793	8.63237	8.51164	0.05778	0.050751	0.068316	0.055023	AF348513	224410_s_at	Limb region 1 homolog (mouse)	Hs.209989	64327	LMBR1
8.63327	7.1397	6.91948	6.78258	0.089558	0.087494	0.270793	0.147297	AF010601	205188_s_at	SMAD family member 5	Hs.167700	4090	SMAD5
8.08242	7.06553	6.85598	6.5836	0.11956	0.113982	0.229642	0.128856	AI249980	235003_at	U2AF homology motif (UHM) kinase 1	Hs.127310	127933	UHMK1
7.66739	6.29065	6.58311	5.97586	0.069128	0.099673	0.096712	0.067391	AI458297	236244_at	Heterogeneous nuclear ribonucleoprotein U (scaffold attachment factor A)	Hs.166463	3192	HNRPU
4.35725	3.68388	3.78834	3.71425	0.134802	0.052582	0.029734	0.031962	AW977708	238899_at	KIAA1267	Hs.644600	284058	KIAA1267
6.76831	5.9255	6.40928	5.98864	0.043539	0.098802	0.095942	0.036361	NM_014240	218850_s_at	LIM domains containing 1	Hs.652182	8994	LIMD1
8.65181	7.58815	7.55582	7.09409	0.088183	0.221822	0.057685	0.157799	BC015770	1555434_a_at	Solute carrier family 39 (zinc transporter), member 14	Hs.491232	23516	SLC39A14
7.28465	6.5345	6.62756	6.21342	0.05953	0.005161	0.0396	0.107579	AF109294	211363_s_at	Methylthioadenosine phosphorylase	Hs.193268	4507	MTAP
4.91957	4.16135	4.38945	4.27095	0.059971	0.095265	0.096787	0.048521	M61870	1562133_x_at	Similar to 40S ribosomal protein S16	Hs.55304	729903	LOC729903
6.80304	6.34477	6.49367	6.16362	0.083954	0.064436	0.056897	0.041169	AB050049	209624_s_at	Methylcrotonoyl-Coenzyme A carboxylase 2 (beta)	Hs.604789	64087	MCCC2
5.51121	4.78172	5.15592	5.12795	0.022742	0.105683	0.041349	0.036102	BF447897	230106_at	ZXD family zinc finger C	Hs.440049	79364	ZXDC
8.54049	7.98882	7.91353	7.5842	0.079212	0.14469	0.054185	0.027053	BF061845	203833_s_at	Trans-golgi network protein 2	Hs.593382	10618	TGOLN2
8.00681	5.15384	5.89207	5.19717	0.153106	0.15616	0.365761	0.190684	BF056092	242629_at	RAB3B, member RAS oncogene family	Hs.123072	5865	RAB3B
6.17247	5.45341	5.5633	5.68124	0.065774	0.094582	0.031117	0.09066	AI765747	235598_at	SMAD family member 2	Hs.12253	4087	SMAD2
6.7579	5.99846	6.36848	6.06098	0.062157	0.056712	0.06675	0.059023	NM_001987	205585_at	Ets variant gene 6 (TEL oncogene)	Hs.504765	2120	ETV6
7.57105	6.50864	6.94346	6.2651	0.093478	0.048137	0.214009	0.130281	BC008402	1562442_a_at	Single-stranded DNA binding protein 1	Hs.490394	6742	SSBP1
6.34604	4.90567	5.28416	5.03313	0.061467	0.094171	0.229151	0.116717	AY099353	1554726_at	Zinc finger protein 655	Hs.521064	79027	ZNF655
6.23723	5.16613	5.34411	5.17448	0.156934	0.080878	0.111109	0.049064	NM_006540	205731_s_at	Nuclear receptor coactivator 2	Hs.446678	10499	NCOA2
7.21618	6.23777	6.55332	6.2045	0.068869	0.01874	0.089852	0.119549	NM_015322	212374_at	Fem-1 homolog b (C. elegans)	Hs.362733	10116	FEM1B
7.85347	6.43517	6.7323	6.31854	0.1362	0.05497	0.23476	0.149381	AI927479	212113_at	Hypothetical LOC552889	Hs.213541	552889	LOC552889
11.9684	10.9543	11.3493	10.9538	0.054663	0.052334	0.022984	0.059385	BE930017	1565717_s_at	-	-	-	-
7.67033	7.19763	7.17452	6.82077	0.094409	0.053784	0.122222	0.059867	AW501507	235645_at	Establishment of cohesion 1 homolog 1 (S. cerevisiae)	Hs.464733	114799	ESCO1
8.15308	6.91811	7.41644	7.05221	0.05369	0.133534	0.075055	0.09387	N92501	200671_s_at	Spectrin, beta, non-erythrocytic 1	Hs.503178	6711	SPTBN1
7.56672	7.14978	7.05648	6.77186	0.036075	0.026017	0.095553	0.038111	AF216650	216685_s_at	Methylthioadenosine phosphorylase	Hs.193268	4507	MTAP
8.43964	7.78168	7.89882	7.84713	0.106523	0.078481	0.047396	0.039851	BG163294	238539_at	Hermansky-Pudlak syndrome 3	Hs.591311	84343	HPS3
6.25284	5.51105	5.5537	5.21426	0.104908	0.119254	0.066885	0.053013	Z25430	211085_s_at	Serine/threonine kinase 4	Hs.472838	6789	STK4
6.20101	5.21293	5.58788	5.54135	0.03542	0.132074	0.090515	0.072743	AF156225	214530_x_at	Erythrocyte membrane protein band 4.1 (elliptocytosis 1, RH-linked)	Hs.175437	2035	EPB41
6.90236	5.72538	6.01024	5.73573	0.129176	0.128551	0.110109	0.094911	AI459274	33148_at	Zinc finger RNA binding protein	Hs.652197	51663	ZFR
8.39186	7.25195	7.29261	7.33462	0.105904	0.053736	0.097492	0.097119	BF445199	213286_at	Zinc finger RNA binding protein	Hs.652197	51663	ZFR
6.9057	6.16493	6.13188	6.16411	0.101769	0.093912	0.056206	0.083803	NM_000722	207050_at	Calcium channel, voltage-dependent, alpha 2/delta subunit 1	Hs.282151	781	CACNA2D1
6.22158	5.55216	5.6031	5.58225	0.091721	0.040377	0.038754	0.059102	AB056663	209743_s_at	Itchy homolog E3 ubiquitin protein ligase (mouse)	Hs.632272	83737	ITCH
5.38753	4.74387	4.68932	4.56753	0.093415	0.130718	0.042234	0.027678	AW851069	238954_at	Transcribed locus	Hs.496366	-	-
9.20388	8.26251	8.46438	8.01505	0.148273	0.104505	0.057662	0.121834	NM_003487	202840_at	TAF15 RNA polymerase II, TATA box binding protein (TBP)-associated factor, 68kDa	Hs.402752	8148	TAF15
9.91129	8.93703	8.85559	8.88391	0.105211	0.049925	0.077087	0.183881	BC003682	208727_s_at	Cell division cycle 42 (GTP binding protein, 25kDa)	Hs.597524	998	CDC42
7.66947	5.72141	6.97531	6.1642	0.080378	0.086511	0.178624	0.03527	NM_004321	203849_s_at	Kinesin family member 1A	Hs.516802	547	KIF1A
9.07815	8.30821	8.43189	8.17615	0.120409	0.041976	0.023285	0.093186	NM_001273	201182_s_at	Chromodomain helicase DNA binding protein 4	Hs.162233	1108	CHD4
5.75576	5.18416	4.89094	4.99091	0.123478	0.051649	0.077276	0.053955	U96173	210745_at	One cut domain, family member 1	Hs.511432	3175	ONECUT1
